# Supplementary material for: Widespread choroid plexus contamination in sampling and profiling of brain tissue
Source: Mol Psychiatry. 2022 Jan 5;27(3):1839–47. doi: 10.1038/s41380-021-01416-3 (PMC9095494; doi:10.1038/s41380-021-01416-3)
Supplement: Supplementary file 2 — Supplementary Table 1 [file 41380_2021_1416_MOESM2_ESM.xlsx]

## Sheet: GEO
GEO query:
Ttr AND (brain OR pons OR medulla OR cortex OR cortical OR hippocampus OR nervous OR cerebellum OR hypothalamus OR thalamus OR striatum OR amygdala OR forebrain OR spinal OR cord) AND (Homo sapiens OR Mus musculus)
	586 results and filter by subgroup effect
Ttr AND choroid AND (Homo sapiens OR Mus musculus)
	5 results
Value Priority (red bars)			Rank Piority (blue squares)
1 = Ttr expression almost exclusivley between groups			1 = Ttr expression almost exclusivley between groups
2 = Ttr expression moderately between groups			2 = Ttr expression moderately between groups
3 = unwanted noise			3 = unwanted noise
4 = Ttr expressed highly in most samples			4 = Ttr expressed highly in most samples		contains choroid samples
5 = Ttr expressed lowly in most samples			5 = Ttr expressed lowly in most samples		tissue panel
Filtering Methodology
Left out studies where group level differences were driven by obvious biology (lung vs brain)
Left out studies done on cultured cell lines
Left out repeat studies
Left out studies on tumors
ID	Organism	Annotation	Reporter	DataSet Type	Number of Samples	Groups	Brain Section	Value Priority	Rank Priority	Max Rank	Link	Publication	Notes	accounted for		include?
97812756	Mus musculus	Ttr, transthyretin	GPL6246, 10454192 (ID_REF), GDS4526, NM_013697, BC024702, BC086926, D89076, chr18:20665280-20674321 (SPOT ID)	Expression profiling by array, transformed count	18	WT vs Wfs1 KO	Hypothalamus	2	3	99	https://www.ncbi.nlm.nih.gov/geoprofiles/97812756	Physiological Genomics 2011		yes		yes
10280281	Mus musculus	Ttr, transthyretin	GPL81, 95350_at (ID_REF), GDS1111, 22139(Gene ID), D00073	Expression profiling by array, transformed count	6	WT vs HuD overexpression	Hippocampus	1	1	98	https://www.ncbi.nlm.nih.gov/geoprofiles/10280281			yes		yes
112235275	Mus musculus	Ttr, transthyretin	GPL1261, 1451580_a_at (ID_REF), GDS5089, 22139 (Gene ID), BC024702	Expression profiling by array, transformed count	8	WT vs Ctsb KO	Cerebellum	1	1	99	https://www.ncbi.nlm.nih.gov/geoprofiles/112235275	PLoS ONE 2014		yes		yes
31511075	Mus musculus	Ttr, transthyretin	GPL1261, 1451580_a_at (ID_REF), GDS2391, 22139 (Gene ID), BC024702	Expression profiling by array, count	6	WT vs PGC-1a KO	Striatum	1	4	94	https://www.ncbi.nlm.nih.gov/geoprofiles/31511075	Cell 2006		yes		yes
97429256	Mus musculus	Ttr, transthyretin	GPL6246, 10454192 (ID_REF), GDS4517, NM_013697, BC024702, BC086926, D89076, chr18:20665280-20674321 (SPOT ID)	Expression profiling by array, count	12	Madison vs ICR	Hippocampus	3	4	99	https://www.ncbi.nlm.nih.gov/geoprofiles/97429256	PLoS ONE 2016		yes		yes
6613981	Mus musculus	Ttr, transthyretin	GPL81, 95350_at (ID_REF), GDS809, 22139 (Gene ID), D00073	Expression profiling by array, count	6	WT vs sAPPalpha	Hippocampus	1	1	97	https://www.ncbi.nlm.nih.gov/geoprofiles/6613981	J Neurosci 2004		yes		yes
60315108	Mus musculus	Ttr, transthyretin	GPL1261, 1455913_x_at (ID_REF), GDS3545, 22139 (Gene ID), AV152953	Expression profiling by array, transformed count	10	WT vs SCA7 knock-in	Cerebellum	4	4	100	https://www.ncbi.nlm.nih.gov/geoprofiles/60315108	PNAS 2008		yes		yes
58079032	Mus musculus	Ttr, transthyretin	GPL1261, 1459737_s_at (ID_REF), GDS3479, 22139 (Gene ID)	Expression profiling by array, transformed count	20	WT vs Df(16)A/+	Hippocampus	4	4	100	https://www.ncbi.nlm.nih.gov/geoprofiles/58079032	Cell 2013	The prefrontal cortex study has a lot less contamination. https://www.ncbi.nlm.nih.gov/geo/tools/profileGraph.cgi?ID=GDS3478:1451580_a_at	yes		yes
89268632	Mus musculus	Ttr, transthyretin	GPL1261, 1459737_s_at (ID_REF), GDS4413, 22139 (Gene ID)	Expression profiling by array, transformed count	16	WT vs PIO	Hippocampus	3	4	100	https://www.ncbi.nlm.nih.gov/geoprofiles/89268632	J Alzheimers Dis 2012		yes		yes
50583103	Mus musculus	Ttr, transthyretin	GPL1261, 1454608_x_at (ID_REF), GDS3178, 22139 (Gene ID)	Expression profiling by array, transformed count	8	WT vs Ctip2 het vs Ctip2 KO	Striatum	3	3	100	https://www.ncbi.nlm.nih.gov/geoprofiles/50583103	J Neurosci 2008		yes		yes
126589556	Mus musculus	Ttr, transthyretin	GPL6246, 10454192 (ID_REF), GDS5449, NM_013697, BC024702, BC086926, D89076, chr18:20665280-20674321 (SPOT ID)	Expression profiling by array, transformed count	4	WT vs mek1mek2 null	Dorsal Cortex	3	3	78	https://www.ncbi.nlm.nih.gov/geoprofiles/126589556	Neuron 2012		yes		yes
118815346	Mus musculus	Ttr, transthyretin	GPL7202, A_51_P194149 (ID_REF), GDS5241, NM_013697, A_51_P194149 (SPOT ID)	Expression profiling by array, transformed count	6	WT vs En2 KO	Cerebellum	1	4	92	https://www.ncbi.nlm.nih.gov/geoprofiles/118815346	Mol Autism 2013		yes		yes
34152381	Mus musculus	Ttr, transthyretin	GPL81, 95350_at (ID_REF), GDS2511, 22139 (Gene ID), D00073	Expression profiling by array, count	9	C57BL/6 vs DBA/2	Whole brain	3	4	97	https://www.ncbi.nlm.nih.gov/geoprofiles/34152381	Alcohol Clin Exp Res 2006		yes		yes
46405502	Mus musculus	Ttr, transthyretin	GPL340, 1459737_s_at (ID_REF), GDS3009, 22139 (Gene ID)	Expression profiling by array, count	5	WT vs. Medulloblastoma	Cerebellum, Medulloblastoma	1	3	94	https://www.ncbi.nlm.nih.gov/geoprofiles/46405502			yes		yes
22065670	Homo sapiens	Ttr, transthyretin	GPL570, 209660_at (ID_REF), GDS1917, 7276 (Gene ID), AF162690	Expression profiling by array, count	28	WT vs schizophrenia	Cerebellar cortex	5	5	92	https://www.ncbi.nlm.nih.gov/geoprofiles/22065670			no		no
41390795	Mus musculus	Ttr, transthyretin	GPL339, 1454608_x_at (ID_REF), GDS2816, 22139 (Gene ID)	Expression profiling by array, count	6	WT vs Ras-GRF1 KO	Hippocampus	3	3	73	https://www.ncbi.nlm.nih.gov/geoprofiles/41390795	Neuroscience 2007		yes		yes
6323975	Mus musculus	Ttr, transthyretin	GPL891, 1375 (ID_REF), GDS775, NM_013697, A_51_P194149 (SPOT ID)	Expression profiling by array, log ratio	4	different antipsychotic drugs	Frontal Cortex	3	3	74	https://www.ncbi.nlm.nih.gov/geoprofiles/6323975	Nihon Shinkei Seishin Yakurigaku Zasshi 2006		yes		yes
19920408	Mus musculus	Ttr, transthyretin	GPL1261, 1455913_x_at (ID_REF), GDS1793, 22139 (Gene ID), AV152953	Expression profiling by array, count	8	WT vs HIPK2 dominant-neg	Trigeminal ganglion	3	3	61	https://www.ncbi.nlm.nih.gov/geoprofiles/19920408			yes		yes
82091375	Mus musculus	Ttr, transthyretin	GPL1261, 1451580_a_at (ID_REF), GDS3366, 22139 (Gene ID), BC024702	Expression profiling by array, count	6	neocortical vs cerebellar astrocytes	neocortical and cerebellar astrocytes	3	3	63	https://www.ncbi.nlm.nih.gov/geoprofiles/82091375	Cancer Res 2007		yes		yes
41757267	Mus musculus	Ttr, transthyretin	GPL4464, 64a10 (ID_REF), GDS2826, AI848407	Expression profiling by array, log ratio	6	WT vs NY1DD	Whole Brain	3	3	91	https://www.ncbi.nlm.nih.gov/geoprofiles/41757267	PNAS 2007		yes		yes
106695995	Mus musculus	Ttr, transthyretin	GPL8321, 1454608_x_at (ID_REF), GDS4895, 22139 (Gene ID)	Expression profiling by array, transformed count	8	WT vs SIRT1	Whole brain	3	3	73	https://www.ncbi.nlm.nih.gov/geoprofiles/106695995	Cell 2011		yes		yes
27509349	Homo sapiens	Ttr, transthyretin	GPL96, 209660_at (ID_REF), GDS2190, 7276 (Gene ID), AF162690	Expression profiling by array, count	61	WT vs bipolar disorder	Dorsolateral and Prefrontal Cortex	3	3	75	https://www.ncbi.nlm.nih.gov/geoprofiles/27509349	Mol Psychiatry 2006		yes		yes
36027572	Homo sapiens	Ttr, transthyretin	GPL8300, 32252_at (ID_REF), GDS2613, 7276 (Gene ID), D00096	Expression profiling by array, count	6	WT vs Rett Syndrome	Frontal Cortex	3	3	59	https://www.ncbi.nlm.nih.gov/geoprofiles/36027572	Hum Mol Genet 2007		yes		yes
44587049	Homo sapiens	Ttr, transthyretin	GPL96, 209660_at (ID_REF), GDS2941, 7276 (Gene ID), AF162690	Expression profiling by array, transformed count	15	WT vs Down Syndrome	Whole Brain	2	3	78	https://www.ncbi.nlm.nih.gov/geoprofiles/44587049	Genomics 2007		yes		yes
18684572	Homo sapiens	Ttr, transthyretin	GPL8300, 32252_at (ID_REF), GDS1726, 7276 (Gene ID), D00096	Expression profiling by array, count	28	WT vs HIVE	Frontal Cortex	5	5	60	https://www.ncbi.nlm.nih.gov/geoprofiles/18684572	J Neuroimmunol 2004		yes		yes
17040003	Mus musculus	Ttr, transthyretin	GPL1261, 1454608_x_at (ID_REF), GDS1635, 22139 (Gene ID)	Expression profiling by array, count	20	nodose vs dorsal root ganglion	ganglia	3	5	56	https://www.ncbi.nlm.nih.gov/geoprofiles/17040003	Physiol Genomics 2006		yes		yes
94254803	Mus musculus	Ttr, transthyretin	GPL1261, 1454608_x_at (ID_REF), GDS4508, 22139 (Gene ID)	Expression profiling by array, count	6	WT vs HMT KO	embryonic dorsal telencephalon	3	5	38	https://www.ncbi.nlm.nih.gov/geoprofiles/94254803	Development 2012		yes		yes
109268156	Mus musculus	Ttr, transthyretin	GPL6246, 10454192 (ID_REF), GDS4991, NM_013697, BC024702, BC086926, D89076, chr18:20665280-20674321 (SPOT ID)	Expression profiling by array, transformed count	10	WT vs Glo1 overexpression	Whole brain	3	4	99	https://www.ncbi.nlm.nih.gov/geoprofiles/109268156	J Clin Invest 2012		yes	ranks all same	yes
7820781	Mus musculus	Ttr, transthyretin	GPL81, 95350_at (ID_REF), GDS891, 22139 (Gene ID), D00073	Expression profiling by array, count	4	WT vs high AChE	Prefrontal Cortex	2	5	35	https://www.ncbi.nlm.nih.gov/geoprofiles/7820781			yes		yes
92491008	Mus musculus	Ttr, transthyretin	GPL1261, 1455913_x_at (ID_REF), GDS4440, 22139 (Gene ID), AV152953	Expression profiling by array, transformed count	8	WT vs Otx2 KO	4th ventricular choroid plexus	2	4	100	https://www.ncbi.nlm.nih.gov/geoprofiles/92491008	Development 2013		no		no
28013575	Mus musculus	Ttr, transthyretin	GPL1261, 1451580_a_at (ID_REF), GDS2209, 22139 (Gene ID), BC024702	Expression profiling by array, transformed count	6	spinal cord vs dorsal root ganglion	spinal cord, dorsal root ganglion	3	3	65	https://www.ncbi.nlm.nih.gov/geoprofiles/28013575	Brain Res 2006		yes		yes
27532349	Homo sapiens	Ttr, transthyretin	GPL96, 209660_at (ID_REF), GDS2191, 7276 (Gene ID), AF162690	Expression profiling by array, count	21	control vs bipolar disorder	orbitofrontal cortex	5	3	96	https://www.ncbi.nlm.nih.gov/geoprofiles/27532349	Mol Psychiatry 2006		yes		yes
4338749	Homo sapiens	Ttr, transthyretin	GPL96, 209660_at (ID_REF), GDS564, 7276 (Gene ID), AF162690	Expression profiling by array, count	23	Male vs Female	Hypothalamus	5	3	99	https://www.ncbi.nlm.nih.gov/geoprofiles/4338749	Dev Cell 2004		yes		yes
61948232	Mus musculus	Ttr, transthyretin	GPL1261, 1459737_s_at (ID_REF), GDS3598, 22139 (Gene ID)	Expression profiling by array, transformed count	6	WT vs P300 het	Hippocampus	4	3	84	https://www.ncbi.nlm.nih.gov/geoprofiles/61948232	Neurobiol Dis 2010		yes		yes
25046181	Mus musculus	Ttr, transthyretin	GPL81, 95350_at (ID_REF), GDS2082, 22139 (Gene ID), D00073	Expression profiling by array, count	23	2 mo vs 15 mo	Hippocampus	5	3	99	https://www.ncbi.nlm.nih.gov/geoprofiles/25046181			yes		yes
6649881	Mus musculus	Ttr, transthyretin	GPL81, 95350_at (ID_REF), GDS811, 22139 (Gene ID), D00073	Expression profiling by array, count	4	WT vs APPSw transgenic	Hippocampus	1	3	99	https://www.ncbi.nlm.nih.gov/geoprofiles/6649881	J Neurosci 2004		yes		yes
5421181	Mus musculus	Ttr, transthyretin	GPL81, 95350_at (ID_REF), GDS681, 22139 (Gene ID), D00073	Expression profiling by array, count	12	WT vs Down Syndrome	Whole brain	3	4	97	https://www.ncbi.nlm.nih.gov/geoprofiles/5421181	Hum Mol Genet 2004		yes		yes
41095775	Mus musculus	Ttr, transthyretin	GPL1261, 1451580_a_at (ID_REF), GDS2803, 22139 (Gene ID), BC024702	Expression profiling by array, count	4	WT vs Fluoxetine	Hippocampus	3	4	99	https://www.ncbi.nlm.nih.gov/geoprofiles/41095775	Neuropsychopharmacology 2008		yes		yes
29998081	Mus musculus	Ttr, transthyretin	GPL81, 95350_at (ID_REF), GDS2309, 22139 (Gene ID), D00073	Expression profiling by array, count	11	WT vs Beta-4 nAChR deficient	Whole Brain	3	4	98	https://www.ncbi.nlm.nih.gov/geoprofiles/29998081	Physiol Genomics 2007		yes		yes
30178182	Mus musculus	Ttr, transthyretin	GPL2995, 676224 (ID_REF), GDS2320, NM_013697	Expression profiling by array, count	8	low weight vs high weight gainer	Hypothalamus	4	4	100	https://www.ncbi.nlm.nih.gov/geoprofiles/30178182	PLoS Genet 2006		yes		yes
124468432	Mus musculus	Ttr, transthyretin	GPL1261, 1459737_s_at (ID_REF), GDS5389, 22139 (Gene ID)	Expression profiling by array, count	8	WT vs Tbr1 -/-	Forebrain	3	4	100	https://www.ncbi.nlm.nih.gov/geoprofiles/124468432	Nat Neurosci 2014		yes		yes
121294979	Mus musculus	Ttr, transthyretin	GPL6885, ILMN_2443330 (ID_REF), GDS5299, NM_013697	Expression profiling by array, count	7	WT vs Meis1 het	Whole brain	3	4	99	https://www.ncbi.nlm.nih.gov/geoprofiles/121294979	Genome Res 2014		yes	ranks all same	yes
65733432	Mus musculus	Ttr, transthyretin	GPL1261, 1459737_s_at (ID_REF), GDS3718, 22139 (Gene ID)	Expression profiling by array, count	4	WT vs Zbtb20 null	Hippocampus	3	4	100	https://www.ncbi.nlm.nih.gov/geoprofiles/65733432	PNAS 2010		yes		yes
40210832	Mus musculus	Ttr, transthyretin	GPL1261, 1459737_s_at (ID_REF), GDS2765, 22139 (Gene ID)	Expression profiling by array, count	13	WT vs Creatine	Whole Brain	3	4	99	https://www.ncbi.nlm.nih.gov/geoprofiles/40210832	Neurobiol Aging 2008		yes	ranks all same	yes
22803432	Mus musculus	Ttr, transthyretin	GPL1261, 1459737_s_at (ID_REF), GDS1964, 22139 (Gene ID)	Expression profiling by array, count	6	WT vs Melanotransferrin KO	Whole Brain	3	4	100	https://www.ncbi.nlm.nih.gov/geoprofiles/22803432	Carcinogenesis 2006		yes	ranks all same	yes
22147032	Mus musculus	Ttr, transthyretin	GPL1261, 1459737_s_at (ID_REF), GDS1920, 22139 (Gene ID)	Expression profiling by array, count	6	WT vs inhibitor-1 KO	Hippocampus	3	4	100	https://www.ncbi.nlm.nih.gov/geoprofiles/22147032			yes	ranks all same	yes
16657602	Mus musculus	Ttr, transthyretin	GPL340, 1459737_s_at (ID_REF), GDS1610, 22139 (Gene ID)	Expression profiling by array, count	4	Inbread Short vs Inbred Long Sleep	Cerebellum	2	4	100	https://www.ncbi.nlm.nih.gov/geoprofiles/16657602	Mamm Genome 2006		yes		yes
65865732	Mus musculus	Ttr, transthyretin	GPL1261, 1459737_s_at (ID_REF), GDS3442, 22139 (Gene ID)	Expression profiling by array, count	16	E9.5, E11.5, E13.5	Embryo head	1	1	99	https://www.ncbi.nlm.nih.gov/geoprofiles/65865732	Proteomics 2008		yes		yes
97155327	Mus musculus	Ttr, transthyretin	GPL9734, 100106922_TGI_at (ID_REF), GDS4495, NM_013697	Expression profiling by array, count	9	WT vs SmoA2 mut vs 5moA1 mut	Whole brain	2	4	98	https://www.ncbi.nlm.nih.gov/geoprofiles/97155327	Mol Cell Biol 2012		yes		yes
115836003	Mus musculus	Ttr, transthyretin	GPL1261, 1454608_x_at (ID_REF), GDS5114, 22139 (Gene ID)	Expression profiling by array, count	9	lumbar/oculomotor nucleus/dorsolateral nucleus motor neurons	DL, L5, and oculomotor motor neurons	1	1	63	https://www.ncbi.nlm.nih.gov/geoprofiles/115836003	Neuron 2014	profiling of motor neurons laser-captured from sections of brain and spinal cord of wild-type mice at P7	yes		yes
30595903	Mus musculus	Ttr, transthyretin	GPL1261, 1454608_x_at (ID_REF), GDS2344, 22139 (Gene ID)	Expression profiling by array, count	9	BNST/nucleus accumbens/dorsal striatum	bed nucleus	1	1	99	https://www.ncbi.nlm.nih.gov/geoprofiles/30595903	Physiol Genomics 2008		yes		yes
19127981	Mus musculus	Ttr, transthyretin	GPL81, 95350_at (ID_REF), GDS1747, 22139 (Gene ID), D00073	Expression profiling by array, count	6	WT vs SOD1 vs G93A-SOD1	spinal cord	3	3	71	https://www.ncbi.nlm.nih.gov/geoprofiles/19127981	Mol Cell Proteomics 2006		yes		yes
55259981	Mus musculus	Ttr, transthyretin	GPL81, 95350_at (ID_REF), GDS3375, 22139 (Gene ID), D00073	Expression profiling by array, count	10	14d vs 28d vs 60d	Visual cortex	2	2	48	https://www.ncbi.nlm.nih.gov/geoprofiles/55259981	PNAS 2008		yes		yes
119159675	Mus musculus	Ttr, transthyretin	GPL1261, 1451580_a_at (ID_REF), GDS5250, 22139 (Gene ID), BC024702	Expression profiling by array, count	13	WT vs STEP +/- vs STEP -/-	Striatum	3	4	100	https://www.ncbi.nlm.nih.gov/geoprofiles/119159675	Neuroscience 2014		yes		yes
116766468	Mus musculus	Ttr, transthyretin	GPL6887, ILMN_2443330 (ID_REF), GDS5185, NM_013697, TTR (ORF)	Expression profiling by array, transformed count	12	Negative control vs Wig-1 depletion	Striatum	3	4	100	https://www.ncbi.nlm.nih.gov/geoprofiles/116766468	PLoS One 2012		yes		yes
122715303	Mus musculus	Ttr, transthyretin	GPL8321, 1455913_x_at (ID_REF), GDS5344, 22139 (Gene ID), AV152953	Expression profiling by array, transformed count	17	WT vs ob/ob vs diabetic	Hypothalamus	1	2	95	https://www.ncbi.nlm.nih.gov/geoprofiles/122715303	Cell Metab 2010		yes		yes
34628243	Mus musculus	Ttr, transthyretin	GPL339, 1451580_a_at (ID_REF), GDS2531, 22139 (Gene ID), BC024702	Expression profiling by array, count	30	different antipsychotic drugs	Cerebral hemispheres	3	4	99	https://www.ncbi.nlm.nih.gov/geoprofiles/34628243	J Psychopharmacol 2012		yes		yes
131902156	Mus musculus	Ttr, transthyretin	GPL6246, 10454192 (ID_REF), GDS5825, NM_013697, BC024702, BC086926, D89076, chr18:20665280-20674321 (SPOT ID)	Expression profiling by array, transformed count	12	WT vs IL-1 KO	Spinal cord segment	3	5	22	https://www.ncbi.nlm.nih.gov/geoprofiles/131902156	J Neurosci 2015		yes		yes
93797270	Homo sapiens	Ttr, transthyretin	GPL570, 209660_at (ID_REF), GDS4477, 7276 (Gene ID), AF162690	Expression profiling by array, count	27	glioblastoma brain tumors	glioblastoma brain tumors	5	5	72	https://www.ncbi.nlm.nih.gov/geoprofiles/93797270	Nature 2012		no	glioblastoma	no
2700079	Homo sapiens	Ttr, transthyretin	GPL80, M15517_cds3_s_at (ID_REF), GDS412, M15517	Expression profiling by array, count	11	WT vs ALS	gray matter	2	3	79	https://www.ncbi.nlm.nih.gov/geoprofiles/2700079	Physiol Genomics 2004		yes		yes
14505381	Mus musculus	Ttr, transthyretin	GPL81, 95350_at (ID_REF), GDS1455, 22139 (Gene ID), D00073	Expression profiling by array, count	30	lateral/medial motoneuron	motoneurons	3	4	28	https://www.ncbi.nlm.nih.gov/geoprofiles/14505381	Physiol Genomics 2006		yes		yes
1494481	Mus musculus	Ttr, transthyretin	GPL81, 95350_at (ID_REF), GDS1490, 22139 (Gene ID), D00073	Expression profiling by array, count	150	non-neural vs neural	tissue panel	4	3	100	https://www.ncbi.nlm.nih.gov/geoprofiles/14944881	PNAS 2005	choroid plexus and liver are in this panel			no
29510503	Mus musculus	Ttr, transthyretin	GPL339, 1455913_x_at (ID_REF), GDS2283, 22139 (Gene ID), AV152953	Expression profiling by array, count	4	WT newborn brain v 13.5 dpc embryo	embryonic, neonatal brain	1	4	99	https://www.ncbi.nlm.nih.gov/geoprofiles/29510503	Mol Cell Biol 2008	same as 208, 209, 235?	yes	unsure of groups	yes
49180675	Mus musculus	Ttr, transthyretin	GPL1261, 1451580_a_at (ID_REF), GDS3118, 22139 (Gene ID), BC024702	Expression profiling by array, count	4	WT v CBA/CaH x cerebral malaria	cerebral malaria	1	4	99	https://www.ncbi.nlm.nih.gov/geoprofiles/49180675	Infect Immun 2008	same as 232, 233, 234 (but different trends)	yes	unsure of groups	yes
6627049	Homo sapiens	Ttr, transthyretin	GPL96, 209660_at (ID_REF), GDS810, 7276 (Gene ID), AF162690	Expression profiling by array, count	31	cntrl v incipient/mod/severe AD	hippocampus	5	3	97	https://www.ncbi.nlm.nih.gov/geoprofiles/6627049	Proc Natl Acad Sci 2004	AD	yes		yes
52133232	Mus musculus	Ttr, transthyretin	GPL1261, 1459737_s_at (ID_REF), GDS3232, 22139 (Gene ID)	Expression profiling by array, transformed count	24	cntrl v chimp/human fast food/human cafe diet	right cerebral hemisphere	3	4	100	https://www.ncbi.nlm.nih.gov/geoprofiles/52133232	PLoS One 2008	same as 213/214/215	yes		yes
4985967	Mus musculus	Ttr, transthyretin	GPL560, 667 (ID_REF), GDS635, K02091, NM_000371	Expression profiling by array, log ratio	8	methylmercury dose response	embronic forebrain	1	1	97	https://www.ncbi.nlm.nih.gov/geoprofiles/4985967		same as 224, 265, 266?	yes		yes
48063932	Mus musculus	Ttr, transthyretin	GPL1261, 1459737_s_at (ID_REF), GDS3080, 22139 (Gene ID)	Expression profiling by array, count	12	time after lights on/off	prefrontal cortex	2	4	99	https://www.ncbi.nlm.nih.gov/geoprofiles/48063932	Genome Biol 2007	same as 228, 230, 231	yes		yes
21940377	Homo sapiens	Ttr, transthyretin	GPL201, 209660_at (ID_REF), GDS1912, 7276 (Gene ID), AF162690	Expression profiling by array, count	4	cntrl v XDP x caudate v nucleus accumbens	caudate and nucleus accumbens	1	3	99	https://www.ncbi.nlm.nih.gov/geoprofiles/21940377			yes		yes
74951049	Homo sapiens	Ttr, transthyretin	GPL96, 209660_at (ID_REF), GDS3983, 7276 (Gene ID), AF162690	Expression profiling by array, count	33	tissue panel	tissue panel	1	2	100	https://www.ncbi.nlm.nih.gov/geoprofiles/74951049	PLoS One 2011	shows expression in liver	yes		no
75634575	Mus musculus	Ttr, transthyretin	GPL7467, 4453 (ID_REF), GDS4001, AI323822	Expression profiling by array, log2 ratio	70	high v low anxiety x brain regions	hypothalamic paraventricular nucleus, supraoptic nucleus, basolateral and central amygdala, cingulate cortex, nucleus accumbens core and shell	1	3	99	https://www.ncbi.nlm.nih.gov/geoprofiles/75634575	PLoS One 2011	same as 240	yes	missing data	yes
4877081	Mus musculus	Ttr, transthyretin	GPL81, 95350_at (ID_REF), GDS615, 22139 (Gene ID), D00073	Expression profiling by array, count	12	regional expression	medial, dorsal, lateral, rostral, and occipital cerebral cortex	2	2	76	https://www.ncbi.nlm.nih.gov/geoprofiles/4877081	Cereb Cortex 2004	embryonic	yes		yes
26197695	Mus musculus	Ttr, transthyretin	GPL339, 1454608_x_at (ID_REF), GDS2135, 22139 (Gene ID)	Expression profiling by array, transformed count	23	postnatal dev time course	prefrontal cortex	2	2	65	https://www.ncbi.nlm.nih.gov/geoprofiles/26197695	J Neurobiol 2006	same as 242, 243	yes		yes
38329981	Mus musculus	Ttr, transthyretin	GPL81, 95350_at (ID_REF), GDS2702, 22139 (Gene ID), D00073	Expression profiling by array, count	6	WT v topIIbeta null	whole embryonic brain	3	4	93	https://www.ncbi.nlm.nih.gov/geoprofiles/38329981	Mol Cell Biol 2006		yes	unsure of groups	yes
20476332	Homo sapiens	Ttr, transthyretin	GPL1833, 8086 (ID_REF), GDS1813, R16541, IMAGE:129589 (CLONE ID)	Expression profiling by array, log2 ratio	53	glial brain tumors	frontal, parietal, temporal, occipital, frontoparietal and temporoparietal, frontotemporal and temporo-occipital cerebral hemisphere	3	5	4	https://www.ncbi.nlm.nih.gov/geoprofiles/20476332	Cancer Res 2005, J Clinic Oncol 2006, JAMA 2009		no	glial brain tumors	no
89306975	Mus musculus	Ttr, transthyretin	GPL1261, 1451580_a_at (ID_REF), GDS4414, 22139 (Gene ID), BC024702	Expression profiling by array, transformed count	15	WT vs APPKO vs APPKI vs APLP2KO	prefrontal cortex	2	4	100	https://www.ncbi.nlm.nih.gov/geoprofiles/89306975	BMC Genomics 2011	AD, same as 248, 249, 251	yes	unsure of groups	yes
45471603	Mus musculus	Ttr, transthyretin	GPL1261, 1454608_x_at (ID_REF), GDS2973, 22139 (Gene ID)	Expression profiling by array, count	20	cntrl v vitamin E x age	(whole) brain?	3	4	100	https://www.ncbi.nlm.nih.gov/geoprofiles/45471603	Mol Aspects Med 2007	same as 288	yes		yes
9993032	Mus musculus	Ttr, transthyretin	GPL1261, 1459737_s_at (ID_REF), GDS1084, 22139 (Gene ID)	Expression profiling by array, count	8	dlx1/2 +/+ vs +/- x basal ganglion v cortex	basal ganglion, cortex	1	1	99	https://www.ncbi.nlm.nih.gov/geoprofiles/9993032		same as 253, 254, 255	yes		yes
9155303	Mus musculus	Ttr, transthyretin	GPL1261, 1454608_x_at (ID_REF), GDS1017, 22139 (Gene ID)	Expression profiling by array, count	15	cntrl v ischemia x cntrl v erythropoietin	forebrain	2	4	100	https://www.ncbi.nlm.nih.gov/geoprofiles/9155303		same as 296	yes		yes
103191675	Mus musculus	Ttr, transthyretin	GPL11180, 1451580_PM_a_at (ID_REF), GDS4791, BC024702	Expression profiling by array, transformed count	24	WT v ClpP KO	tissue panel	1	1	100	https://www.ncbi.nlm.nih.gov/geoprofiles/103191675	Hum Mol Genet 2013	shows expression in liver and brain	yes		no
28508781	Mus musculus	Ttr, transthyretin	GPL81, 95350_at (ID_REF), GDS2226, 22139 (Gene ID), D00073	Expression profiling by array, count	32	various inbred strains	hippocampus	2	3	92	https://www.ncbi.nlm.nih.gov/geoprofiles/28508781	Eur J Neurosci 2004		yes		yes
21804875	Mus musculus	Ttr, transthyretin	GPL1261, 1451580_a_at (ID_REF), GDS1901, 22139 (Gene ID), BC024702	Expression profiling by array, count	24	fear freezing behavior x hippocampus v amygdala	hippocampus, amygdala	1	4	100	https://www.ncbi.nlm.nih.gov/geoprofiles/21804875	Behav Genet 2008		yes		yes
125741181	Mus musculus	Ttr, transthyretin	GPL81, 95350_at (ID_REF), GDS5423, 22139 (Gene ID), D00073	Expression profiling by array, count	8	WT v SHARP1/2 x time course	cortex	1	3	95	https://www.ncbi.nlm.nih.gov/geoprofiles/125741181	PLoS One 2014		yes		yes
104422175	Mus musculus	Ttr, transthyretin	GPL11180, 1451580_PM_a_at (ID_REF), GDS4821, BC024702	Expression profiling by array, transformed count	45	glioblastoma models	high-grade gliomas	3	3	100	https://www.ncbi.nlm.nih.gov/geoprofiles/104422175	Cancer Res 2013		no	glial brain tumors	no
49063670	Mus musculus	Ttr, transthyretin	GPL5402, scl52209.6.1_16 (ID_REF), GDS3114, NM_013697	Expression profiling by array, count	18	cortex v hippocampus x hypoxia	cortex, hippocampus	3	3	99	https://www.ncbi.nlm.nih.gov/geoprofiles/49063670	Physiol Genomics 2008		yes	missing data	yes
96830856	Mus musculus	Ttr, transthyretin	GPL6246, 10454192 (ID_REF), GDS4486, NM_013697, BC024702, BC086926, D89076, chr18:20665280-20674321 (SPOT ID)	Expression profiling by array, count	16	cntrl v cbp+/- x env enrichment	hippocampus	5	3	99	https://www.ncbi.nlm.nih.gov/geoprofiles/96830856	AD		yes		yes
12089332	Mus musculus	Ttr, transthyretin	GPL1261, 1459737_s_at (ID_REF), GDS1311, 22139 (Gene ID)	Expression profiling by array, count	12	age x LPS v saline	whole brain	3	4	100	https://www.ncbi.nlm.nih.gov/geoprofiles/12089332	FASEB J 2005	same as 286, 287	yes		yes
91044870	Homo sapiens	Ttr, transthyretin	GPL570, 209660_at (ID_REF), GDS4231, 7276 (Gene ID), AF162690	Expression profiling by array, transformed count	35	cntrl v HIV x cntrl v antiretroviral	centrum semiovale (deep white matter) at the coronal level of the genu of the corpus callosum	3	3	98	https://www.ncbi.nlm.nih.gov/geoprofiles/91044870	PLoS Pathog 2011		yes		yes
14639795	Mus musculus	Ttr, transthyretin	GPL339, 1454608_x_at (ID_REF), GDS1468, 22139 (Gene ID)	Expression profiling by array, count	9	WT v nmd x cntrl v stem cell treatment	spinal cord	1	2	30	https://www.ncbi.nlm.nih.gov/geoprofiles/14639795	Hum Mol Genet 2006	same as 294, 295	yes		yes
4372243	Mus musculus	Ttr, transthyretin	GPL339, 1451580_a_at (ID_REF), GDS565, 22139 (Gene ID), BC024702	Expression profiling by array, count	48	tissue panel	hypothalamus, liver	1	1	100	https://www.ncbi.nlm.nih.gov/geoprofiles/4372243	Dev Cell 2004	shows regional expression in hypothalamus and liver	yes		no
98090408	Mus musculus	Ttr, transthyretin	GPL1261, 1455913_x_at (ID_REF), GDS4534, 22139 (Gene ID), AV152953	Expression profiling by array, transformed count	12	Hdh+/+ v HdhQ111/111	striatum, cerebellum	3	4	100	https://www.ncbi.nlm.nih.gov/geoprofiles/98090408	BMC Syst Biol 2010	Huntington's	yes		yes
80112003	Mus musculus	Ttr, transthyretin	GPL1261, 1454608_x_at (ID_REF), GDS4134, 22139 (Gene ID)	Expression profiling by array, transformed count	12	APPs-DM v APLP2 KO x PFC v hippocampus	hippocampus, PFC	2	4	100	https://www.ncbi.nlm.nih.gov/geoprofiles/80112003	EMBO J 2011		yes		yes
106112830	Homo sapiens	Ttr, transthyretin	GPL6244, 8020795 (ID_REF), GDS4879, NM_000371, AF162690, BC005310, BC020791, BT007189, CR456908, D00096, EU794670, GU727633, K02091, M10605, U19780, DQ778081, chr18:29171840-29178796 (SPOT ID)	Expression profiling by array, transformed count	39	female v male x cntrl v alcoholism	hippocampus	3	3	100	https://www.ncbi.nlm.nih.gov/geoprofiles/106112830	Alcohol 2013		yes		yes
102605803	Mus musculus	Ttr, transthyretin	GPL1261, 1454608_x_at (ID_REF), GDS4775, 22139 (Gene ID)	Expression profiling by array, transformed count	28	tissue panel x HSV	spleen, liver, brain	1	1	100	https://www.ncbi.nlm.nih.gov/geoprofiles/102605803	J Virol 2014	shows regional expression in brain and liver	yes		no
122492703	Mus musculus	Ttr, transthyretin	GPL1261, 1454608_x_at (ID_REF), GDS5337, 22139 (Gene ID)	Expression profiling by array, transformed count	32	WT v huntington's x cntrl v HSP990	striatum	3	4	100	https://www.ncbi.nlm.nih.gov/geoprofiles/122492703	J Clinic Invest 2011		yes		yes
97773732	Mus musculus	Ttr, transthyretin	GPL1261, 1459737_s_at (ID_REF), GDS4524, 22139 (Gene ID)	Expression profiling by array, transformed count	12	WT v 5-HTT +/- x cntrl v prenatal stress	hippocampus	3	4	100	https://www.ncbi.nlm.nih.gov/geoprofiles/97773732	PLoS One 2011		yes		yes
121455803	Mus musculus	Ttr, transthyretin	GPL1261, 1454608_x_at (ID_REF), GDS5303, 22139 (Gene ID)	Expression profiling by array, transformed count	16	WT v Tg4510 x cntrl v TFEB overexpression	hippocampus	3	4	100	https://www.ncbi.nlm.nih.gov/geoprofiles/121455803	EMBO Mol Med 2014	AD	yes		yes
62543503	Mus musculus	Ttr, transthyretin	GPL1261, 1454608_x_at (ID_REF), GDS3620, 22139 (Gene ID)	Expression profiling by array, transformed count	18	WT v YAC128 x time course	striatum	3	4	100	https://www.ncbi.nlm.nih.gov/geoprofiles/62543503	Hum Mol Genet 2010	Huntington's, same as 357	yes		yes
73275908	Mus musculus	Ttr, transthyretin	GPL1261, 1455913_x_at (ID_REF), GDS3935, 22139 (Gene ID), AV152953	Expression profiling by array, transformed count	24	WT v Hdh CAG KI	cerebellum, striatum	3	4	100	https://www.ncbi.nlm.nih.gov/geoprofiles/73275908	Hum Mol Genet 2011	Huntington's	yes		yes
83995095	Mus musculus	Ttr, transthyretin	GPL8321, 1454608_x_at (ID_REF), GDS4352, 22139 (Gene ID)	Expression profiling by array, transformed count	14	WT v Prnp KO x adult v newborn	hippocampus	2	2	99	https://www.ncbi.nlm.nih.gov/geoprofiles/83995095	Physiol Genomics 2011		yes		yes
45991962	Mus musculus	Ttr, transthyretin	GPL4234, 4150072 (ID_REF), GDS2993, NM_013697	Expression profiling by array, transformed count	30	WT v HDAc -/- x cntrl v cocaine	nucleus accumbens	3	3	91	https://www.ncbi.nlm.nih.gov/geoprofiles/45991962	Neuron 2007		yes		yes
121226903	Mus musculus	Ttr, transthyretin	GPL1261, 1454608_x_at (ID_REF), GDS5297, 22139 (Gene ID)	Expression profiling by array, transformed count	14	Fezf2 overexpression v cntrl x time course	sensorimotor cortex	2	2	85	https://www.ncbi.nlm.nih.gov/geoprofiles/121226903	Nat Neurosci 2014		yes		yes
40484381	Mus musculus	Ttr, transthyretin	GPL81, 95350_at (ID_REF), GDS2775, 22139 (Gene ID), D00073	Expression profiling by array, count	12	WT v NFI-A null x time course	whole brain	1	4	94	https://www.ncbi.nlm.nih.gov/geoprofiles/40484381	Genome Biol 2007	brain development	yes		yes
91813336	Mus musculus	Ttr, transthyretin	GPL6100, 4150072 (ID_REF), GDS3311, NM_013697	Expression profiling by array, transformed count	24	WT v ATF4 -/- x cntrl v HCA	embryonic neurons	3	3	69	https://www.ncbi.nlm.nih.gov/geoprofiles/91813336	J Exp Med 2008		yes		yes
119349895	Mus musculus	Ttr, transthyretin	GPL8321, 1454608_x_at (ID_REF), GDS5256, 22139 (Gene ID)	Expression profiling by array, transformed count	20	WT v Caveolin KO x vehicle v dexamethasone	embryonic cortex	1	5	12	https://www.ncbi.nlm.nih.gov/geoprofiles/119349895	Mol Cell Biol 2014		yes		yes
100975156	Mus musculus	Ttr, transthyretin	GPL6246, 10454192 (ID_REF), GDS4613, NM_013697, BC024702, BC086926, D89076, chr18:20665280-20674321 (SPOT ID)	Expression profiling by array, transformed count	10	ethanol consumption v control	Whole brain	3	4	99	https://www.ncbi.nlm.nih.gov/geoprofiles/100975156	Brain Res 2012		yes	unsure of groups	yes
3775681	Mus musculus	Ttr, transthyretin	GPL81, 95350_at (ID_REF), GDS510, 22139 (Gene ID), D00073	Expression profiling by array, count	9	cntrl v EAE x vitamin D v vehicle	spinal cord	1	4	81	https://www.ncbi.nlm.nih.gov/geoprofiles/3775681	Physiol Genomics 2004		yes		yes
5781881	Mus musculus	Ttr, transthyretin	GPL81, 95350_at (ID_REF), GDS717, 22139 (Gene ID), D00073	Expression profiling by array, count	13	WT v HD x treatment v cntrl	whole brain hemispheres	2	4	97	https://www.ncbi.nlm.nih.gov/geoprofiles/5781881	Eur J Neurosci 2005		yes		yes
115946968	Mus musculus	Ttr, transthyretin	GPL6887, ILMN_2443330 (ID_REF), GDS5157, NM_013697, TTR (ORF)	Expression profiling by array, count	12	auditory fear cond. v time course	amygdala	3	4	100	https://www.ncbi.nlm.nih.gov/geoprofiles/115946968	Neuron 2014		yes		yes
105394632	Mus musculus	Ttr, transthyretin	GPL1261, 1459737_s_at (ID_REF), GDS4842, 22139 (Gene ID)	Expression profiling by array, count	12	WT v SARM -/- x cntrl v VSV	Whole brain	2	4	100	https://www.ncbi.nlm.nih.gov/geoprofiles/105394632	J Immunol 2013		yes		yes
121321479	Mus musculus	Ttr, transthyretin	GPL6885, ILMN_2443330 (ID_REF), GDS5300, NM_013697	Expression profiling by array, count	16	Meis WT v Meis heterozygote v Meis homozygote	forebrain	3	4	97	https://www.ncbi.nlm.nih.gov/geoprofiles/121321479	Genome Res 2014		yes		yes
43861175	Mus musculus	Ttr, transthyretin	GPL1261, 1451580_a_at (ID_REF), GDS2912, 22139 (Gene ID), BC024702	Expression profiling by array, count	18	WT v R6/1 (HD) x timecourse	whole brain hemisphere	2	4	100	https://www.ncbi.nlm.nih.gov/geoprofiles/43861175	Genes Brain Behav 2008		yes		yes
120005675	Mus musculus	Ttr, transthyretin	GPL1261, 1451580_a_at (ID_REF), GDS5270, 22139 (Gene ID), BC024702	Expression profiling by array, transformed count	12	developmental stage x strain x infarct volume	cortex	1	1	99	https://www.ncbi.nlm.nih.gov/geoprofiles/120005675	Physiol Genomics 2013	development	yes		yes
109552456	Mus musculus	Ttr, transthyretin	GPL6246, 10454192 (ID_REF), GDS5009, NM_013697, BC024702, BC086926, D89076, chr18:20665280-20674321 (SPOT ID)	Expression profiling by array, transformed count	15	neonatal stress x morphine v saline	hippocampus	2	4	100	https://www.ncbi.nlm.nih.gov/geoprofiles/109552456	Pediatr Res 2011		no		no
8919481	Mus musculus	Ttr, transthyretin	GPL81, 95350_at (ID_REF), GDS994, 22139 (Gene ID), D00073	Expression profiling by array, count	12	C57BL/6 v Ts1Cje x development	cerebellum	1	2	97	https://www.ncbi.nlm.nih.gov/geoprofiles/8919481	Hum Mol Genet 2005	development	yes		yes
72540543	Mus musculus	Ttr, transthyretin	GPL8321, 1451580_a_at (ID_REF), GDS3913, 22139 (Gene ID), BC024702	Expression profiling by array, transformed count	18	WT v ApoD KO v ApoD overexpression x untreated v paraquat	cerebellum	2	4	100	https://www.ncbi.nlm.nih.gov/geoprofiles/72540543	J Neurochem 2011		yes		yes
15355181	Mus musculus	ttr, transthyretin	GPL81, 95350_at (ID_REF), GDS1513, 22139 (Gene ID), D00073	Expression profiling by array, count	10	normal v maternal X monosomic v paternal X monosomic x strain	neonatal brain	3	4	96	https://www.ncbi.nlm.nih.gov/geoprofiles/15355181	Nat Genet 2005		yes		yes
60273203	Mus musculus	ttr, transthyretin	GPL339, 1455913_x_at (ID_REF), GDS3544, 22139 (Gene ID), AV152953	Expression profiling by array, transformed count	12	SCA1 knockin v SCA1 WT x timecourse	cerebellum	3	4	100	https://www.ncbi.nlm.nih.gov/geoprofiles/60273203	Proc Natl Acad Sci USA 2008		yes		yes
2873872	Homo sapiens	ttr, transthyretin	GPL8300, 32252_at (ID_REF), GDS422, 7276 (Gene ID), D00096	Expression profiling by array, count	24	tissue panel	tissue panel	1	1	100	https://www.ncbi.nlm.nih.gov/geoprofiles/2873872	Bioinformatics 2005	shows expression in liver and brain	yes		no
19092081	Mus musculus	ttr, transthyretin	GPL81, 95350_at (ID_REF), GDS1745, 22139 (Gene ID), D00073	Expression profiling by array, count	18	hippocampus v cortex v cerebellum x WT v Aldh5a1 -/-	hippocampus, cortex, cerebellum	1	3	99	https://www.ncbi.nlm.nih.gov/geoprofiles/19092081	J Inherit Metab Dis 2006		yes		yes
105095256	Mus musculus	ttr, transthyretin	GPL6246, 10454192 (ID_REF), GDS4836, NM_013697, BC024702, BC086926, D89076, chr18:20665280-20674321 (SPOT ID)	Expression profiling by array, transformed count	18	post v ant embryonic brain x retinoic acid deficiency	anterior head and forebrain region, and more posterior (“trunk”) tissues from embryonic brain	1	1	99	https://www.ncbi.nlm.nih.gov/geoprofiles/105095256	PLoS One 2013		yes		yes
49894208	Mus musculus	ttr, transthyretin	GPL1261, 1455913_x_at (ID_REF), GDS3142, 22139 (Gene ID), AV152953	Expression profiling by array, count	70	tissue panel	tissue panel	1	1	99	https://www.ncbi.nlm.nih.gov/geoprofiles/49894208	PLoS One 2008	shows expression in liver and brain	yes		no
21847481	Mus musculus	ttr, transthyretin	GPL81, 95350_at (ID_REF), GDS1903, 22139 (Gene ID), D00073	Expression profiling by array, count	48	fear conditioning x hippocampus v amygdala	hippocampus, amygdala	1	1	94	https://www.ncbi.nlm.nih.gov/geoprofiles/21847481	Learn Mem 2006	shows preferential expression in hippocampus	yes		yes
33551002	Mus musculus	ttr, transthyretin	GPL340, 1459737_s_at (ID_REF), GDS2483, 22139 (Gene ID)	Expression profiling by array, count	36	WT v rab3a D77G mutant x cortex v hippocampus	hippocampus, cortex	1	4	100	https://www.ncbi.nlm.nih.gov/geoprofiles/33551002	Genes Brain Behav 2007	shows preferential expression in hippocampus	yes		yes
101306075	Mus musculus	Ttr, transthyretin	GPL1261, 1451580_a_at (ID_REF), GDS4621, 22139 (Gene ID), BC024702	Expression profiling by array, transformed count	13	mutated anaplastic lymphoma kinase-driven neuroblastoma	neuroblastoma	3	3	99	https://www.ncbi.nlm.nih.gov/geoprofiles/101306075	Sci Transl Med 2012		no		no
122587069	Mus musculus	Ttr, transthyretin	GPL6103, ILMN_2443330 (ID_REF), GDS5341, NM_013697	Expression profiling by array, transformed count	13	cntrl v rotenone x timecourse	cortical neurons	3	3	97	https://www.ncbi.nlm.nih.gov/geoprofiles/122587069	Neurochem Int 2013		yes		yes
23188081	Mus musculus	Ttr, transthyretin	GPL81, 95350_at (ID_REF), GDS1983, 22139 (Gene ID), D00073	Expression profiling by array, count	12	visual input deprivation	visual cortex	3	3	49	https://www.ncbi.nlm.nih.gov/geoprofiles/23188081	Nat Neurosci 2006		yes		yes
66193749	Mus musculus	Ttr, transthyretin	GPL6105, ILMN_2443330 (ID_REF), GDS3728, NM_013697	Expression profiling by array, transformed count	36	X chromosome dosage x tissue panel	tissue panel	1	1	100	https://www.ncbi.nlm.nih.gov/geoprofiles/66193749	BMC Genomics 2010	shows expression in liver and brain	yes		no
35631868	Mus musculus	Ttr, transthyretin	GPL4006, 1168 (ID_REF), GDS2602, BG076766	Expression profiling by array, Z-score	30	COX 1 v 2 x COX WT v KO x cortex v hippocampus	cortex, hippocampus	1	2	98	https://www.ncbi.nlm.nih.gov/geoprofiles/35631868	Genome Biol 2007		yes		yes
90428170	Homo sapiens	Ttr, transthyretin	GPL570, 209660_at (ID_REF), GDS4218, 7276 (Gene ID), AF162690	Expression profiling by array, count	7	tissue type x MS disease state	white matter, MS lesion	1	2	100	https://www.ncbi.nlm.nih.gov/geoprofiles/90428170	J Exp Med 2012		yes		yes
71669505	Mus musculus	ttr, transthyretin	GPL11012, 4005 (ID_REF), GDS3893, NM_013697	Expression profiling by array, log2 ratio	122	tissue panel x fasting	tissue panel	1	1	99	https://www.ncbi.nlm.nih.gov/geoprofiles/71669505	J Biol Chem 2011	shows expression in liver and brain	yes		no
2229581	Mus musculus	ttr, transthyretin	GPL81, 95350_at (ID_REF), GDS324, 22139 (Gene ID), D00073	Expression profiling by array, count	12	LPS v restraint v saline	hypothalamus	2	3	61	https://www.ncbi.nlm.nih.gov/geoprofiles/2229581	J Neurosci 2003		yes		yes
80138670	Homo sapiens	ttr, transthyretin	GPL570, 209660_at (ID_REF), GDS4135, 7276 (Gene ID), AF162690	Expression profiling by array, count	18	Braak stages x ApoE4 + v ApoE4 -	temporal cortex (astrocytes)	2	2	76	https://www.ncbi.nlm.nih.gov/geoprofiles/80138670	Neurobiol Aging 2011		yes		yes
65906681	Mus musculus	ttr, transthyretin	GPL81, 95350_at (ID_REF), GDS3536, 22139 (Gene ID), D00073	Expression profiling by array, count	28	seizure model x nicotine v untreated	whole brain	3	4	98	https://www.ncbi.nlm.nih.gov/geoprofiles/65906681	Physiol Genomics 2007		yes		yes
80974443	Mus musculus	ttr, transthyretin	GPL8321, 1451580_a_at (ID_REF), GDS4157, 22139 (Gene ID), BC024702	Expression profiling by array, transformed count	29	genotype x cntrl v MPTP x caudate-putamen v PFC	caudate-putamen, PFC	1	1	100	https://www.ncbi.nlm.nih.gov/geoprofiles/80974443	Neurobiol Dis 2012	preferential expression in caudate/putamen	yes		yes
19277003	Mus musculus	ttr, transthyretin	GPL339, 1455913_x_at (ID_REF), GDS1756, 22139 (Gene ID), AV152953	Expression profiling by array, count	20	WT v SCA1 x cerebellum v forebrain	cerebellum, forebrain	1	2	99	https://www.ncbi.nlm.nih.gov/geoprofiles/19277003		preferential expression in cerebellum	yes		yes
57366349	Homo sapiens	ttr, transthyretin	GPL571, 209660_at (ID_REF), GDS3459, 7276 (Gene ID), AF162690	Expression profiling by array, transformed count	56	cntrl v FTLD-U w progranulin mut v FTLD-U w/o progranulin mut x brain region	frontal lobe, hippocampus, cerebellum	2	2	100	https://www.ncbi.nlm.nih.gov/geoprofiles/57366349	Hum Mol Genet 2008		yes		yes
40976070	Homo sapiens	ttr, transthyretin	GPL570, 209660_at (ID_REF), GDS2795, 7276 (Gene ID), AF162690	Expression profiling by array, count	20	normal v neurofibrillary tangle	entorhinal cortex	3	3	72	https://www.ncbi.nlm.nih.gov/geoprofiles/40976070	Neurobiol Aging 2006		yes		yes
2901733	Homo sapiens	ttr, transthyretin	GPL93, 56995_at (ID_REF), GDS424, 7276 (Gene ID), AA011674	Expression profiling by array, count	24	tissue panel	tissue panel	1	3	52	https://www.ncbi.nlm.nih.gov/geoprofiles/2901733	Bioinformatics 2005	higher expression in bone marrow than in liver (445?)	yes		no
79770470	Homo sapiens	ttr, transthyretin	GPL570, 209660_at (ID_REF), GDS4128, 7276 (Gene ID), AF162690	Expression profiling by array, count	18	age x AD disease state	temporal cortex	3	4	99	https://www.ncbi.nlm.nih.gov/geoprofiles/79770470	PLoS One 2010		yes		yes
115165881	Mus musculus	ttr, transthyretin	GPL81, 95350_at (ID_REF), GDS5005, 22139 (Gene ID), D00073	Expression profiling by array, count	18	cntrl v running x timecourse	hippocampus (subgranular zone)	5	3	99	https://www.ncbi.nlm.nih.gov/geoprofiles/115165881	Development 2013		yes		yes
117389970	Homo sapiens	ttr, transthyretin	GPL570, 209660_at (ID_REF), GDS5204, 7276 (Gene ID), AF162690	Expression profiling by array, transformed count	41	age effect on brain	frontal cortex	3	3	98	https://www.ncbi.nlm.nih.gov/geoprofiles/117389970	Nature 2014		no	unsure of groups	no
42246481	Mus musculus	ttr, transthyretin	GPL81, 95350_at (ID_REF), GDS2850, 22139 (Gene ID), D00073	Expression profiling by array, count	22	sham v brain trauma model x timecourse	Whole brain	3	3	98	https://www.ncbi.nlm.nih.gov/geoprofiles/42246481	J Neurotrauma 2003		yes		yes
80828075	Mus musculus	ttr, transthyretin	GPL1261, 1451580_a_at (ID_REF), GDS4153, 22139 (Gene ID), BC024702	Expression profiling by array, transformed count	26	WT v SNCA KO x cerebellum v striatum	cerebellum, striatum	1	2	100	https://www.ncbi.nlm.nih.gov/geoprofiles/80828075	Neuroscience 2010, Cell Mol Life Sci 2011	preferential expression in cerebellum	yes		yes
88484932	Mus musculus	ttr, transthyretin	GPL1261, 1459737_s_at (ID_REF), GDS4394, 22139 (Gene ID)	Expression profiling by array, count	27	Npc -/- v Npc +/- v Npc +/+	Whole brain	3	4	100	https://www.ncbi.nlm.nih.gov/geoprofiles/88484932	PLoS One 2012		yes	unsure of groups	yes
43214375	Mus musculus	ttr, transthyretin	GPL1261, 1451580_a_at (ID_REF), GDS2882, 22139 (Gene ID), BC024702	Expression profiling by array, count	90	cntrl v sleep v sleep deprivation x cortex v hypothalamus	cortex, hypothalamus	2	2	100	https://www.ncbi.nlm.nih.gov/geoprofiles/43214375	Physiol Genomics 2007		yes		yes
5713672	Homo sapiens	ttr, transthyretin	GPL8300, 32252_at (ID_REF), GDS707, 7276 (Gene ID), D00096	Expression profiling by array, count	30	aging brain	frontal cortex	3	3	82	https://www.ncbi.nlm.nih.gov/geoprofiles/5713672	Nature 2004		no	unsure of groups	no
83963275	Mus musculus	ttr, transthyretin	GPL1261, 1451580_a_at (ID_REF), GDS4351, 22139 (Gene ID), BC024702	Expression profiling by array, transformed count	25	lines x prion disease incubation times	Whole brain	3	4	100	https://www.ncbi.nlm.nih.gov/geoprofiles/83963275	Proc Natl Acad Sci USA 2012		yes		yes
18541003	Mus musculus	ttr, transthyretin	GPL339, 1455913_x_at (ID_REF), GDS1716, 22139 (Gene ID), AV152953	Expression profiling by array, count	18	cntrl v ALS model x spinal cord v ocular motor neuron	oculomotor nucleus, spinal cord	5	2	97	https://www.ncbi.nlm.nih.gov/geoprofiles/18541003			yes		yes
68013769	Mus musculus	ttr, transthyretin	GPL6103, ILMN_2443330 (ID_REF), GDS3786, NM_013697	Expression profiling by array, transformed count	16	fasting v no fasting x WT v snord116del x timecourse	hypothalamus	2	3	99	https://www.ncbi.nlm.nih.gov/geoprofiles/68013769	PLoS One 2010		no		no
71747056	Mus musculus	ttr, transthyretin	GPL6246, 10454192 (ID_REF), GDS3895, NM_013697, BC024702, BC086926, D89076, chr18:20665280-20674321 (SPOT ID)	Expression profiling by array, transformed count	24	hypertensive v normotensive x strain	hypothalamus	3	3	100	https://www.ncbi.nlm.nih.gov/geoprofiles/71747056	Physiol Genomics 2011		yes		yes
41362003	Mus musculus	ttr, transthyretin	GPL1261, 1454608_x_at (ID_REF), GDS2815, 22139 (Gene ID)	Expression profiling by array, count	36	cntrl v acute v chronic x saline v morphine	striatum	3	4	100	https://www.ncbi.nlm.nih.gov/geoprofiles/41362003	Genome Biol 2007		yes		yes
98935575	Mus musculus	ttr, transthyretin	GPL1261, 1451580_a_at (ID_REF), GDS4553, 22139 (Gene ID), BC024702	Expression profiling by array, transformed count	26	uninfected v measles x hsp70 transgenic v non-transgenic	right cerebral hemisphere	3	4	100	https://www.ncbi.nlm.nih.gov/geoprofiles/98935575	J Virol 2013		yes		yes
15539743	Mus musculus	ttr, transthyretin	GPL339, 1451580_a_at (ID_REF), GDS1522, 22139 (Gene ID), BC024702	Expression profiling by array, count	42	forebrain neuronal subtypes	forebrain	3	3	61	https://www.ncbi.nlm.nih.gov/geoprofiles/15539743	Nat Neurosci 2006	possible preferential expression in hippocampus	yes		yes
44005503	Mus musculus	ttr, transthyretin	GPL1261, 1454608_x_at (ID_REF), GDS2917, 22139 (Gene ID)	Expression profiling by array, count	61	inbred strains x brain regions	bed nucleus, hypothalamus, hippocampus, periaqueductal grey, pituitary gland	1	2	100	https://www.ncbi.nlm.nih.gov/geoprofiles/44005503	Genome Biol 2007	preferential expression in bed nucleus and hippocampus	yes	unsure of groups	yes
98465803	Mus musculus	ttr, transthyretin	GPL1261, 1454608_x_at (ID_REF), GDS4542, 22139 (Gene ID)	Expression profiling by array, transformed count	42	PDE10A KO v WT x striatum v hippocampus x PDE10A inhibitor v cntrl	striatum, hippocampus	3	4	100	https://www.ncbi.nlm.nih.gov/geoprofiles/98465803	J Pharmacol Exp Ther 2011		yes		yes
97966370	Homo sapiens	ttr, transthyretin	GPL570, 209660_at (ID_REF), GDS4532, 7276 (Gene ID), AF162690	Expression profiling by array, transformed count	8	parieto-temporal cortex v prefrontal/orbito-frontal cortex	frontal and parieto-temporal cortex	3	3	66	https://www.ncbi.nlm.nih.gov/geoprofiles/97966370	PLoS One 2011	development	yes		yes
65293449	Mus musculus	ttr, transthyretin	GPL6105, ILMN_2443330 (ID_REF), GDS3703, NM_013697	Expression profiling by array, transformed count	108	addictive drugs v saline x timecourse	striatum	3	4	100	https://www.ncbi.nlm.nih.gov/geoprofiles/65293449	Genome Biol 2010, BMC Genomics 2013		yes		yes
10400249	Homo sapiens	ttr, transthyretin	GPL96, 209660_at (ID_REF), GDS1209, 7276 (Gene ID), AF162690	Expression profiling by array, count	54	normal v sarcoma	tissue panel	1	1	100	https://www.ncbi.nlm.nih.gov/geoprofiles/10400249	Cancer Res 2005, J Surg Res 2006	shows expression in liver and brain	yes	cancer	no
71913879	Mus musculus	ttr, transthyretin	GPL6885, ILMN_2443330 (ID_REF), GDS3900, NM_013697	Expression profiling by array, count	198	fear conditioning x hippocampus v striatum	hippocampus, striatum	3	4	100	https://www.ncbi.nlm.nih.gov/geoprofiles/71913879	BMC Syst Biol 2011	possible higher expression in hippocampus than in striatum	no		no
92195156	Mus musculus	ttr, transthyretin	GPL6246, 10454192 (ID_REF), GDS4430, NM_013697, BC024702, BC086926, D89076, chr18:20665280-20674321 (SPOT ID)	Expression profiling by array, transformed count	37	16p11.2 copy number x brain regions	brain stem, cerebellum, cortex, olfactory	1	1	100	https://www.ncbi.nlm.nih.gov/geoprofiles/92195156	Proc Natl Acad Sci USA 2011	shows preferential expression in cerebellum	yes		yes
84168970	Homo sapiens	ttr, transthyretin	GPL570, 209660_at (ID_REF), GDS4358, 7276 (Gene ID), AF162690	Expression profiling by array, transformed count	72	cntrl v HIV v HIV + HAD v HIV + HAD + HIVE x brain region	basal ganglia, frontal cortex, white matter	3	3	99	https://www.ncbi.nlm.nih.gov/geoprofiles/84168970	PLoS One 2012		yes		yes
4754381	Mus musculus	ttr, transthyretin	GPL81, 95350_at (ID_REF), GDS604, 22139 (Gene ID), D00073	Expression profiling by array, count	30	WT v NF1 +/- x timecourse	hippocampus	3	4	99	https://www.ncbi.nlm.nih.gov/geoprofiles/4754381			yes		yes
72635008	Mus musculus	ttr, transthyretin	GPL1261, 1455913_x_at (ID_REF), GDS3917, 22139 (Gene ID), AV152953	Expression profiling by array, transformed count	102	CNS regions	various CNS regions	2	2	100	https://www.ncbi.nlm.nih.gov/geoprofiles/72635008	PLoS One 2011	shows expression levels across brain	yes		yes
49938195	Mus musculus	ttr, transthyretin	GPL8321, 1454608_x_at (ID_REF), GDS3145, 22139 (Gene ID)	Expression profiling by array, count	64	strain x cerebral malaria model x timecourse	Whole brain	3	4	100	https://www.ncbi.nlm.nih.gov/geoprofiles/49938195	Am J Pathol 2007		yes		yes
101834530	Homo sapiens	ttr, transthyretin	GPL6244, 8020795 (ID_REF), GDS4758, NM_000371, AF162690, BC005310, BC020791, BT007189, CR456908, D00096, EU794670, GU727633, K02091, M10605, U19780, DQ778081, chr18:29171840-29178796 (SPOT ID)	Expression profiling by array, transformed count	79	AD v non-AD x frontal cortex v hippocampus v temporal cortex	frontal cortex, temporal cortex, hippocampus	3	3	90	https://www.ncbi.nlm.nih.gov/geoprofiles/101834530	Cereb Cortex 2014	slightly higher expression in hippocampus	yes		yes
75666578	Mus musculus	ttr, transthyretin	GPL6481, 4150072 (ID_REF), GDS4002, NM_013697, Ttr (ORF)	Expression profiling by array, count	75	low v normal v high anxiety x brain region	BL/central amygdala, cingulate cortex, dentate gyrus, hypothalamic PV nucleus	5	3	99	https://www.ncbi.nlm.nih.gov/geoprofiles/75666578	PLoS One 2011	similar to GDS4001 (entry 100)	yes		yes
112627008	Mus musculus	ttr, transthyretin	GPL1261, 1455913_x_at (ID_REF), GDS4623, 22139 (Gene ID), AV152953	Expression profiling by array, transformed count	20	vehicle v haloperidol v quetiapine	frontal cortex, striatum	3	4	100	https://www.ncbi.nlm.nih.gov/geoprofiles/112627008	Transl Psychiatry 2013		yes		yes
876062	Homo sapiens	ttr, transthyretin	GPL91, 32252_at (ID_REF), GDS181, 7276 (Gene ID), D00096	Expression profiling by array, count	84	tissue panel	tissue panel	1	1	100	https://www.ncbi.nlm.nih.gov/geoprofiles/876062	Proc Natl Acad Sci USA 2002		no		no
80847849	Homo sapiens	ttr, transthyretin	GPL571, 209660_at (ID_REF), GDS4154, 7276 (Gene ID), AF162690	Expression profiling by array, count	22	cntrl v PD	dorsal motor nucleus of vagus, inferior olivary nucleus	5	3	99	https://www.ncbi.nlm.nih.gov/geoprofiles/80847849	Proc Natl Acad Sci USA 2010		yes		yes
8643881	Mus musculus	ttr, transthyretin	GPL81, 95350_at (ID_REF), GDS967, 22139 (Gene ID), D00073	Expression profiling by array, count	16	hyperekplexia disease state	spinal cord	3	3	43	https://www.ncbi.nlm.nih.gov/geoprofiles/8643881			yes		yes
97635970	Homo sapiens	ttr, transthyretin	GPL570, 209660_at (ID_REF), GDS4522, 7276 (Gene ID), AF162690	Expression profiling by array, count	42	cntrl v schizophrenia	superior temporal cortex	5	5	33	https://www.ncbi.nlm.nih.gov/geoprofiles/97635970	J Neurosci Res 2011		no	unsure of groups	no
48998806	Homo sapiens	ttr, transthyretin	GPL2986, 143554 (ID_REF), GDS3113, NM_000371	Expression profiling by array, count	96	tissue panel	tissue panel	1	1	99	https://www.ncbi.nlm.nih.gov/geoprofiles/48998806	BMC Biol 2008	shows expression in retina, liver, brain, pancreas	yes		no
37251581	Mus musculus	ttr, transthyretin	GPL81, 95350_at (ID_REF), GDS2654, 22139 (Gene ID), D00073	Expression profiling by array, count	27	normal v accelerated aging x strain x hippocampus v retina	hippocampus, retina	1	1	99	https://www.ncbi.nlm.nih.gov/geoprofiles/37251581	Genome Biol 2005		yes		yes
97692370	Homo sapiens	ttr, transthyretin	GPL570, 209660_at (ID_REF), GDS4523, 7276 (Gene ID), AF162690	Expression profiling by array, count	51	cntrl v schizophrenia	anterior prefrontal cortex	5	3	85	https://www.ncbi.nlm.nih.gov/geoprofiles/97692370	Mol Psychiatry 2009		no	unsure of groups	no
7478041	Mus musculus	ttr, transthyretin	GPL1010, GATCTTGCCCAAGCAGTAGC (ID_REF), GDS868, BY457532	Expression profiling by MPSS, count	87	tissue panel	tissue panel	1	1	88	https://www.ncbi.nlm.nih.gov/geoprofiles/7478041		shows expression in liver and brain	yes		no
27097781	Mus musculus	ttr, transthyretin	GPL81, 95350_at (ID_REF), GDS2169, 22139 (Gene ID), D00073	Expression profiling by array, count	48	cntrl v nuclear polyQ v extranuclear and nuclear polyQ x strain	cerebellum	3	4	98	https://www.ncbi.nlm.nih.gov/geoprofiles/27097781	Hum Mol Genet 2005		yes		yes
894839	Mus musculus	ttr, transthyretin	GPL32, 95350_at (ID_REF), GDS182, 22139 (Gene ID), D00073	Expression profiling by array, count	90	tissue panel	tissue panel	1	2	97	https://www.ncbi.nlm.nih.gov/geoprofiles/894839	Proc Natl Acad Sci USA 2002	shows expression in hippocampus and liver	no		no
49448649	Homo sapiens	ttr, transthyretin	GPL96, 209660_at (ID_REF), GDS3128, 7276 (Gene ID), AF162690	Expression profiling by array, transformed count	47	cntrl v PD x brain region	superior frontal gyrus, lateral/medial substantia nigra	3	3	87	https://www.ncbi.nlm.nih.gov/geoprofiles/49448649	Neurogentics 2006, Neurogenetics 2007		yes		yes
970881	Mus musculus	ttr, transthyretin	GPL81, 95350_at (ID_REF), GDS200, 22139 (Gene ID), D00073	Expression profiling by array, count	64	cntrl v fear conditioning x CA1 hippocampus v DG hippocampus	hippocampus (CA1, dentate gyrus)	3	3	97	https://www.ncbi.nlm.nih.gov/geoprofiles/970881	J Neurosci 2004		yes		yes
82270470	Homo sapiens	ttr, transthyretin	GPL570, 209660_at (ID_REF), GDS3502, 7276 (Gene ID), AF162690	Expression profiling by array, transformed count	32	cntrl v schizophrenia v bipolar disorder x endothelial cell v neuron	dorsolateral prefrontal cortex	3	3	95	https://www.ncbi.nlm.nih.gov/geoprofiles/82270470	PLoS One 2008		yes		yes
26784103	Mus musculus	ttr, transthyretin	GPL1261, 1454608_x_at (ID_REF), GDS2159, 22139 (Gene ID)	Expression profiling by array, count	96	naive v sham injury v moderate injury x site v rostral v caudal to trauma	spinal cord	5	3	94	https://www.ncbi.nlm.nih.gov/geoprofiles/26784103			yes		yes
13765781	Mus musculus	ttr, transthyretin	GPL81, 95350_at (ID_REF), GDS1406, 22139 (Gene ID), D00073	Expression profiling by array, count	87	strain x brain region	various brain regions	2	2	99	https://www.ncbi.nlm.nih.gov/geoprofiles/13765781	Nature 2005	shows preferential expression in amygdala and bed nucleus	yes		yes
127593579	Mus musculus	ttr, transthyretin	GPL6885, ILMN_2443330 (ID_REF), GDS5501, NM_013697	Expression profiling by array, transformed count	99	progranulin homozygous v progranulin heterozygous v WT x brain region	cortex, cerebellum, hippocampus	3	4	100	https://www.ncbi.nlm.nih.gov/geoprofiles/127593579	Neuron 2011		no		no
70023775	Mus musculus	ttr, transthyretin	GPL1261, 1451580_a_at (ID_REF), GDS3847, 22139 (Gene ID), BC024702	Expression profiling by array, count	48	hypothalamus development	hypothalamus, preoptic area	5	5	99	https://www.ncbi.nlm.nih.gov/geoprofiles/70023775	Nat Neurosci 2010		yes		yes
4689149	Homo sapiens	ttr, transthyretin	GPL96, 209660_at (ID_REF), GDS596, 7276 (Gene ID), AF162690	Expression profiling by array, count	158	tissue panel	tissue panel	1	1	100	https://www.ncbi.nlm.nih.gov/geoprofiles/4689149	Proc Natl Acad Sci USA 2004	shows expression in liver and certain brain regions	no		no
6471681	Mus musculus	ttr, transthyretin	GPL81, 95350_at (ID_REF), GDS787, 22139 (Gene ID), D00073	Expression profiling by array, count	2	PS cDKO v cntrl	cerebral cortex	1	2	82	https://www.ncbi.nlm.nih.gov/geoprofiles/6471681	J Biol Chem 2004		yes		yes
45635549	Homo sapiens	ttr, transthyretin	GPL96, 209660_at (ID_REF), GDS2978, 7276 (Gene ID), AF162690	Expression profiling by array, count	4	cntrl v multiple sclerosis	Whole brain	1	5	14	https://www.ncbi.nlm.nih.gov/geoprofiles/45635549			yes		yes
37422971	Mus musculus	ttr, transthyretin	GPL75, d89076_s_at (ID_REF), GDS2661, 22139 (Gene ID), D89076	Expression profiling by array, count	5	tissue panel	tissue panel	2	2	95	https://www.ncbi.nlm.nih.gov/geoprofiles/37422971	Cell Metab 2007		yes		no
47401875	Mus musculus	ttr, transthyretin	GPL1261, 1451580_a_at (ID_REF), GDS3052, 22139 (Gene ID), BC024702	Expression profiling by array, count	17	tissue panel	tissue panel	1	2	100	https://www.ncbi.nlm.nih.gov/geoprofiles/47401875		shows expression in liver and brain	yes		no
10128449	Homo sapiens	ttr, transthyretin	GPL96, 209660_at (ID_REF), GDS1096, 7276 (Gene ID), AF162690	Expression profiling by array, count	36	tissue panel	tissue panel	1	2	100	https://www.ncbi.nlm.nih.gov/geoprofiles/10128449	Genomics 2005	shows expression in liver and brain	yes		no
69559466	Homo sapiens	ttr, transthyretin	GPL8217, 7269 (ID_REF), GDS3834, NM_000371	Expression profiling by array, log10 ratio	42	tissue panel	tissue panel	1	1	98	https://www.ncbi.nlm.nih.gov/geoprofiles/69559466	BMC Genomics 2009	shows expression in liver and brain	yes		no

## Sheet: Web_scraping
One-way ANOVA for each of the 158 GEO profiles surveyed.
Priority score of 1 indiciates TTR/Ttr expression almost exclusively between groups, one-way ANOVA test p-value < 0.05
Priority score of 2 indiciates TTR/Ttr expression moderately between groups, one-way ANOVA test p-value < 0.1 and 0.05
Priority score of 3 indiciates TTR/Ttr expressed among samples with no clear pattern (random)
Priority score of 4 indiciates TTR/Ttr expressed highly in most samples (rank or value 80%, in >80% of samples)
Priority score of 5 indiciatesTTR/Ttr expressed lowly in most samples (rank or value 20%, in >80% of samples)
profile	priority	p-value	species	priority_group	human total	mouse total	overall total
97812756	1	0.003386	Mus musculus	1	4	46	50
10280281	1	0.0366554	Mus musculus	2	2	9	11
112235275	1	1.53e-05	Mus musculus	3	15	38	53
31511075	1	0.0342886	Mus musculus	4	1	42	43
97429256	4	0.144928	Mus musculus	5	1	0	1
6613981	3	0.296758	Mus musculus
60315108	4	0.346594	Mus musculus
58079032	4	0.883723	Mus musculus
89268632	4	0.446231	Mus musculus
50583103	3	0.260736	Mus musculus
126589556	3	0.490294	Mus musculus
118815346	1	0.0354039	Mus musculus
34152381	2	0.0898123	Mus musculus
46405502	2	0.0877877	Mus musculus
41390795	3	0.63494	Mus musculus
6323975	3	nan	Mus musculus
19920408	3	0.810713	Mus musculus
82091375	3	0.75753	Mus musculus
41757267	3	0.519509	Mus musculus
106695995	3	0.607424	Mus musculus
27509349	3	0.306259	Homo sapiens
36027572	3	0.343794	Homo sapiens
44587049	1	0.00101907	Homo sapiens
18684572	3	0.641816	Homo sapiens
17040003	1	0.0449031	Mus musculus
94254803	3	0.632641	Mus musculus
109268156	4	nan	Mus musculus
7820781	3	0.177821	Mus musculus
28013575	3	0.584109	Mus musculus
27532349	2	0.0884874	Homo sapiens
4338749	3	0.334869	Homo sapiens
61948232	3	0.517159	Mus musculus
25046181	3	0.271015	Mus musculus
6649881	3	0.652355	Mus musculus
5421181	4	0.592521	Mus musculus
41095775	3	0.764298	Mus musculus
29998081	4	0.330038	Mus musculus
30178182	4	0.360899	Mus musculus
124468432	4	1	Mus musculus
121294979	4	nan	Mus musculus
65733432	4	0.698489	Mus musculus
40210832	4	nan	Mus musculus
22803432	4	nan	Mus musculus
22147032	4	nan	Mus musculus
16657602	4	nan	Mus musculus
65865732	1	1.97e-13	Mus musculus
97155327	4	0.335729	Mus musculus
115836003	1	0.000219886	Mus musculus
30595903	1	2.74e-05	Mus musculus
19127981	2	0.0738257	Mus musculus
55259981	1	0.00272078	Mus musculus
119159675	4	0.249899	Mus musculus
116766468	4	0.184286	Mus musculus
122715303	1	0.00283426	Mus musculus
34628243	4	0.292843	Mus musculus
131902156	2	0.0634537	Mus musculus
2700079	2	0.0980547	Homo sapiens
14505381	3	0.109396	Mus musculus
29510503	4	0.272393	Mus musculus
49180675	4	nan	Mus musculus
6627049	3	0.118665	Homo sapiens
52133232	4	0.75996	Mus musculus
4985967	1	0.0302362	Mus musculus
48063932	4	0.197879	Mus musculus
21940377	3	nan	Homo sapiens
75634575	1	1.17e-06	Mus musculus
4877081	1	0.0054487	Mus musculus
26197695	3	0.127846	Mus musculus
38329981	4	nan	Mus musculus
89306975	2	0.0503252	Mus musculus
45471603	1	0.0146114	Mus musculus
9993032	1	0.00290478	Mus musculus
9155303	1	0.000411501	Mus musculus
28508781	1	1.24e-14	Mus musculus
21804875	1	0.00121279	Mus musculus
125741181	3	0.148676	Mus musculus
49063670	3	0.257472	Mus musculus
96830856	3	0.855951	Mus musculus
12089332	4	0.859204	Mus musculus
91044870	3	0.96304	Homo sapiens
14639795	1	0.0395164	Mus musculus
98090408	3	0.156007	Mus musculus
80112003	4	0.240158	Mus musculus
106112830	1	0.0306305	Homo sapiens
122492703	4	0.932964	Mus musculus
97773732	4	0.801809	Mus musculus
121455803	4	0.426221	Mus musculus
62543503	4	0.352797	Mus musculus
73275908	2	0.068153	Mus musculus
83995095	3	0.278628	Mus musculus
45991962	3	0.398522	Mus musculus
121226903	3	0.706614	Mus musculus
40484381	1	0.000153483	Mus musculus
91813336	3	0.942982	Mus musculus
119349895	1	0.00915325	Mus musculus
100975156	4	nan	Mus musculus
3775681	3	0.370901	Mus musculus
5781881	4	0.245657	Mus musculus
115946968	4	0.622431	Mus musculus
105394632	4	nan	Mus musculus
121321479	4	0.549085	Mus musculus
43861175	1	0.0458392	Mus musculus
120005675	1	3.85e-09	Mus musculus
8919481	1	1.82e-07	Mus musculus
72540543	1	0.0193907	Mus musculus
15355181	4	0.248749	Mus musculus
60273203	4	0.549014	Mus musculus
19092081	3	0.172053	Mus musculus
105095256	1	2.38e-05	Mus musculus
21847481	1	1.63e-08	Mus musculus
33551002	1	0.0175338	Mus musculus
122587069	3	0.286783	Mus musculus
23188081	3	0.58978	Mus musculus
35631868	1	0.0190938	Mus musculus
90428170	3	0.156828	Homo sapiens
2229581	1	0.0117343	Mus musculus
80138670	3	0.269904	Homo sapiens
65906681	4	0.498271	Mus musculus
80974443	1	1.17e-11	Mus musculus
19277003	1	0.0350555	Mus musculus
57366349	1	9.69e-05	Homo sapiens
40976070	3	0.63767	Homo sapiens
79770470	4	0.170212	Homo sapiens
115165881	3	0.437912	Mus musculus
42246481	3	0.248639	Mus musculus
80828075	1	0.000220885	Mus musculus
88484932	1	0	Mus musculus
43214375	1	2.2e-08	Mus musculus
83963275	1	0.0281834	Mus musculus
18541003	2	0.0813284	Mus musculus
71747056	3	0.857396	Mus musculus
41362003	4	0.990071	Mus musculus
98935575	2	0.0830823	Mus musculus
15539743	2	0.0622167	Mus musculus
44005503	1	9.2e-07	Mus musculus
98465803	4	0.807727	Mus musculus
97966370	3	nan	Homo sapiens
65293449	4	0.460789	Mus musculus
92195156	1	1.28e-14	Mus musculus
84168970	3	0.3476	Homo sapiens
4754381	4	0.723923	Mus musculus
72635008	1	1.02e-11	Mus musculus
49938195	1	0.0366423	Mus musculus
101834530	1	2.56e-06	Homo sapiens
75666578	1	0.00035345	Mus musculus
112627008	1	0.00751775	Mus musculus
80847849	3	0.377871	Homo sapiens
8643881	3	0.803898	Mus musculus
37251581	1	4.61e-05	Mus musculus
27097781	3	0.542693	Mus musculus
49448649	3	0.558581	Homo sapiens
970881	3	0.172246	Mus musculus
82270470	3	0.956655	Homo sapiens
26784103	1	0.00575897	Mus musculus
13765781	1	4.25e-07	Mus musculus
70023775	3	nan	Mus musculus
6471681	3	nan	Mus musculus
45635549	5	0.528595	Homo sapiens
