# Supplementary material for: Widespread choroid plexus contamination in sampling and profiling of brain tissue
Source: Mol Psychiatry. 2022 Jan 5;27(3):1839–47. doi: 10.1038/s41380-021-01416-3 (PMC9095494; doi:10.1038/s41380-021-01416-3)
Supplement: Supplementary file 3 — Supplementary Table 2 [file 41380_2021_1416_MOESM3_ESM.xls]

## Sheet: All_samples_TTR
gene_id	transcript_id.s.	length	effective_length	expected_count	TPM	FPKM	seqnames	start	end	width	strand	source	type	gene_symbol	transcript_id	logFC	AveExpr	t	P.Value	adj.P.Val	B
TTR	7276	NM_000371.3	929	889.13	1513	179.67	126.34	NC_000018.10	31591767	31599024	7258	+	BestRefSeq	gene	TTR	7276	5.5087	3.3185	15.5124	4.13791e-27	8.95816e-23	39.2716
SLC13A4	26266	NM_012450.2,XM_005250261.2,XM_011516024.1	2764.1	2724.23	70	2.69	1.89	NC_000007.14	135681231	135728185	46955	-	BestRefSeq%2CGnomon	gene	SLC13A4	26266	2.14923	0.460521	7.01419	4.23461e-10	3.05583e-06	8.01844
OTX2	5015	NM_001270523.1,NM_001270524.1,NM_001270525.1,NM_021728.3,NM_172337.2,NR_073034.1,NR_073036.1	1953	1913.13	6	0.33	0.23	NC_000014.9	56800707	56810476	9770	-	BestRefSeq	gene	OTX2	5015	1.46411	-0.339545	7.02615	4.00719e-10	3.05583e-06	5.80001
PRLR	5618	NM_000949.6,NM_001204314.2,NM_001204315.1,NM_001204316.1,NM_001204317.1,NM_001204318.1,NR_037910.1,XM_006714484.1,XM_011514068.1,XM_011514069.1	11688	11648.1	312.44	2.8	1.97	NC_000005.10	35048756	35230589	181834	-	BestRefSeq%2CGnomon	gene	PRLR	5618	1.48411	0.733257	5.7149	1.42068e-07	0.000615126	5.03421
HPD	3242	NM_001171993.1,NM_002150.2	1423	1383.13	7	0.53	0.37	NC_000012.12	121839527	121888611	49085	-	BestRefSeq	gene	HPD	3242	1.24915	-0.448852	6.74435	1.46134e-09	7.90916e-06	4.62846
HVCN1	84329	NM_001040107.1,NM_001256413.1,NM_032369.3,XM_005253948.1,XM_011538838.1,XM_011538839.1,XM_011538840.1,XM_011538841.1,XM_011538842.1,XM_011538843.1,XM_011538844.1,XM_011538845.1,XM_011538846.1,XM_011538847.1,XM_011538848.1	1737.02	1697.16	168	10.4	7.31	NC_000012.12	110648686	110704950	56265	-	BestRefSeq%2CGnomon	gene	HVCN1	84329	0.6431	3.3408	4.71813	8.72233e-06	0.0269757	3.22066
KCNJ5	3762	NM_000890.3,XM_011542809.1,XM_011542810.1	3825.81	3785.94	66.59	1.84	1.29	NC_000011.10	128891418	128921163	29746	+	BestRefSeq%2CGnomon	gene	KCNJ5	3762	-0.440492	1.8153	-4.46063	2.36569e-05	0.0640184	1.92683
FOLR1	2348	NM_000802.3,NM_016724.2,NM_016725.2,NM_016729.2	1149.98	1110.12	11	1.04	0.73	NC_000011.10	72189558	72196323	6766	+	BestRefSeq	gene	FOLR1	2348	1.34657	0.296967	4.86189	4.93303e-06	0.0177992	1.79129
PROS1	5627	NM_000313.3,XM_005247626.3	3586.77	3546.91	287	8.47	5.96	NC_000003.12	93873037	93974090	101054	-	BestRefSeq%2CGnomon	gene	PROS1	5627	0.495727	2.7229	4.32703	3.92149e-05	0.0830846	1.78983
IGFBP7	3490	NM_001253835.1,NM_001553.2	1127.93	1088.06	620	60.04	42.22	NC_000004.12	57031071	57110385	79315	-	BestRefSeq	gene	IGFBP7	3490	0.567379	5.83567	4.27311	4.79685e-05	0.0830846	1.69996
SLC2A12	154091	NM_145176.2,XM_006715349.2	5248.63	5208.76	406	8.15	5.73	NC_000006.12	133987581	134052668	65088	-	BestRefSeq%2CGnomon	gene	SLC2A12	154091	0.378874	2.77566	4.26255	4.98914e-05	0.0830846	1.63765
TRPM3	80036	NM_001007470.1,NM_001007471.2,NM_020952.4,NM_024971.5,NM_206944.3,NM_206945.3,NM_206946.3,NM_206947.3,NM_206948.2,XM_011519035.1,XM_011519036.1,XM_011519037.1,XM_011519038.1,XM_011519039.1,XM_011519040.1,XM_011519041.1,XM_011519042.1,XM_011519043.1,XM_011519044.1,XM_011519045.1,XM_011519046.1,XM_011519047.1	7212.34	7172.48	1263.99	18.42	12.96	NC_000009.12	70529063	71446924	917862	-	BestRefSeq%2CGnomon	gene	TRPM3	80036	0.47688	4.49387	4.2083	6.09972e-05	0.0943234	1.55851
PHACTR2	9749	NM_001100164.1,NM_001100165.1,NM_001100166.1,NM_014721.2	9392.37	9352.51	858.5	9.59	6.75	NC_000006.12	143608180	143831185	223006	+	BestRefSeq	gene	PHACTR2	9749	0.370791	3.1913	4.17416	6.91668e-05	0.0991143	1.40316
CPXM2	119587	NM_198148.2,XM_005269528.2,XM_011539283.1,XM_011539284.1,XM_011539285.1,XM_011539286.1	3313.9	3274.04	38.04	1.22	0.86	NC_000010.11	123722291	123891984	169694	-	BestRefSeq%2CGnomon	gene	CPXM2	119587	0.639716	0.807939	4.41625	2.80083e-05	0.0673724	1.31953
CDKL3	51265	NM_001113575.1,NM_001300853.1,NM_016508.3,XM_006714642.2,XM_006714644.2,XM_006714645.2,XM_006714646.2,XM_011543429.1,XM_011543430.1,XM_011543431.1,XM_011543432.1,XM_011543433.1,XM_011543434.1,XM_011543435.1,XM_011543436.1,XM_011543437.1,XM_011543438.1,XM_011543439.1,XM_011543440.1,XM_011543441.1,XM_011543442.1,XM_011543443.1,XM_011543444.1,XM_011543445.1,XM_011543446.1,XM_011543447.1,XR_427712.2,…	1683.94	1644.08	136	8.69	6.11	NC_000005.10	134236120	134371469	135350	-	BestRefSeq%2CGnomon	gene	CDKL3	51265	0.273799	3.02662	4.12632	8.24083e-05	0.0991143	1.25033
KCNJ13	3769	NM_001172416.1,NM_001172417.1,NM_002242.4	3609	3569.13	156	4.58	3.22	NC_000002.12	232765802	232776565	10764	-	BestRefSeq	gene	KCNJ13	3769	0.366135	2.48814	4.14604	7.66798e-05	0.0991143	1.21787
GPX3	2878	NM_002084.3	1761	1721.13	121	7.38	5.19	NC_000005.10	151020438	151028993	8556	+	BestRefSeq	gene	GPX3	2878	0.773859	3.18343	4.10132	9.0264e-05	0.102849	1.2031
LOC101928595	101928595	XR_243378.3	1650	1610.13	21.99	1.44	1.01	NC_000016.10	30096430	30104116	7687	+	Gnomon	gene	LOC101928595	101928595	-0.365994	1.3559	-4.2828	4.62681e-05	0.0830846	1.15516
LOC100129352	100129352	100129352	2044	2004.13	33.95	1.78	1.25	NC_000009.12	128444588	128446631	2044	+	Curated Genomic	gene	LOC100129352	100129352	-0.481522	1.8167	-4.07217	0.000100331	0.108603	0.830816
LRRC37A4P	55073	NR_002940.2	7238	7198.13	821.67	11.93	8.39	NC_000017.11	45505883	45520523	14641	-	BestRefSeq	gene	LRRC37A4P	55073	-0.573488	4.21533	-3.96931	0.000145188	0.149675	0.820426
KIAA1377	57562	NM_020802.3,XM_005271627.3	5434.35	5394.48	998.79	19.37	13.62	NC_000011.10	101915015	102001065	86051	+	BestRefSeq%2CGnomon	gene	KIAA1377	57562	0.288663	3.8838	3.94204	0.000159981	0.150584	0.739528
PTPN3	5774	NM_001145368.1,NM_001145369.1,NM_001145370.1,NM_001145371.1,NM_001145372.1,NM_002829.3,NR_026918.1,XM_006717197.2,XM_006717199.2,XM_006717201.2,XM_006717202.2,XM_006717203.2,XM_006717204.2,XM_011518888.1,XM_011518889.1,XM_011518890.1	5637.16	5597.29	397.92	7.44	5.23	NC_000009.12	109375694	109538353	162660	-	BestRefSeq%2CGnomon	gene	PTPN3	5774	0.545484	2.45313	3.905	0.0001824	0.164532	0.492815
SLC16A12	387700	NM_213606.3	4622	4582.13	42.88	0.98	0.69	NC_000010.11	89430294	89535556	105263	-	BestRefSeq	gene	SLC16A12	387700	0.693958	0.673424	4.12867	8.17048e-05	0.0991143	0.44046
MAOA	4128	NM_000240.3,NM_001270458.1	5331.8	5291.93	861	17.02	11.97	NC_000023.11	43654907	43746824	91918	+	BestRefSeq	gene	MAOA	4128	0.36307	3.92596	3.7783	0.000284005	0.219586	0.247833
SLC16A6	9120	NM_001174166.1,NM_004694.4,XM_005257789.2,XM_011525461.1	3793.59	3753.72	120.12	3.35	2.36	NC_000017.11	68267026	68291264	24239	-	BestRefSeq%2CGnomon	gene	SLC16A6	9120	0.700914	1.27008	3.94733	0.000157006	0.150584	0.185279
TGFBI	7045	NM_000358.2	2805	2765.13	126	4.77	3.36	NC_000005.10	136028895	136063818	34924	+	BestRefSeq	gene	TGFBI	7045	0.753635	1.93381	3.80206	0.000261555	0.219342	0.161753
MRC1	4360	NM_002438.3	5191	5151.13	100	2.03	1.43	NC_000010.11	17809343	17911162	101820	+	BestRefSeq	gene	MRC1	4360	0.605194	1.79448	3.76286	0.000299562	0.223628	0.0374779
IGFBP2	3485	NM_000597.2	1430	1390.13	42	3.18	2.23	NC_000002.12	216633404	216664436	31033	+	BestRefSeq	gene	IGFBP2	3485	0.61265	1.63307	3.77921	0.000283115	0.219586	0.0308168
LRRC37A17P	644397	644397	4860	4820.13	135.8	2.95	2.07	NC_000017.11	47017190	47054412	37223	+	Curated Genomic	gene	LRRC37A17P	644397	-0.335516	2.32496	-3.70659	0.000363433	0.262265	-0.0812735
TNFAIP8	25816	NM_001077654.2,NM_001286813.1,NM_001286814.1,NM_001286815.1,NM_001286817.1,NM_014350.3	2134.3	2094.44	30.99	1.55	1.09	NC_000005.10	119268692	119394604	125913	+	BestRefSeq	gene	TNFAIP8	25816	0.448809	0.988783	3.80001	0.000263425	0.219342	-0.145348
MNAT1	4331	NM_001177963.1,NM_002431.3,XM_005267687.1,XM_005267688.1,XM_011536795.1	1201.24	1161.38	250.88	22.75	16	NC_000014.9	60734741	60968680	233940	+	BestRefSeq%2CGnomon	gene	MNAT1	4331	0.192314	4.57321	3.59999	0.000521479	0.335395	-0.269156
DCN	1634	NM_001920.3,NM_133503.2,NM_133504.2,NM_133505.2,NM_133506.2,NM_133507.2,XM_005268693.1,XM_006719270.1	2170.1	2130.23	512	25.21	17.73	NC_000012.12	91145258	91183029	37772	-	BestRefSeq%2CGnomon	gene	DCN	1634	0.510801	4.70822	3.55885	0.000598389	0.350122	-0.388832
MAN2A2	4122	NM_006122.2,XM_005254910.2,XM_011521562.1,XM_011521563.1,XM_011521564.1,XM_011521565.1,XM_011521566.1,XR_243208.2,XR_931828.1,XR_931829.1,XR_931830.1,XR_931831.1	6212.72	6172.85	1211.32	20.52	14.43	NC_000015.10	90902218	90922585	20368	+	BestRefSeq%2CGnomon	gene	MAN2A2	4122	-0.250656	4.73814	-3.53468	0.000648441	0.369424	-0.45493
SBSPON	157869	NM_153225.3,XM_005251178.3,XM_011517475.1,XR_928762.1	3466.51	3426.64	87.04	2.66	1.87	NC_000008.11	73064543	73093272	28730	-	BestRefSeq%2CGnomon	gene	SBSPON	157869	0.42879	1.6628	3.58948	0.000540183	0.335395	-0.489042
LOC100419232	100419232	100419232	1376	1336.13	62.31	4.91	3.45	NC_000023.11	47389961	47391336	1376	-	Curated Genomic	gene	LOC100419232	100419232	-0.365461	2.97598	-3.5131	0.000696461	0.375656	-0.541252
ZNF75CP	729944	729944	2709	2669.13	78	3.06	2.15	NC_000011.10	78384033	78387026	2994	+	Curated Genomic	gene	ZNF75CP	729944	-0.322332	2.07365	-3.4956	0.000737849	0.380326	-0.6704
MFSD1P1	100313532	100313532	2136	2096.13	25	1.25	0.88	NC_000017.11	4301247	4303382	2136	+	Curated Genomic	gene	MFSD1P1	100313532	-0.307184	1.16504	-3.58835	0.000542233	0.335395	-0.682948
CA12	771	NM_001218.4,NM_001293642.1,NM_206925.2	4176	4136.13	88.75	2.25	1.58	NC_000015.10	63323531	63382110	58580	-	BestRefSeq	gene	CA12	771	0.746761	0.939546	3.64826	0.00044318	0.309497	-0.684265
LSM10	84967	NM_032881.2	927	887.13	44	5.24	3.68	NC_000001.11	36393420	36397959	4540	-	BestRefSeq	gene	LSM10	84967	-0.43798	2.88461	-3.45197	0.000851394	0.418905	-0.712145
SELK	58515	NM_021237.3	818	778.14	243	33.02	23.22	NC_000003.12	53885199	53891962	6764	-	BestRefSeq	gene	SELK	58515	0.28311	4.87792	3.42704	0.000923475	0.428427	-0.753865
ALDH1L2	160428	NM_001034173.3,NR_027752.1,XM_011537986.1,XM_011537987.1,XM_011537988.1,XM_011537989.1	4982.07	4942.2	277.04	5.86	4.12	NC_000012.12	105019784	105084583	64800	-	BestRefSeq%2CGnomon	gene	ALDH1L2	160428	0.268485	2.23326	3.43653	0.000895393	0.428427	-0.806183
TIGD7	91151	NM_033208.3	3430	3390.13	209	6.46	4.54	NC_000016.10	3298808	3305439	6632	-	BestRefSeq	gene	TIGD7	91151	0.194912	2.72289	3.41734	0.000953037	0.428427	-0.809589
SLC16A10	117247	NM_018593.4,XM_005266818.2,XM_005266819.3,XM_006715329.2,XM_011535422.1,XM_011535423.1	2646.01	2606.14	31	1.25	0.88	NC_000006.12	111087503	111223405	135903	+	BestRefSeq%2CGnomon	gene	SLC16A10	117247	0.36803	1.01634	3.50666	0.000711438	0.375656	-0.830004
LOC105370914	105370914	XR_932512.1	1382	1342.13	16.13	1.26	0.89	NC_000015.10	78755163	78757709	2547	-	Gnomon	gene	LOC105370914	105370914	-0.614651	1.15164	-3.51384	0.000694761	0.375656	-0.853261
2021-03-02	54996	NM_017898.3,XM_005273168.3,XM_006711407.2,XM_011509683.1,XM_011509684.1,XR_247029.3	2121.36	2081.49	157	7.91	5.56	NC_000001.11	220747502	220784815	37314	+	BestRefSeq%2CGnomon	gene	2021-03-02	54996	0.325339	2.87464	3.38533	0.00105706	0.446265	-0.88879
LAMTOR2	28956	NM_001145264.1,NM_014017.3	677.53	637.7	127	21.12	14.85	NC_000001.11	156054726	156058510	3785	+	BestRefSeq	gene	LAMTOR2	28956	0.319898	4.03691	3.37593	0.00108957	0.446265	-0.891593
EPB41L5	57669	NM_001184937.1,NM_001184938.1,NM_001184939.1,NM_020909.3,XM_006712651.1,XM_006712652.1,XM_006712653.1,XM_011511529.1,XR_922973.1	6118	6078.14	835	14.37	10.1	NC_000002.12	120013028	120179121	166094	+	BestRefSeq%2CGnomon	gene	EPB41L5	57669	0.189406	3.99727	3.37509	0.00109252	0.446265	-0.893587
CTAGE5	4253	NM_001247988.1,NM_001247989.1,NM_001247990.1,NM_005930.3,NM_203354.2,NM_203355.2,NM_203356.2,XM_005267648.3,XM_006720148.1,XM_011536775.1,XM_011536776.1,XM_011536778.1,XM_011536779.1,XM_011536780.1,XM_011536781.1,XM_011536782.1,XM_011536783.1,XM_011536784.1,XM_011536785.1	3075.4	3035.53	442.62	15.27	10.74	NC_000014.9	39265272	39351193	85922	+	BestRefSeq%2CGnomon	gene	CTAGE5	4253	0.202566	3.9764	3.36613	0.00112447	0.450807	-0.917917
LOC642487	642487	642487	902	862.13	2	0.25	0.17	NC_000003.12	69535638	69536539	902	-	Curated Genomic	gene	LOC642487	642487	-0.544944	0.572909	-3.63822	0.000458485	0.310179	-0.939579
LOC102723390	102723390	XM_011546068.1,XM_011546069.1,XM_011546070.1,XM_011546071.1,XM_011546072.1,XM_011546073.1,XM_011546074.1,XM_011546075.1,XM_011546076.1,XR_951063.1	1754.4	1714.54	127.65	7.82	5.5	NC_000020.11	29457393	29496909	39517	-	Gnomon	gene	LOC102723390	102723390	-0.465433	3.58437	-3.35587	0.00116214	0.457438	-0.94846
ASPH	444	NM_001164750.1,NM_001164751.1,NM_001164752.1,NM_001164753.1,NM_001164754.1,NM_001164755.1,NM_001164756.1,NM_004318.3,NM_020164.4,NM_032466.3,NM_032467.3,NM_032468.4,XM_005251235.1,XM_005251236.1,XM_005251238.1,XM_005251239.1,XM_005251240.1,XM_005251241.1,XM_005251242.2,XM_005251243.1,XM_005251244.1,XM_005251246.2,XM_005251247.1,XM_005251248.1,XM_005251249.1,XM_005251250.2,XM_011517532.1	3341.96	3302.1	2484.13	78.78	55.4	NC_000008.11	61500556	61714640	214085	-	BestRefSeq%2CGnomon	gene	ASPH	444	0.263336	6.02566	3.34689	0.00119607	0.462387	-0.982536
ADGRG6	57211	NM_001032394.2,NM_001032395.2,NM_020455.5,NM_198569.2,XM_005267061.2,XM_006715516.2,XM_006715517.2,XM_006715518.2,XM_011535964.1	6877	6837.13	128	1.96	1.38	NC_000006.12	142301919	142446266	144348	+	BestRefSeq%2CGnomon	gene	ADGRG6	57211	0.412689	1.07764	3.412	0.000969694	0.428427	-1.03745
ME2	4200	NM_001168335.1,NM_002396.4,XR_935223.1	4284.8	4244.93	787.95	19.42	13.66	NC_000018.10	50878604	50949795	71192	+	BestRefSeq%2CGnomon	gene	ME2	4200	0.22404	4.18122	3.30742	0.00135658	0.506356	-1.07605
TMEM67	91147	NM_001142301.1,NM_153704.5,NR_024522.1,XM_006716686.2,XM_006716687.2,XM_011517363.1,XR_428387.1,XR_928360.1,XR_928361.1,XR_928362.1	3344.67	3304.81	258.03	8.18	5.75	NC_000008.11	93754844	93832649	77806	+	BestRefSeq%2CGnomon	gene	TMEM67	91147	0.242944	3.04949	3.29959	0.0013907	0.508448	-1.10892
JMJD1C-AS1	84989	NR_027182.1	1335	1295.13	11.2	0.91	0.64	NC_000010.11	63465229	63466563	1335	+	BestRefSeq	gene	JMJD1C-AS1	84989	-0.383208	1.03645	-3.39979	0.00100882	0.4368	-1.15498
RPL24	6152	NM_000986.3	562	522.25	1359.89	277.01	194.79	NC_000003.12	101681090	101686719	5630	-	BestRefSeq	gene	RPL24	6152	0.232879	7.87939	3.29022	0.00143265	0.508448	-1.16669
IGFBP3	3486	NM_000598.4,NM_001013398.1	2613	2573.13	248	10.1	7.1	NC_000007.14	45912245	45921272	9028	-	BestRefSeq	gene	IGFBP3	3486	0.521482	3.23693	3.26134	0.00156943	0.522718	-1.19962
ADH1B	125	NM_000668.5,NM_001286650.1	2711.5	2671.63	82	3.22	2.26	NC_000004.12	99306387	99321442	15056	-	BestRefSeq	gene	ADH1B	125	0.689533	1.95693	3.27389	0.00150858	0.512515	-1.21553
TAF4B	6875	NM_001293725.1,NM_005640.2,NR_121653.1,XM_005258339.2,XM_006722528.2,XM_011526153.1	3978.39	3938.53	186	4.94	3.48	NC_000018.10	26226445	26391685	165241	+	BestRefSeq%2CGnomon	gene	TAF4B	6875	0.243288	2.10618	3.27251	0.00151513	0.512515	-1.23215
FMOD	2331	NM_002023.4,NR_103757.1	3009.39	2969.52	28	0.99	0.69	NC_000001.11	203340621	203351429	10809	-	BestRefSeq	gene	FMOD	2331	0.485059	0.63956	3.41968	0.000945815	0.428427	-1.25337
LOC284023	284023	NR_024349.1	2525	2485.13	202.49	8.54	6.01	NC_000017.11	7913322	7915947	2626	-	BestRefSeq	gene	LOC284023	284023	-0.23701	3.47355	-3.22915	0.00173627	0.54025	-1.28341
LOC105373573	105373573	XR_923235.1	546	506.26	5	1.05	0.74	NC_000002.12	115537713	115539107	1395	-	Gnomon	gene	LOC105373573	105373573	0.504796	0.956155	3.31164	0.00133851	0.506356	-1.30225
LOC100422479	100422479	100422479	985	945.13	17.36	1.94	1.36	NC_000016.10	31360720	31361704	985	-	Curated Genomic	gene	LOC100422479	100422479	-0.513995	1.53208	-3.27274	0.00151407	0.512515	-1.3082
NT5E	4907	NM_001204813.1,NM_002526.3	4068	4028.13	211	5.48	3.86	NC_000006.12	85449584	85495791	46208	+	BestRefSeq	gene	NT5E	4907	0.309085	2.60397	3.20594	0.00186671	0.54025	-1.36418
LOC100422106	100422106	100422106	1495	1455.13	82.68	5.97	4.2	NC_000019.10	15515343	15516837	1495	-	Curated Genomic	gene	LOC100422106	100422106	-0.30176	3.08142	-3.19778	0.0019147	0.54025	-1.36804
ZNF737	100129842	NM_001159293.1,XM_005259697.2,XM_006722597.2,XM_011527597.1,XM_011527598.1,XM_011527599.1,XM_011527600.1,XM_011527601.1,XM_011527602.1	4084.54	4044.68	1091.28	28.24	19.86	NC_000019.10	20531224	20565847	34624	-	BestRefSeq%2CGnomon	gene	ZNF737	100129842	0.201081	4.5213	3.18774	0.00197532	0.54025	-1.39137
LOC101927506	101927506	XR_941341.1	2232	2192.13	53.5	2.56	1.8	NC_000008.11	63713	112953	49241	-	Gnomon	gene	LOC101927506	101927506	-0.302447	1.74908	-3.22317	0.00176907	0.54025	-1.3971
MRS2	57380	NM_001286264.1,NM_001286265.1,NM_001286266.1,NM_020662.3,NR_104423.1,XM_005249242.1	2677.93	2638.06	345.53	13.73	9.65	NC_000006.12	24402908	24426194	23287	+	BestRefSeq%2CGnomon	gene	MRS2	57380	0.201643	3.55363	3.18477	0.00199362	0.54025	-1.39853
SLC40A1	30061	NM_014585.5,XM_005246505.1	3361.22	3321.35	226	7.13	5.01	NC_000002.12	189560590	189580811	20222	-	BestRefSeq%2CGnomon	gene	SLC40A1	30061	0.343356	2.96141	3.16932	0.0020913	0.54025	-1.44038
HMGN1	3150	NM_004965.6,XM_011529543.1,XM_011529544.1,XM_011529545.1,XM_011529546.1,XM_011529547.1,XM_011529548.1,XM_011529549.1	1362.99	1323.12	607.55	48.31	33.97	NC_000021.9	39342315	39349121	6807	-	BestRefSeq%2CGnomon	gene	HMGN1	3150	0.251426	5.32475	3.16697	0.00210653	0.54025	-1.44428
DBI	1622	NM_001079862.2,NM_001079863.1,NM_001178017.1,NM_001178041.2,NM_001178042.2,NM_001178043.2,NM_001282633.1,NM_001282634.1,NM_001282635.1,NM_001282636.1,NM_020548.7,NR_104221.1	627.73	587.93	1408.97	254.44	178.92	NC_000002.12	119366924	119372551	5628	+	BestRefSeq	gene	DBI	1622	0.363283	7.39205	3.17278	0.00206901	0.54025	-1.44868
ETFA	2108	NM_000126.3,NM_001127716.1,XR_931766.1	1352.15	1312.29	464	37.2	26.16	NC_000015.10	76216287	76311469	95183	-	BestRefSeq%2CGnomon	gene	ETFA	2108	0.258037	4.9144	3.16492	0.00211986	0.54025	-1.44987
LOC105374711	105374711	XR_925897.1	261	222.02	2	0.98	0.69	NC_000005.10	32097671	32098396	726	-	Gnomon	gene	LOC105374711	105374711	0.737539	-0.238438	3.47463	0.000790506	0.397992	-1.47129
LMAN1	3998	NM_005570.3	4835	4795.13	1072.95	23.41	16.46	NC_000018.10	59327823	59359276	31454	-	BestRefSeq	gene	LMAN1	3998	0.212366	4.37138	3.14306	0.00226755	0.54025	-1.50737
TCTN2	79867	NM_001143850.2,NM_024809.4,XM_005253623.2,XM_006719605.2,XM_011538748.1	2695.5	2655.64	163.73	6.46	4.54	NC_000012.12	123671113	123708405	37293	+	BestRefSeq%2CGnomon	gene	TCTN2	79867	0.258775	2.64735	3.14372	0.00226294	0.54025	-1.5138
SERPINF1	5176	NM_002615.5	1533	1493.13	183	12.88	9.06	NC_000017.11	1761965	1777565	15601	+	BestRefSeq	gene	SERPINF1	5176	0.963972	3.25578	3.13397	0.0023317	0.54025	-1.5301
LOC401703	401703	401703	957	917.13	69.58	8.01	5.63	NC_000011.10	72280151	72281107	957	+	Curated Genomic	gene	LOC401703	401703	-0.344292	3.78858	-3.13202	0.0023457	0.54025	-1.53438
ARHGAP18	93663	NM_033515.2,XM_005267212.1,XM_005267213.1	3673.05	3633.19	244	7.03	4.94	NC_000006.12	129576145	129710225	134081	-	BestRefSeq%2CGnomon	gene	ARHGAP18	93663	0.277634	2.71321	3.13245	0.00234257	0.54025	-1.5443
LOC100128276	100128276	XR_429203.2,XR_945536.1,XR_945537.1	1501	1461.13	23	1.65	1.16	NC_000012.12	128849172	128853404	4233	-	Gnomon	gene	LOC100128276	100128276	0.416095	0.784924	3.23875	0.00168485	0.54025	-1.54803
SLC46A3	283537	NM_001135919.1,NM_181785.3,XM_005266361.1	3293.26	3253.4	244	7.85	5.52	NC_000013.11	28700080	28719013	18934	-	BestRefSeq%2CGnomon	gene	SLC46A3	283537	0.222908	2.82242	3.12873	0.00236948	0.54025	-1.54941
LOC101927430	101927430	XR_245478.1	2147	2107.13	18.23	0.91	0.64	NC_000018.10	67808507	67814822	6316	-	Gnomon	gene	LOC101927430	101927430	-0.342966	0.855118	-3.25033	0.00162473	0.532935	-1.56951
PLBD1	79887	NM_024829.5	1932	1892.13	36	2	1.4	NC_000012.12	14503663	14567857	64195	-	BestRefSeq	gene	PLBD1	79887	0.373417	1.16123	3.181	0.00201706	0.54025	-1.58289
PLD5	200150	NM_001195811.1,NM_001195812.1,NM_152666.2,XM_006711752.1,XM_011544115.1,XM_011544116.1,XM_011544117.1,XM_011544118.1,XM_011544119.1,XM_011544120.1,XM_011544121.1,XM_011544122.1	2811.51	2771.65	79	2.99	2.1	NC_000001.11	242088387	242530544	442158	-	BestRefSeq%2CGnomon	gene	PLD5	200150	0.328778	1.70524	3.13269	0.00234088	0.54025	-1.60139
TMEM145	284339	NM_173633.2,XM_005258781.3,XM_011526791.1,XM_011526792.1	2240.16	2200.3	71	3.38	2.38	NC_000019.10	42313325	42325064	11740	+	BestRefSeq%2CGnomon	gene	TMEM145	284339	-0.371463	2.79176	-3.10356	0.00255891	0.552284	-1.61046
HIRAP1	100422545	100422545	790	750.14	8	1.13	0.79	NC_000010.11	25691539	25692328	790	+	Curated Genomic	gene	HIRAP1	100422545	0.52185	0.454595	3.22342	0.00176769	0.54025	-1.61766
RPL4P6	100271033	100271033	1399	1359.13	18	1.39	0.98	NC_000022.11	40586625	40588023	1399	-	Curated Genomic	gene	RPL4P6	100271033	-0.371641	1.29315	-3.16505	0.00211902	0.54025	-1.61839
LOC105373194	105373194	XR_949047.1	1426	1386.13	16.46	1.25	0.88	NC_000023.11	47204140	47218588	14449	-	Gnomon	gene	LOC105373194	105373194	-0.408282	1.505	-3.1349	0.00232506	0.54025	-1.62946
HADH	3033	NM_001184705.2,NM_005327.4,XM_005262972.1,XR_938726.1	1979.49	1939.63	258	13.96	9.82	NC_000004.12	107989714	108035175	45462	+	BestRefSeq%2CGnomon	gene	HADH	3033	0.169547	3.65286	3.08009	0.00274815	0.577618	-1.6663
TTC17	55761	NM_018259.5,XM_005253016.1,XM_005253017.2,XM_006718263.1,XM_011520218.1	4517.25	4477.39	911	21.29	14.97	NC_000011.10	43358885	43494933	136049	+	BestRefSeq%2CGnomon	gene	TTC17	55761	0.121975	4.40717	3.07099	0.00282488	0.582436	-1.69095
POU5F2	134187	NM_153216.1	1295	1255.13	15	1.26	0.88	NC_000005.10	93740309	93741603	1295	-	BestRefSeq	gene	POU5F2	134187	-0.317319	1.17291	-3.13356	0.00233464	0.54025	-1.70161
ITM2A	9452	NM_001171581.1,NM_004867.4	1830.46	1790.59	575.98	33.77	23.75	NC_000023.11	79360384	79367552	7169	-	BestRefSeq	gene	ITM2A	9452	0.485082	4.96678	3.063	0.00289399	0.58608	-1.7078
RNVU1-8	101447996	NR_121645.1	141	104.87	1	1.08	0.76	NC_000001.11	147084616	147084756	141	-	BestRefSeq	gene	RNVU1-8	101447996	1.0484	-0.438214	3.56141	0.000593289	0.350122	-1.70881
SLCO1C1	53919	NM_001145944.1,NM_001145945.1,NM_001145946.1,NM_017435.4,XM_005253394.1,XM_005253396.1,XM_005253397.2,XM_011520703.1,XM_011520704.1,XM_011520705.1,XM_011520706.1,XM_011520707.1,XM_011520708.1,XM_011520709.1,XM_011520710.1,XM_011520711.1,XM_011520712.1,XM_011520713.1,XR_931308.1	3210.11	3170.24	463	15.3	10.76	NC_000012.12	20695355	20753386	58032	+	BestRefSeq%2CGnomon	gene	SLCO1C1	53919	0.418292	3.71418	3.06254	0.00289798	0.58608	-1.71003
HMGB2	3148	NM_001130688.1,NM_001130689.1,NM_002129.3	1515.86	1476	245	17.45	12.27	NC_000004.12	173331376	173334444	3069	-	BestRefSeq	gene	HMGB2	3148	0.388684	3.83007	3.05479	0.00296659	0.588249	-1.73047
LOC645965	645965	645965	1830	1790.13	34	1.99	1.4	NC_000001.11	153851622	153853451	1830	-	Curated Genomic	gene	LOC645965	645965	-0.290767	1.81973	-3.07618	0.00278088	0.578878	-1.73088
CEP44	80817	NM_001040157.2,NM_001145314.1,XM_005263250.2,XM_011532285.1,XM_011532286.1,XM_011532287.1	3550.6	3510.74	447.89	13.36	9.39	NC_000004.12	174283677	174334355	50679	+	BestRefSeq%2CGnomon	gene	CEP44	80817	0.249427	3.74887	3.0523	0.00298893	0.588249	-1.73613
CLIC6	54102	NM_053277.1,XM_011529650.1	3800	3760.13	96	2.67	1.88	NC_000021.9	34669292	34718227	48936	+	BestRefSeq%2CGnomon	gene	CLIC6	54102	0.814595	1.24555	3.12126	0.00242429	0.54025	-1.73884
FGGY	55277	NM_001113411.1,NM_001244714.1,NM_001278224.1,NM_018291.3,NR_103473.1,XM_011541728.1,XM_011541729.1,XM_011541730.1,XM_011541731.1,XM_011541732.1,XM_011541733.1,XM_011541734.1,XM_011541735.1,XM_011541736.1,XM_011541737.1,XM_011541738.1,XR_946697.1,XR_946698.1	1742.97	1703.11	142.32	8.78	6.17	NC_000001.11	59296405	59762730	466326	+	BestRefSeq%2CGnomon	gene	FGGY	55277	0.225394	3.19159	3.04803	0.00302763	0.590497	-1.74365
PATZ1	23598	NM_014323.2,NM_032050.1,NM_032051.1,NM_032052.1	3546.02	3506.16	188	5.61	3.95	NC_000022.11	31325804	31346263	20460	-	BestRefSeq	gene	PATZ1	23598	-0.208071	2.92547	-3.03954	0.00310596	0.600366	-1.76506
AIM1	202	NM_001624.3,XM_005266839.2	7625.99	7586.12	90.12	1.24	0.87	NC_000006.12	106360808	106570451	209644	+	BestRefSeq%2CGnomon	gene	AIM1	202	0.33904	0.908076	3.1184	0.00244559	0.54025	-1.78187
HMGN4	10473	NM_006353.2	1969	1929.13	369	20.07	14.12	NC_000006.12	26538344	26546937	8594	+	BestRefSeq	gene	HMGN4	10473	0.199738	4.20129	3.03433	0.00315498	0.604443	-1.78352
COL4A3	1285	NM_000091.4,XM_005246276.2,XM_005246277.2,XM_005246280.2,XM_006712245.2,XM_011510555.1,XM_011510556.1,XR_241280.2	7489.02	7449.16	59	0.83	0.58	NC_000002.12	227164565	227314792	150228	+	BestRefSeq%2CGnomon	gene	COL4A3	1285	0.34485	0.569294	3.15673	0.00217413	0.54025	-1.79947
RBP1	5947	NM_001130992.1,NM_001130993.1,NM_002899.3	1017.43	977.56	96.07	10.37	7.29	NC_000003.12	139517434	139539829	22396	-	BestRefSeq	gene	RBP1	5947	0.433189	3.36685	3.01695	0.00332363	0.612981	-1.82065
TCEA1	6917	NM_006756.3,NM_201437.2,NR_109901.1,NR_109902.1,XM_006716467.1,XM_011517578.1,XM_011517579.1	2776.39	2736.53	972.34	37.23	26.18	NC_000008.11	53966554	54022456	55903	-	BestRefSeq%2CGnomon	gene	TCEA1	6917	0.204635	5.22569	2.9999	0.00349716	0.612981	-1.8633
MYO5BP2	392335	392335	1283	1243.13	18.91	1.6	1.13	NC_000009.12	62857201	62858483	1283	+	Curated Genomic	gene	MYO5BP2	392335	0.967163	0.0297144	3.29398	0.00141568	0.508448	-1.86702
LMLN	89782	NM_001136049.2,NM_033029.3,NR_026786.1,NR_026787.1,XM_011513270.1,XM_011513271.1,XM_011513272.1	6271.82	6231.96	304.98	5.12	3.6	NC_000003.12	197960200	198043720	83521	+	BestRefSeq%2CGnomon	gene	LMLN	89782	0.205438	2.42823	3.00112	0.00348443	0.612981	-1.86822
USP53	54532	NM_019050.2,XM_005263073.2,XM_005263074.3,XM_005263075.1,XM_005263076.1,XM_005263077.2,XM_005263078.2,XM_006714240.1,XM_011532037.1,XM_011532038.1	5598.43	5558.56	825.84	15.54	10.93	NC_000004.12	119212618	119295518	82901	+	BestRefSeq%2CGnomon	gene	USP53	54532	0.214562	4.1612	2.99867	0.00350995	0.612981	-1.87232
SNORA18	677805	NR_002959.1	132	96.41	20	23.7	16.67	NC_000011.10	93733466	93733597	132	-	BestRefSeq	gene	SNORA18	677805	0.747427	3.38532	2.99647	0.00353302	0.612981	-1.87328
LOC101929122	101929122	NR_121668.1	821	781.14	20	2.71	1.9	NC_000006.12	159165899	159170007	4109	-	BestRefSeq	gene	LOC101929122	101929122	0.822316	0.882525	3.10581	0.00254141	0.552284	-1.87764
SPAG16	79582	NM_001025436.2,NM_024532.4,NR_047659.1,NR_047660.1,XM_006712746.2,XM_011511814.1,XM_011511815.1,XM_011511816.1,XM_011511817.1,XM_011511818.1,XM_011511819.1,XM_011511820.1,XM_011511821.1,XM_011511822.1,XM_011511823.1,XM_011511824.1,XM_011511825.1,XM_011511826.1,XM_011511827.1,XM_011511828.1,XM_011511829.1,XM_011511830.1,XM_011511831.1,XM_011511832.1,XM_011511833.1,XM_011511834.1,XM_011511835.1,XM_…	1394.86	1355	380.8	29.56	20.79	NC_000002.12	213284379	214410501	1126123	+	BestRefSeq%2CGnomon	gene	SPAG16	79582	0.237537	4.97807	2.98689	0.00363508	0.619652	-1.89776
GYPE	2996	NM_002102.3,NM_198682.2	1598.09	1558.24	55.18	3.72	2.62	NC_000004.12	143870866	143905563	34698	-	BestRefSeq	gene	GYPE	2996	0.418632	1.30327	3.02908	0.00320502	0.608645	-1.91303
LINC01532	100505835	NR_040036.1	1948	1908.13	31	1.71	1.2	NC_000019.10	29002555	29013955	11401	+	BestRefSeq	gene	LINC01532	100505835	0.598411	0.594088	3.13468	0.00232662	0.54025	-1.91754
RNASE2	6036	NM_002934.2	735	695.15	22.83	3.48	2.45	NC_000014.9	20955471	20956435	965	+	BestRefSeq	gene	RNASE2	6036	0.654284	1.08296	3.0196	0.00329737	0.612981	-1.92829
LOC105378367	105378367	XR_946071.1,XR_946072.1,XR_946073.1,XR_946074.1	4332	4292.13	42	1.02	0.72	NC_000010.11	75712455	75743848	31394	+	Gnomon	gene	LOC105378367	105378367	-0.371826	1.01601	-3.05961	0.00292377	0.58608	-1.92909
LINC01046	103689843	NR_125745.1	405	365.45	7	2.05	1.44	NC_000013.11	21234568	21235204	637	+	BestRefSeq	gene	LINC01046	103689843	0.580523	0.270759	3.16515	0.00211836	0.54025	-1.93398
TMEM51	55092	NM_001136216.1,NM_001136217.1,NM_001136218.1,NM_018022.2,XM_005245919.1,XM_011541676.1	1934.92	1895.05	24	1.33	0.93	NC_000001.11	15152532	15220478	67947	+	BestRefSeq%2CGnomon	gene	TMEM51	55092	-0.310369	1.44766	-3.00167	0.00347871	0.612981	-1.94156
LOC105373541	105373541	XR_923169.1,XR_923170.1	1403.86	1364	9	0.69	0.49	NC_000002.12	108594692	108613386	18695	-	Gnomon	gene	LOC105373541	105373541	-0.359332	1.49491	-2.99978	0.0034984	0.612981	-1.94347
MINPP1	9562	NM_001178117.1,NM_001178118.1,NM_004897.4,XM_006718078.2,XM_011540379.1,XR_945884.1	2254.41	2214.54	193	9.14	6.43	NC_000010.11	87502792	87553461	50670	+	BestRefSeq%2CGnomon	gene	MINPP1	9562	0.234114	2.67642	2.96337	0.00389751	0.641489	-1.95182
F5	2153	NM_000130.4	9179	9139.13	155.93	1.78	1.25	NC_000001.11	169511954	169586531	74578	-	BestRefSeq	gene	F5	2153	0.498564	1.39211	2.99102	0.00359073	0.61695	-1.95847
NUDCP1	10790	10790	1265	1225.13	73.12	6.28	4.42	NC_000002.12	152389585	152390849	1265	+	Curated Genomic	gene	NUDCP1	10790	-0.311584	3.16017	-2.95961	0.00394097	0.641489	-1.95965
UNC50	25972	NM_014044.5,XM_005263913.3,XM_006712403.2,XM_006712404.1,XM_011510930.1	1160.83	1120.97	262	24.62	17.31	NC_000002.12	98608579	98618515	9937	+	BestRefSeq%2CGnomon	gene	UNC50	25972	0.203365	4.51828	2.9605	0.00393069	0.641489	-1.96553
HSPE1P16	171421	171421	531	491.28	1	0.22	0.15	NC_000016.10	26062630	26063160	531	-	Curated Genomic	gene	HSPE1P16	171421	-0.487166	0.469159	-3.12223	0.00241711	0.54025	-1.969
CBWD4P	653510	653510	1045	1005.13	23.67	2.48	1.75	NC_000009.12	65287480	65321282	33803	-	Curated Genomic	gene	CBWD4P	653510	0.978987	0.151775	3.16497	0.00211956	0.54025	-1.97797
GTPBP8	29083	NM_014170.2,NM_138485.1,XR_241486.3	1391.4	1351.53	81	6.3	4.43	NC_000003.12	112990482	113001374	10893	+	BestRefSeq%2CGnomon	gene	GTPBP8	29083	0.250434	2.62123	2.95168	0.00403422	0.648866	-1.98026
LOC102723794	102723794	XR_946168.1	1168	1128.13	20.5	1.91	1.35	NC_000010.11	87430292	87499379	69088	+	Gnomon	gene	LOC102723794	102723794	-0.366257	1.95697	-2.96541	0.00387405	0.641489	-1.9803
LOC100132644	100132644	100132644	1278	1238.13	9.4	0.8	0.56	NC_000015.10	59406904	59408181	1278	-	Curated Genomic	gene	LOC100132644	100132644	-0.470634	0.779428	-3.1013	0.0025766	0.552284	-1.98031
PPARGC1A	10891	NM_013261.3,XM_005248130.2,XM_005248131.3,XM_005248132.1,XM_005248134.3,XM_011513764.1,XM_011513765.1,XM_011513766.1,XM_011513767.1,XM_011513768.1,XM_011513769.1,XM_011513770.1,XM_011513771.1	5680.14	5640.27	415	7.7	5.41	NC_000004.12	23792021	24472771	680751	-	BestRefSeq%2CGnomon	gene	PPARGC1A	10891	0.250861	2.86822	2.94817	0.00407621	0.648866	-1.98548
LYRM5	144363	NM_001001660.2,XM_005253319.3,XM_005253320.3	1140.37	1100.51	380.89	36.47	25.64	NC_000012.12	25195216	25205015	9800	+	BestRefSeq%2CGnomon	gene	LYRM5	144363	0.334298	4.75162	2.94947	0.00406055	0.648866	-1.99088
LOC403323	403323	NR_122076.1,NR_122077.1	1085.45	1045.58	48.31	4.87	3.42	NC_000009.12	62857856	62898087	40232	-	BestRefSeq	gene	LOC403323	403323	0.92031	0.962826	3.01892	0.00330407	0.612981	-1.99464
ADGRF5P1	389740	389740	1347	1307.13	57.42	4.62	3.25	NC_000009.12	62860847	62862193	1347	-	Curated Genomic	gene	ADGRF5P1	389740	0.99553	0.777763	3.08407	0.00271513	0.576272	-1.9958
GPC6	10082	NM_005708.3,XM_011521044.1	6224.81	6184.94	167	2.82	1.99	NC_000013.11	93226825	94408020	1181196	+	BestRefSeq%2CGnomon	gene	GPC6	10082	0.281213	1.40324	2.98252	0.00368261	0.62285	-2.00374
CFH	3075	NM_000186.3,NM_001014975.2	3647.1	3607.23	403.78	11.72	8.24	NC_000001.11	196651878	196747504	95627	+	BestRefSeq	gene	CFH	3075	0.465087	3.68396	2.94162	0.00415556	0.656669	-2.01109
LOC105376339	105376339	XM_011519765.1	609	569.21	4	0.75	0.52	NC_000010.11	665959	666681	723	+	Gnomon	gene	LOC105376339	105376339	-0.556452	1.22089	-2.99587	0.00353931	0.612981	-2.02105
RPS7	6201	NM_001011.3	728	688.16	1528.09	235.2	165.39	NC_000002.12	3575263	3580919	5657	+	BestRefSeq	gene	RPS7	6201	0.205437	7.78127	2.92835	0.00432056	0.66714	-2.03843
LOC105372733	105372733	XR_951164.1,XR_951165.1,XR_951166.1,XR_951167.1,XR_951168.1,XR_951170.1,XR_951171.1,XR_951172.1,XR_951173.1,XR_951174.1	1589.84	1549.98	176.6	11.97	8.42	NC_000021.9	9996067	10119507	123441	-	Gnomon	gene	LOC105372733	105372733	0.400373	3.18123	2.92485	0.00436518	0.66714	-2.04035
HDDC2	51020	NM_016063.2,XR_245538.2	1343.04	1303.17	439.81	35.51	24.97	NC_000006.12	125275350	125302141	26792	-	BestRefSeq%2CGnomon	gene	HDDC2	51020	0.20332	4.94785	2.92401	0.0043759	0.66714	-2.05073
C7	730	NM_000587.2,XM_011514122.1	4012	3972.13	197.95	5.22	3.67	NC_000005.10	40909473	41016004	106532	+	BestRefSeq%2CGnomon	gene	C7	730	0.537024	2.07082	2.9184	0.0044483	0.668759	-2.06127
SNORA75	654321	NR_002921.1	137	101.1	0	0	0	NC_000002.12	231455800	231455936	137	-	BestRefSeq	gene	SNORA75	654321	-1.43557	0.564169	-3.12506	0.00239626	0.54025	-2.08193
KRT18P57	643329	643329	1370	1330.13	22	1.74	1.22	NC_000001.11	111648228	111649597	1370	-	Curated Genomic	gene	KRT18P57	643329	-0.304947	1.45336	-2.93407	0.00424865	0.666514	-2.08294
FBLIM1	54751	NM_001024215.1,NM_001024216.1,NM_017556.2,XM_005245900.1,XM_005245901.1,XM_005245902.1,XM_005245903.1,XM_005245909.2,XM_006710704.2,XM_006710705.1,XM_011541616.1,XM_011541617.1,XM_011541618.1,XM_011541619.1,XR_946670.1	2494.33	2454.47	493	21.06	14.81	NC_000001.11	15756171	15786589	30419	+	BestRefSeq%2CGnomon	gene	FBLIM1	54751	-0.268835	4.72678	-2.91099	0.00454565	0.672267	-2.08317
NUTM2A-AS1	728190	NR_024397.1	822	782.14	40.72	5.51	3.87	NC_000010.11	87238667	87342558	103892	-	BestRefSeq	gene	NUTM2A-AS1	728190	-0.378324	2.95806	-2.90463	0.00463077	0.672267	-2.0883
SDCBP2-AS1	100507495	NR_040047.1,NR_040048.1,NR_040049.1	2436.88	2397.01	102	4.46	3.14	NC_000020.11	1325343	1378735	53393	+	BestRefSeq	gene	SDCBP2-AS1	100507495	-0.214478	2.27169	-2.90779	0.00458831	0.672267	-2.09044
PQLC2	54896	NM_001040125.1,NM_001040126.1,NM_001287531.1,NM_017765.2,NR_109848.1,XM_005245916.1,XM_006710710.1,XM_006710711.1,XM_011541634.1,XR_946677.1,XR_946678.1	2151.58	2111.72	120.1	5.97	4.2	NC_000001.11	19312246	19332431	20186	+	BestRefSeq%2CGnomon	gene	PQLC2	54896	-0.231866	3.11865	-2.90192	0.00466754	0.672267	-2.09681
ITGAV	3685	NM_001144999.2,NM_001145000.2,NM_002210.4,XM_006712513.2	6886.39	6846.52	3731.99	56.99	40.08	NC_000002.12	186590063	186680902	90840	+	BestRefSeq%2CGnomon	gene	ITGAV	3685	0.237178	5.64864	2.90143	0.00467427	0.672267	-2.098
THAP5P2	100129618	100129618	1454	1414.13	30.91	2.3	1.62	NC_000003.12	16275059	16276512	1454	-	Curated Genomic	gene	THAP5P2	100129618	0.261631	1.01965	2.96198	0.0039135	0.641489	-2.09815
SCARNA5	677775	NR_003008.2	278	238.89	2083	946.39	665.5	NC_000002.12	233275726	233276003	278	+	BestRefSeq	gene	SCARNA5	677775	0.256595	9.87722	2.916	0.00447964	0.668826	-2.10033
FBXO42	54455	NM_018994.2,XM_006710698.2	6166.06	6126.2	455	7.77	5.46	NC_000001.11	16246840	16352491	105652	-	BestRefSeq%2CGnomon	gene	FBXO42	54455	-0.147319	3.22777	-2.89768	0.00472561	0.672267	-2.10803
HADHA	3030	NM_000182.4	3037	2997.13	1244.91	43.51	30.6	NC_000002.12	26190635	26244726	54092	-	BestRefSeq	gene	HADHA	3030	0.188278	5.32485	2.89544	0.00475638	0.672267	-2.11491
LOC105379477	105379477	XR_951064.1,XR_951065.1	1567.18	1527.32	157.62	10.85	7.63	NC_000020.11	29454923	29476568	21646	+	Gnomon	gene	LOC105379477	105379477	-0.383826	3.78418	-2.89359	0.00478217	0.672267	-2.12538
C14orf105	55195	NM_001283056.1,NM_001283057.1,NM_001283058.1,NM_001283059.1,NM_001283060.1,NM_018168.3,XM_005267806.1,XM_005267807.2,XM_005267809.2,XM_005267810.2,XM_005267811.3,XM_005267813.1,XM_005267814.1,XM_006720188.2,XM_006720189.2,XM_011536907.1	2099.64	2059.78	31.62	1.61	1.13	NC_000014.9	57469300	57493891	24592	-	BestRefSeq%2CGnomon	gene	C14orf105	55195	-0.276524	1.32383	-2.91888	0.00444211	0.668759	-2.13111
GAPDHP55	100421324	100421324	803	763.14	25	3.47	2.44	NC_000015.10	44063511	44064313	803	+	Curated Genomic	gene	GAPDHP55	100421324	-0.357139	2.48997	-2.88513	0.0049011	0.680428	-2.13736
CCDC86	79080	NM_024098.3	2015	1975.13	51	2.71	1.91	NC_000011.10	60841956	60851088	9133	+	BestRefSeq	gene	CCDC86	79080	-0.291772	2.27681	-2.88396	0.00491776	0.680428	-2.14392
LOC100130649	100130649	100130649	1257	1217.13	16.36	1.42	1	NC_000002.12	85685936	85687192	1257	-	Curated Genomic	gene	LOC100130649	100130649	-0.34944	1.71735	-2.89609	0.0047475	0.672267	-2.14543
RPS27	6232	NM_001030.4	351	311.58	1664.67	575.05	404.37	NC_000001.11	153990763	153992155	1393	+	BestRefSeq	gene	RPS27	6232	0.236356	9.05238	2.88279	0.00493451	0.680428	-2.15773
PLCB4	5332	NM_000933.3,NM_001172646.1,NM_182797.2,XM_005260724.1,XM_005260728.1,XM_006723568.2,XM_006723569.1,XM_011529251.1,XM_011529252.1,XM_011529253.1,XM_011529254.1	6727.14	6687.27	216.96	3.39	2.39	NC_000020.11	9068710	9480816	412107	+	BestRefSeq%2CGnomon	gene	PLCB4	5332	0.25372	2.07216	2.87664	0.00502325	0.688281	-2.16309
HMGB3P14	100873899	100873899	710	670.16	4	0.63	0.44	NC_000003.12	134170390	134171099	710	+	Curated Genomic	gene	HMGB3P14	100873899	-0.459991	1.09703	-2.92714	0.00433596	0.66714	-2.19628
GNS	2799	NM_002076.3	5128	5088.13	998.38	20.53	14.43	NC_000012.12	64713442	64759446	46005	-	BestRefSeq	gene	GNS	2799	0.168373	4.40232	2.85909	0.0052847	0.70187	-2.21134
VN1R2	317701	NM_173856.2	1311	1271.13	24.07	1.99	1.4	NC_000019.10	53258292	53259602	1311	+	BestRefSeq	gene	VN1R2	317701	-0.266879	1.3614	-2.87435	0.00505672	0.688509	-2.21216
FBXL5	26234	NM_001193534.1,NM_001193535.1,NM_012161.3,NR_036464.1,XM_006713959.2,XM_011513831.1,XM_011513832.1,XM_011513833.1	3369.74	3329.88	1948	61.26	43.08	NC_000004.12	15604384	15659917	55534	-	BestRefSeq%2CGnomon	gene	FBXL5	26234	0.190204	5.74773	2.84437	0.00551347	0.710064	-2.23206
MGP	4256	NM_000900.3,NM_001190839.1	1398	1358.13	69	5.34	3.76	NC_000012.12	14881181	14885919	4739	-	BestRefSeq	gene	MGP	4256	0.721401	2.7752	2.83793	0.00561643	0.710064	-2.24351
NUCB2	4925	NM_005013.2,XM_011520120.1,XM_011520121.1,XM_011520122.1,XM_011520123.1,XM_011520124.1,XM_011520125.1,XM_011520126.1,XM_011520127.1,XM_011520128.1,XM_011520129.1,XM_011520130.1,XM_011520131.1,XM_011520132.1,XM_011520133.1,XR_930871.1	2106.49	2066.63	364.1	18.48	13	NC_000011.10	17260337	17349980	89644	+	BestRefSeq%2CGnomon	gene	NUCB2	4925	0.204191	4.15801	2.84555	0.00549472	0.710064	-2.2443
TNFSF10	8743	NM_001190942.1,NM_001190943.1,NM_003810.3,NR_033994.1	1858.23	1818.36	66.39	3.83	2.7	NC_000003.12	172505508	172523507	18000	-	BestRefSeq	gene	TNFSF10	8743	0.505332	2.13401	2.83881	0.00560228	0.710064	-2.24864
LOC729603	729603	NR_003288.2	3131	3091.13	128.13	4.34	3.05	NC_000006.12	160093082	160096212	3131	+	BestRefSeq	gene	LOC729603	729603	-0.243939	2.54914	-2.83494	0.00566483	0.710064	-2.249
TSSK4	283629	NM_001184739.1,NM_174944.3,XM_011536663.1,XM_011536664.1	1215.05	1175.18	18	1.61	1.13	NC_000014.9	24205530	24208248	2719	+	BestRefSeq%2CGnomon	gene	TSSK4	283629	-0.351189	1.56473	-2.84615	0.00548527	0.710064	-2.26202
LOC105379032	105379032	XR_948472.1	833	793.14	36	4.8	3.37	NC_000005.10	73287647	73290488	2842	+	Gnomon	gene	LOC105379032	105379032	0.746637	1.37178	2.86055	0.00526249	0.70187	-2.26575
S100A13	6284	NM_001024210.1,NM_001024211.1,NM_001024212.1,NM_001024213.1,NM_005979.2,XM_005245434.3,XM_011509862.1,XM_011509863.1,XM_011509864.1	614.51	574.72	274.04	50.64	35.61	NC_000001.11	153618799	153634092	15294	-	BestRefSeq%2CGnomon	gene	S100A13	6284	0.419192	5.32779	2.83169	0.00571779	0.710064	-2.26604
INTU	27152	NM_015693.3,XM_011531844.1,XM_011531845.1,XM_011531846.1,XM_011531847.1,XM_011531848.1,XM_011531849.1,XM_011531850.1,XM_011531851.1,XR_938720.1	3045.64	3005.78	567	19.76	13.9	NC_000004.12	127623271	127716779	93509	+	BestRefSeq%2CGnomon	gene	INTU	27152	0.210336	4.39237	2.8333	0.00569148	0.710064	-2.27294
RPLP1P8	100128745	100128745	499	459.31	3	0.7	0.49	NC_000006.12	136364000	136364498	499	+	Curated Genomic	gene	RPLP1P8	100128745	-0.505578	1.1479	-2.86752	0.00515753	0.697846	-2.28395
LOC105378663	105378663	XR_947216.1,XR_947217.1	608	568.22	13.24	2.47	1.74	NC_000001.11	38859918	38876226	16309	+	Gnomon	gene	LOC105378663	105378663	-0.402889	1.772	-2.83035	0.00573981	0.710064	-2.28494
TMEM260	54916	NM_017799.3,XM_005267771.1,XM_006720176.1,XM_006720177.2,XM_006720178.1,XM_011536850.1,XM_011536851.1,XM_011536852.1,XM_011536853.1,XM_011536854.1,XM_011536855.1,XM_011536856.1,XR_245695.1,XR_943481.1	3652.77	3612.91	323	9.36	6.58	NC_000014.9	56579791	56651884	72094	+	BestRefSeq%2CGnomon	gene	TMEM260	54916	0.164079	3.26252	2.81796	0.00594688	0.727367	-2.29453
DDR2	4921	NM_001014796.1,NM_006182.2,XM_006711344.2,XM_011509586.1,XM_011509587.1,XM_011509588.1,XM_011509589.1	7800.5	7760.64	1490	20.07	14.11	NC_000001.11	162631265	162786591	155327	+	BestRefSeq%2CGnomon	gene	DDR2	4921	0.325248	4.20841	2.82228	0.00587393	0.722527	-2.29877
RPL39P16	100271023	100271023	156	119.14	0	0	0	NC_000002.12	108878308	108878463	156	+	Curated Genomic	gene	RPL39P16	100271023	0.921551	-0.393575	3.12322	0.00240975	0.54025	-2.30738
TBC1D22A	25771	NM_001284303.1,NM_001284304.1,NM_001284305.1,NM_014346.3,NR_104292.1,XM_005261496.1,XM_011530098.1,XM_011530099.1,XM_011530100.1,XM_011530101.1,XM_011530102.1,XR_244364.1	3028.66	2988.79	217.97	7.64	5.37	NC_000022.11	46762617	47203479	440863	+	BestRefSeq%2CGnomon	gene	TBC1D22A	25771	-0.211342	3.51558	-2.81242	0.00604175	0.729668	-2.31389
LOC105374085	105374085	XR_924442.1	1248	1208.13	34	2.96	2.08	NC_000003.12	126084227	126086380	2154	+	Gnomon	gene	LOC105374085	105374085	0.372247	1.37384	2.84389	0.005521	0.710064	-2.31733
PCGF2	7703	NM_007144.2,XM_005257640.1,XM_005257641.3,XM_005257642.2	3063.61	3023.74	18.63	0.65	0.45	NC_000017.11	38733897	38749817	15921	-	BestRefSeq%2CGnomon	gene	PCGF2	7703	-0.34602	0.967132	-2.85698	0.00531695	0.70187	-2.32139
KLHL7-AS1	100775104	NR_046220.1	2564	2524.13	55.71	2.31	1.63	NC_000007.14	23101228	23105703	4476	-	BestRefSeq	gene	KLHL7-AS1	100775104	0.275054	1.20235	2.8309	0.0057308	0.710064	-2.33021
SMCHD1	23347	NM_015295.2,XM_011525642.1,XM_011525643.1,XM_011525644.1,XM_011525645.1,XM_011525646.1,XM_011525647.1,XR_430039.1,XR_935054.1,XR_935055.1	7505.67	7465.8	1501	21.02	14.78	NC_000018.10	2655887	2805017	149131	+	BestRefSeq%2CGnomon	gene	SMCHD1	23347	0.124523	4.36088	2.80846	0.00611042	0.729668	-2.33157
PRMT3	10196	NM_001145166.1,NM_001145167.1,NM_005788.3,XM_011519836.1,XM_011519837.1	2481.89	2442.02	276	11.85	8.33	NC_000011.10	20387530	20509333	121804	+	BestRefSeq%2CGnomon	gene	PRMT3	10196	0.223003	3.49707	2.80071	0.0062466	0.730987	-2.33772
LOC101928762	101928762	XR_243383.3	1501	1461.13	22	1.58	1.11	NC_000016.10	31041932	31049816	7885	+	Gnomon	gene	LOC101928762	101928762	-0.360431	1.66631	-2.80395	0.00618939	0.729668	-2.34364
SFI1	9814	NM_001007467.2,NM_001258325.1,NM_001258326.1,NM_001258327.1,NM_014775.3,XM_005261868.1,XM_006724390.1,XM_011530570.1,XM_011530571.1,XM_011530572.1,XM_011530573.1,XM_011530574.1,XM_011530575.1,XM_011530576.1,XM_011530577.1,XM_011530578.1,XM_011530579.1,XM_011530580.1,XM_011530581.1,XM_011530582.1,XM_011530583.1,XM_011530584.1,XM_011530585.1,XM_011530586.1,XM_011530587.1,XM_011530588.1,XR_937978.1,…	3760.76	3720.89	85	2.39	1.68	NC_000022.11	31488688	31618551	129864	+	BestRefSeq%2CGnomon	gene	SFI1	9814	-0.239303	2.2774	-2.78867	0.00646407	0.732674	-2.35395
HADHB	3032	NM_000183.2,NM_001281512.1,NM_001281513.1,XM_011532803.1,XM_011532804.1	2207.37	2167.5	1307	63.25	44.48	NC_000002.12	26244748	26290465	45718	+	BestRefSeq%2CGnomon	gene	HADHB	3032	0.253319	5.88897	2.7891	0.00645611	0.732674	-2.35815
ANO10	55129	NM_001204831.1,NM_001204832.1,NM_001204833.1,NM_001204834.1,NM_018075.3,XM_011533882.1,XM_011533883.1,XM_011533884.1,XM_011533885.1,XM_011533886.1,XM_011533887.1,XM_011533888.1,XM_011533889.1,XM_011533890.1	2566.95	2527.08	343.82	14.26	10.03	NC_000003.12	43366326	43691594	325269	-	BestRefSeq%2CGnomon	gene	ANO10	55129	0.173994	3.69055	2.79366	0.00637304	0.732674	-2.36143
PCCA	5095	NM_000282.3,NM_001127692.2,NM_001178004.1,XM_005254059.2,XM_011521093.1,XR_931615.1,XR_931616.1	2510.67	2470.81	573.29	24.32	17.1	NC_000013.11	100089015	100530437	441423	+	BestRefSeq%2CGnomon	gene	PCCA	5095	0.169709	4.64024	2.7935	0.00637601	0.732674	-2.3639
FAM131B	9715	NM_001031690.2,NM_001278297.1,NM_014690.4,XM_005250073.3,XM_006716186.2	4377.61	4337.75	852.34	20.56	14.46	NC_000007.14	143353400	143382304	28905	-	BestRefSeq%2CGnomon	gene	FAM131B	9715	-0.158807	4.3856	-2.79227	0.00639832	0.732674	-2.36976
NR3C1P1	2910	2910	550	510.26	2.2	0.46	0.32	NC_000016.10	87467136	87467685	550	+	Curated Genomic	gene	NR3C1P1	2910	-0.455312	0.644375	-2.86225	0.00523661	0.70187	-2.3769
HERPUD2	64224	NM_022373.4,XM_006715765.1,XM_011515473.1,XR_926944.1	2888.37	2848.51	361.46	13.3	9.35	NC_000007.14	35632659	35695187	62529	-	BestRefSeq%2CGnomon	gene	HERPUD2	64224	0.124804	3.65326	2.78467	0.00653771	0.735385	-2.38356
ETFDH	2110	NM_001281737.1,NM_001281738.1,NM_004453.3	2151.73	2111.86	326.95	16.24	11.42	NC_000004.12	158672101	158708713	36613	+	BestRefSeq	gene	ETFDH	2110	0.198892	3.81152	2.78369	0.00655593	0.735385	-2.38771
AGL	178	NM_000028.2,NM_000642.2,NM_000643.2,NM_000644.2,NM_000645.2,NM_000646.2,XM_005270557.1	7175.47	7135.61	863	12.64	8.89	NC_000001.11	99850077	99924023	73947	+	BestRefSeq%2CGnomon	gene	AGL	178	0.32564	3.53875	2.77636	0.0066933	0.737103	-2.39234
LOC100113421	100113421	100113421	3117	3077.13	45.73	1.56	1.09	NC_000009.12	62888535	62892746	4212	+	Curated Genomic	gene	LOC100113421	100113421	0.683075	0.171169	2.99808	0.00351611	0.612981	-2.39928
MCEE	84693	NM_032601.3,XM_005264613.2,XR_939729.1	792.98	753.13	33	4.64	3.26	NC_000002.12	71109676	71130288	20613	-	BestRefSeq%2CGnomon	gene	MCEE	84693	0.389823	2.1255	2.7678	0.00685713	0.737103	-2.41107
POLR2G	5436	NM_002696.2	837	797.14	203	26.92	18.93	NC_000011.10	62761539	62766715	5177	+	BestRefSeq	gene	POLR2G	5436	0.343971	4.50403	2.77284	0.00676038	0.737103	-2.41346
ATP6V0E1	8992	NM_003945.3	882	842.13	313	39.27	27.61	NC_000005.10	172983760	173034897	51138	+	BestRefSeq	gene	ATP6V0E1	8992	0.233211	5.29319	2.76215	0.0069674	0.737103	-2.42484
LYPLA1	10434	NM_001279356.1,NM_001279357.1,NM_001279358.1,NM_001279359.1,NM_001279360.1,NM_006330.3,XM_005251127.3	2439.96	2400.1	241.8	10.56	7.43	NC_000008.11	54046367	54102017	55651	-	BestRefSeq%2CGnomon	gene	LYPLA1	10434	0.328886	3.2548	2.75893	0.00703091	0.737103	-2.42891
ZNF34	80778	NM_001286769.1,NM_001286770.1,NM_030580.4,XM_005272345.3,XM_005272346.3,XM_011517313.1,XM_011517314.1,XM_011517315.1,XM_011517316.1,XM_011517317.1,XM_011517318.1,XM_011517319.1,XM_011517320.1	2792.58	2752.72	304.47	11.59	8.15	NC_000008.11	144772224	144787359	15136	-	BestRefSeq%2CGnomon	gene	ZNF34	80778	-0.230908	3.85708	-2.76442	0.00692285	0.737103	-2.43274
MOSPD1	56180	NM_019556.1,XM_005262446.1,XM_011531366.1	2343.75	2303.89	87.2	3.97	2.79	NC_000023.11	134887626	134915267	27642	-	BestRefSeq%2CGnomon	gene	MOSPD1	56180	0.215666	2.03623	2.74967	0.00721639	0.737103	-2.44567
QPCTL	54814	NM_001163377.1,NM_017659.3,XM_011527047.1,XM_011527048.1	2173.51	2133.64	112.03	5.51	3.87	NC_000019.10	45692381	45703990	11610	+	BestRefSeq%2CGnomon	gene	QPCTL	54814	-0.225847	3.01566	-2.74787	0.00725296	0.737103	-2.44938
RPS27L	51065	NM_015920.3	1084	1044.13	279	28.17	19.81	NC_000015.10	63153340	63157542	4203	-	BestRefSeq	gene	RPS27L	51065	0.271548	4.4977	2.75594	0.00709025	0.737103	-2.45226
CRX	1406	NM_000554.4	4467	4427.13	180.21	4.26	3	NC_000019.10	47821842	47843330	21489	+	BestRefSeq	gene	CRX	1406	-0.293936	2.75336	-2.7447	0.00731779	0.737103	-2.45273
LOC101929400	101929400	XM_011543853.1,XR_948903.1	1261	1221.13	24.95	2.15	1.51	NC_000008.11	7676601	7687580	10980	-	Gnomon	gene	LOC101929400	101929400	-0.403723	1.84908	-2.74766	0.00725726	0.737103	-2.45593
TRMT2B	79979	NM_001167970.1,NM_001167971.1,NM_001167972.1,NM_024917.5,XM_005262195.1,XM_005262196.1,XM_005262199.1,XM_005262201.1,XM_006724705.1,XM_011531038.1,XM_011531039.1,XM_011531040.1,XM_011531041.1,XM_011531042.1,XM_011531043.1,XM_011531044.1,XR_938410.1	2936.72	2896.85	187.33	6.77	4.76	NC_000023.11	100973644	101052116	78473	-	BestRefSeq%2CGnomon	gene	TRMT2B	79979	-0.179035	3.25607	-2.74691	0.00727245	0.737103	-2.45849
LOC105377203	105377203	XR_938280.1	692	652.17	13.94	2.27	1.59	NC_000022.11	42145451	42149500	4050	-	Gnomon	gene	LOC105377203	105377203	0.385212	0.930198	2.78995	0.00644064	0.732674	-2.45943
NEK1	4750	NM_001199397.1,NM_001199398.1,NM_001199399.1,NM_001199400.1,NM_012224.2,XM_006714228.1,XM_011532003.1,XM_011532004.1,XM_011532005.1	5146.67	5106.81	796	16.3	11.47	NC_000004.12	169393270	169612629	219360	-	BestRefSeq%2CGnomon	gene	NEK1	4750	0.186601	3.98027	2.75355	0.00713818	0.737103	-2.45988
CANX	821	NM_001024649.1,NM_001746.3,XM_011534664.1,XM_011534665.1	4329.18	4289.32	7373.66	179.89	126.5	NC_000005.10	179678646	179731641	52996	+	BestRefSeq%2CGnomon	gene	CANX	821	0.201352	7.28587	2.73895	0.00743668	0.737103	-2.46352
DECR1	1666	NM_001359.1,XM_005250808.3,XM_011516880.1	1220.78	1180.91	316	28.18	19.81	NC_000008.11	90001352	90052004	50653	+	BestRefSeq%2CGnomon	gene	DECR1	1666	0.2396	4.78357	2.75005	0.00720869	0.737103	-2.46362
LOC101926915	101926915	NR_125838.1	3811	3771.13	43.61	1.21	0.85	NC_000006.12	46276324	46365508	89185	+	BestRefSeq	gene	LOC101926915	101926915	-0.246825	1.13888	-2.77015	0.00681187	0.737103	-2.46529
TAGLN	6876	NM_001001522.1,NM_003186.3	1178.59	1138.73	210	19.42	13.66	NC_000011.10	117199324	117204792	5469	+	BestRefSeq	gene	TAGLN	6876	0.711115	4.46658	2.74293	0.00735426	0.737103	-2.47805
VASH1	22846	NM_014909.4,XM_006720080.1,XM_011536556.1,XM_011536557.1,XM_011536558.1,XM_011536559.1,XM_011536560.1,XM_011536561.1,XM_011536562.1	6365.51	6325.65	575.87	9.52	6.69	NC_000014.9	76761892	76783022	21131	+	BestRefSeq%2CGnomon	gene	VASH1	22846	-0.281816	3.72545	-2.74269	0.00735915	0.737103	-2.4807
NTN4	59277	NM_021229.3,XM_011538629.1	3615	3575.13	149	4.36	3.07	NC_000012.12	95657807	95790787	132981	-	BestRefSeq%2CGnomon	gene	NTN4	59277	0.269315	2.15792	2.73178	0.00758762	0.737103	-2.48229
LOC101928509	101928509	NR_125896.1	1328	1288.13	25.9	2.12	1.49	NC_000004.12	174094660	174220398	125739	-	BestRefSeq	gene	LOC101928509	101928509	0.39022	0.548354	2.80437	0.006182	0.729668	-2.48458
TUBA3FP	113691	NR_003608.1	1964	1924.13	55.57	3.03	2.13	NC_000022.11	21008203	21014287	6085	-	BestRefSeq	gene	TUBA3FP	113691	-0.237426	1.98578	-2.728	0.00766812	0.737103	-2.49237
LOC105378512	105378512	XR_946358.1	3622	3582.13	48.17	1.41	0.99	NC_000010.11	119595564	119599806	4243	+	Gnomon	gene	LOC105378512	105378512	-0.194765	1.36456	-2.74097	0.00739482	0.737103	-2.50401
RBBP8	5932	NM_002894.2,NM_203291.1,NM_203292.1,XM_005258325.1,XM_005258326.2,XM_006722519.1,XM_006722520.1,XM_006722521.1,XM_011526132.1	2921.95	2882.09	160	5.82	4.09	NC_000018.10	22914121	23026488	112368	+	BestRefSeq%2CGnomon	gene	RBBP8	5932	0.197902	2.63172	2.7195	0.00785241	0.737103	-2.50601
GOLGA2P10	80154	NR_026811.3,NR_033936.3,NR_103496.2	3148.32	3108.45	193.61	6.52	4.59	NC_000015.10	82471477	82513999	42523	-	BestRefSeq	gene	GOLGA2P10	80154	0.298059	2.45473	2.71837	0.00787697	0.737103	-2.51098
TUBA8P1	100419007	100419007	869	829.13	5	0.64	0.45	NC_000003.12	43687282	43688150	869	-	Curated Genomic	gene	TUBA8P1	100419007	-0.40212	0.577656	-2.81434	0.00600878	0.729668	-2.511
LYVE1	10894	NM_006691.3	2500	2460.13	219	9.33	6.56	NC_000011.10	10557866	10568818	10953	-	BestRefSeq	gene	LYVE1	10894	0.465483	2.93671	2.72335	0.00776842	0.737103	-2.51118
LOC100286997	100286997	100286997	673	633.18	15.91	2.67	1.87	NC_000008.11	94565036	94565708	673	+	Curated Genomic	gene	LOC100286997	100286997	-0.382047	2.17214	-2.71602	0.0079288	0.737103	-2.51568
C4orf46	201725	NM_001008393.3,NR_077234.1,NR_077235.1	3491.23	3451.37	54.04	1.64	1.15	NC_000004.12	158666675	158672255	5581	-	BestRefSeq	gene	C4orf46	201725	0.231041	1.24628	2.73304	0.00756088	0.737103	-2.52105
IDH1	3417	NM_001282386.1,NM_001282387.1,NM_005896.3	2387.65	2347.79	371	16.57	11.65	NC_000002.12	208236227	208255143	18917	-	BestRefSeq	gene	IDH1	3417	0.1915	4.0047	2.72677	0.00769448	0.737103	-2.52141
ACTG1P14	100418910	100418910	1177	1137.13	8	0.74	0.52	NC_000009.12	6834408	6835584	1177	+	Curated Genomic	gene	ACTG1P14	100418910	-0.299198	0.885257	-2.76929	0.00682841	0.737103	-2.52182
LOC100420509	100420509	100420509	1334	1294.13	12	0.98	0.69	NC_000011.10	87094673	87096306	1634	-	Curated Genomic	gene	LOC100420509	100420509	-0.334705	0.886469	-2.76371	0.0069368	0.737103	-2.52655
LOC100287896	100287896	XR_132892.1,XR_950300.1	1801.05	1761.18	161.17	9.61	6.76	NC_000011.10	74493440	74498242	4803	+	Gnomon	gene	LOC100287896	100287896	0.20368	3.01818	2.71366	0.0079811	0.737103	-2.52685
LOC105376201	105376201	XR_930213.1	2666	2626.13	38.59	1.54	1.08	NC_000009.12	106025473	106041350	15878	-	Gnomon	gene	LOC105376201	105376201	-0.222832	1.48607	-2.72192	0.00779947	0.737103	-2.52739
TMEM254	80195	NM_001270367.1,NM_001270368.1,NM_001270369.1,NM_001270370.1,NM_001270371.1,NM_001270372.1,NM_001270373.1,NM_001270374.1,NM_025125.3,NR_072984.1,NR_072985.1,NR_072986.1,NR_072987.1,XM_006717978.1,XM_011540192.1,XM_011540193.1,XM_011540194.1,XR_945817.1	1946.43	1906.57	182	10.02	7.05	NC_000010.11	80078646	80092557	13912	+	BestRefSeq%2CGnomon	gene	TMEM254	80195	0.203491	3.07885	2.70993	0.00806438	0.737103	-2.53841
SDHD	6392	NM_001276503.1,NM_001276504.1,NM_001276506.1,NM_003002.3,NR_077060.1	1393.49	1353.63	410.6	31.91	22.44	NC_000011.10	112086824	112095801	8978	+	BestRefSeq	gene	SDHD	6392	0.234713	4.97102	2.71596	0.00793011	0.737103	-2.53871
B3GALNT2	148789	NM_001277155.2,NM_152490.4,XM_005273071.3,XM_006711749.2,XM_011544096.1,XM_011544097.1	3982.92	3943.05	285.53	7.58	5.33	NC_000001.11	235440660	235504481	63822	-	BestRefSeq%2CGnomon	gene	B3GALNT2	148789	0.140342	3.07155	2.70814	0.0081047	0.737103	-2.54147
LOC653653	653653	NR_027408.1	1160	1120.13	21.49	2.02	1.42	NC_000017.11	60101760	60102919	1160	-	BestRefSeq	gene	LOC653653	653653	0.353298	1.32909	2.70908	0.00808363	0.737103	-2.54998
RPL7A	6130	NM_000972.2	890	850.13	2771.76	344.42	242.19	NC_000009.12	133348214	133351425	3212	+	BestRefSeq	gene	RPL7A	6130	0.148835	8.24662	2.69895	0.00831417	0.737103	-2.55054
SFRP1	6422	NM_003012.4	4467	4427.13	220	5.2	3.66	NC_000008.11	41261957	41309471	47515	-	BestRefSeq	gene	SFRP1	6422	0.51242	2.27644	2.69232	0.00846837	0.737103	-2.56431
NCK1-AS1	101927597	NR_110175.1,NR_110176.1,NR_110177.1	1048.37	1008.5	18	1.88	1.32	NC_000003.12	136841976	136862063	20088	-	BestRefSeq	gene	NCK1-AS1	101927597	0.398929	1.15596	2.72144	0.00780993	0.737103	-2.56457
PGAM1P9	100420681	100420681	752	712.15	13	1.93	1.36	NC_000011.10	92366499	92367250	752	-	Curated Genomic	gene	PGAM1P9	100420681	0.367326	0.94321	2.72782	0.00767199	0.737103	-2.56485
RPS12	6206	NM_001016.3	503	463.31	1310.24	301.53	212.04	NC_000006.12	132814569	132817564	2996	+	BestRefSeq	gene	RPS12	6206	0.235399	8.17536	2.69177	0.00848137	0.737103	-2.56562
WNT3	7473	NM_030753.4	3355	3315.13	103	3.25	2.29	NC_000017.11	46762506	46818760	56255	-	BestRefSeq	gene	WNT3	7473	0.300261	1.53321	2.69465	0.00841402	0.737103	-2.57178
AP3B1	8546	NM_001271769.1,NM_003664.4,XM_005248618.2,XM_005248619.3	4234.32	4194.45	658	16.42	11.54	NC_000005.10	78002326	78294755	292430	-	BestRefSeq%2CGnomon	gene	AP3B1	8546	0.143332	4.09752	2.70412	0.00819571	0.737103	-2.57353
LYPLAL1	127018	NM_001300769.1,NM_001300770.1,NM_001300771.1,NM_001300772.1,NM_138794.4,XM_006711162.2,XM_011509182.1,XM_011509183.1,XM_011509184.1,XM_011509185.1	1923.57	1883.7	342	19.06	13.4	NC_000001.11	219173831	219212865	39035	+	BestRefSeq%2CGnomon	gene	LYPLAL1	127018	0.243453	4.12925	2.70328	0.00821482	0.737103	-2.57371
LOC401320	401320	NR_038889.1	3871	3831.13	276.14	7.54	5.31	NC_000007.14	30548357	30577779	29423	-	BestRefSeq	gene	LOC401320	401320	0.233993	3.29087	2.69402	0.00842877	0.737103	-2.58042
LINC01209	101928684	NR_110819.1	2400	2360.13	17.87	0.79	0.56	NC_000003.12	176814155	176817001	2847	-	BestRefSeq	gene	LINC01209	101928684	-0.289617	0.877859	-2.74303	0.00735223	0.737103	-2.58125
UFL1	23376	NM_015323.4	4206	4166.13	669	16.81	11.82	NC_000006.12	96521826	96555276	33451	+	BestRefSeq	gene	UFL1	23376	0.235688	4.06406	2.69957	0.00829987	0.737103	-2.58144
KLHDC4	54758	NM_001184854.1,NM_001184856.1,NM_017566.3,XM_005255994.2,XM_005255999.1,XM_006721201.1,XM_006721202.1,XM_006721203.2,XM_006721204.2,XM_006721205.1,XM_011523140.1,XM_011523141.1,XM_011523142.1,XM_011523143.1,XM_011523144.1,XM_011523145.1,XR_429719.2,XR_933341.1,XR_933342.1	2059.41	2019.54	98	5.09	3.58	NC_000016.10	87696569	87765997	69429	-	BestRefSeq%2CGnomon	gene	KLHDC4	54758	-0.197165	2.77862	-2.68295	0.00869099	0.737103	-2.58808
ZRSR1	7310	7310	1482	1442.13	39.75	2.9	2.04	NC_000005.10	112891616	112893097	1482	+	Curated Genomic	gene	ZRSR1	7310	-0.456352	2.03697	-2.67834	0.00880226	0.737103	-2.59622
RPS15A	6210	NM_001019.4,NM_001030009.1	480.79	441.12	860.05	208.09	146.33	NC_000016.10	18782955	18790334	7380	-	BestRefSeq	gene	RPS15A	6210	0.227029	7.60464	2.6774	0.00882519	0.737103	-2.59684
LOC100420818	100420818	100420818	2644	2604.13	107.05	4.31	3.03	NC_000004.12	3921631	3924274	2644	-	Curated Genomic	gene	LOC100420818	100420818	-0.27396	2.8151	-2.67395	0.00890957	0.737103	-2.60874
DNAJC3-AS1	100289274	XR_109147.5	3145	3105.13	111	3.74	2.63	NC_000013.11	95672633	95676960	4328	-	Gnomon	gene	DNAJC3-AS1	100289274	0.243739	1.70473	2.67152	0.00896946	0.737103	-2.61447
LOC100419835	100419835	100419835	838	798.14	41.99	5.56	3.91	NC_000019.10	52063189	52064026	838	-	Curated Genomic	gene	LOC100419835	100419835	-0.237797	2.52668	-2.66918	0.00902743	0.737103	-2.61482
S100A1	6271	NM_006271.1	594	554.23	449.96	86.28	60.67	NC_000001.11	153628397	153632037	3641	+	BestRefSeq	gene	S100A1	6271	0.366054	5.90608	2.67434	0.00889979	0.737103	-2.61575
NOMO3	408050	NM_001004067.3,XM_005255318.1	4139.75	4099.89	90.3	2.31	1.62	NC_000016.10	16232532	16294811	62280	+	BestRefSeq%2CGnomon	gene	NOMO3	408050	-0.766806	3.80307	-2.68001	0.00876164	0.737103	-2.6183
LOC2748	2748	2748	402	362.45	1	0.3	0.21	NC_000010.11	47558349	47558750	402	+	Curated Genomic	gene	LOC2748	2748	-0.540915	1.29698	-2.70831	0.00810077	0.737103	-2.61884
HSD17B12	51144	NM_016142.2,XM_011520156.1	2545	2505.13	1158	48.45	34.07	NC_000011.10	43680593	43856619	176027	+	BestRefSeq%2CGnomon	gene	HSD17B12	51144	0.288442	5.30146	2.67683	0.00883894	0.737103	-2.62145
ZNF252P	286101	NR_023392.1	5430	5390.13	424.34	8.23	5.79	NC_000008.11	144973589	145002899	29311	-	BestRefSeq	gene	ZNF252P	286101	-0.264534	3.39406	-2.67546	0.00887257	0.737103	-2.62296
MED30	90390	NM_001282986.1,NM_080651.3,XM_011517360.1	958.83	918.96	50	5.74	4.04	NC_000008.11	117520713	117540262	19550	+	BestRefSeq%2CGnomon	gene	MED30	90390	0.266699	2.3218	2.66393	0.00915884	0.737103	-2.62499
LOC101927839	101927839	NR_110888.1	712	672.16	1	0.16	0.11	NC_000017.11	2232678	2233610	933	+	BestRefSeq	gene	LOC101927839	101927839	-0.510395	0.425058	-2.80325	0.00620162	0.729668	-2.62567
LTA4H	4048	NM_000895.2,NM_001256643.1,NM_001256644.1,XM_005268871.1,XM_011538348.1,XM_011538349.1	2387.01	2347.14	511.95	22.87	16.08	NC_000012.12	96000753	96043520	42768	-	BestRefSeq%2CGnomon	gene	LTA4H	4048	0.199065	4.34657	2.68055	0.00874878	0.737103	-2.62642
NANOS1	340719	NM_199461.2	4627	4587.13	66.54	1.52	1.07	NC_000010.11	119029716	119034342	4627	+	BestRefSeq	gene	NANOS1	340719	-0.234246	1.62053	-2.66547	0.00911996	0.737103	-2.63572
MS4A4A	51338	NM_001243266.1,NM_024021.3,NM_148975.2	1644.64	1604.77	92	6.02	4.24	NC_000011.10	60280541	60308972	28432	+	BestRefSeq	gene	MS4A4A	51338	0.469926	1.86268	2.66072	0.00923986	0.737103	-2.636
S100B	6285	NM_006272.2	1135	1095.13	2390	229.95	161.7	NC_000021.9	46598618	46605122	6505	-	BestRefSeq	gene	S100B	6285	0.435588	7.70785	2.65882	0.00928828	0.737103	-2.63648
LOC105369348	105369348	XR_950210.1	527	487.28	30	6.56	4.61	NC_000011.10	65856249	65856893	645	+	Gnomon	gene	LOC105369348	105369348	0.398893	1.92079	2.65735	0.00932581	0.737103	-2.63882
LRCH2	57631	NM_001243963.1,NM_020871.3,XM_006724724.2,XM_011537535.1	4794.09	4754.22	463	10.19	7.16	NC_000023.11	115110616	115234075	123460	-	BestRefSeq%2CGnomon	gene	LRCH2	57631	0.223801	3.17176	2.6615	0.00922001	0.737103	-2.64478
VWA8	23078	NM_001009814.1,NM_015058.1,XM_006719791.2,XM_011535006.1,XM_011535007.1	4791.24	4751.37	769	16.93	11.91	NC_000013.11	41566825	41961103	394279	-	BestRefSeq%2CGnomon	gene	VWA8	23078	0.162633	3.89377	2.66821	0.00905159	0.737103	-2.65214
FLJ37201	283011	NR_026835.1	3662	3622.13	48	1.39	0.98	NC_000010.11	89691300	89697928	6629	-	BestRefSeq	gene	FLJ37201	283011	0.219176	0.793477	2.69398	0.00842971	0.737103	-2.65472
ZFAND6	54469	NM_001242911.1,NM_001242912.1,NM_001242913.1,NM_001242914.1,NM_001242915.1,NM_001242916.1,NM_001242917.1,NM_001242918.1,NM_001242919.1,NM_019006.3,XM_011521683.1,XM_011521684.1	1593.39	1553.52	541.97	36.66	25.78	NC_000015.10	80059568	80138393	78826	+	BestRefSeq%2CGnomon	gene	ZFAND6	54469	0.237505	4.98735	2.66277	0.00918788	0.737103	-2.65825
GUSBP1	728411	NR_027026.1,NR_027027.1,NR_027028.2	869.56	829.72	351	44.7	31.43	NC_000005.10	21459480	21589372	129893	+	BestRefSeq	gene	GUSBP1	728411	-0.376142	5.222	-2.65876	0.00928969	0.737103	-2.66253
LOC102467081	102467081	NR_104662.1	550	510.26	30.46	6.35	4.47	NC_000005.10	55021299	55024169	2871	-	BestRefSeq	gene	LOC102467081	102467081	-0.482838	2.81556	-2.64867	0.00955055	0.737103	-2.66633
LOC101928727	101928727	XR_241151.1	1925	1885.13	21	1.17	0.82	NC_000001.11	175556988	175568248	11261	+	Gnomon	gene	LOC101928727	101928727	-0.342986	1.17533	-2.66902	0.00903138	0.737103	-2.66765
BBS10	79738	NM_024685.3	3583	3543.13	358	10.58	7.44	NC_000012.12	76344486	76348442	3957	-	BestRefSeq	gene	BBS10	79738	0.186729	3.34242	2.65443	0.00940093	0.737103	-2.66971
KYNU	8942	NM_001032998.1,NM_001199241.1,NM_003937.2,XM_011512101.1,XM_011512102.1,XM_011512103.1,XM_011512104.1,XM_011512105.1,XR_923058.1	1534.83	1494.97	30	2.11	1.48	NC_000002.12	142748928	143042316	293389	+	BestRefSeq%2CGnomon	gene	KYNU	8942	0.410878	0.814316	2.69088	0.00850223	0.737103	-2.67117
RRN3P3	100131998	NR_027460.1	2492	2452.13	67.03	2.87	2.02	NC_000016.10	22419546	22437715	18170	-	BestRefSeq	gene	RRN3P3	100131998	-0.242514	2.03087	-2.64223	0.00972023	0.737103	-2.67162
HAPLN1	1404	NM_001884.3,XM_011543168.1,XM_011543169.1	4597	4557.13	57	1.31	0.92	NC_000005.10	83638198	83721077	82880	-	BestRefSeq%2CGnomon	gene	HAPLN1	1404	0.405432	0.33337	2.80909	0.00609932	0.729668	-2.68226
HSH2D	84941	NM_001291274.1,NM_032855.3,NR_111903.1,NR_111904.1,XM_011528386.1,XM_011528387.1,XM_011528388.1,XM_011528389.1,XM_011528390.1	2371	2331.13	18.1	0.81	0.57	NC_000019.10	16134028	16158575	24548	+	BestRefSeq%2CGnomon	gene	HSH2D	84941	-0.292646	0.947112	-2.67632	0.00885134	0.737103	-2.68228
GPR143	4935	NM_000273.2,XM_005274541.2	1606.86	1566.99	37	2.48	1.74	NC_000023.11	9725413	9765965	40553	-	BestRefSeq%2CGnomon	gene	GPR143	4935	0.269518	1.5964	2.63959	0.00979077	0.737103	-2.6834
ICA1	3382	NM_001136020.2,NM_001276478.1,NM_004968.3,NM_022307.2,XM_005249735.3,XM_011515345.1,XM_011515346.1,XM_011515347.1,XM_011515348.1,XM_011515349.1,XM_011515350.1,XM_011515351.1,XM_011515352.1,XM_011515353.1,XM_011515354.1,XM_011515355.1,XM_011515356.1,XM_011515357.1,XR_926934.1,XR_926935.1	1738.11	1698.24	333	20.59	14.48	NC_000007.14	8113184	8262687	149504	-	BestRefSeq%2CGnomon	gene	ICA1	3382	0.290509	4.10637	2.65415	0.00940804	0.737103	-2.68413
CCDC183	84960	NM_001039374.4	1716	1676.13	16	1	0.71	NC_000009.12	136796338	136807741	11404	+	BestRefSeq	gene	CCDC183	84960	0.322267	0.737779	2.69297	0.00845318	0.737103	-2.68785
POU5F1	5460	NM_001173531.2,NM_001285986.1,NM_001285987.1,NM_002701.5,NM_203289.5	2065	2025.13	137.74	7.14	5.02	NC_000006.12	31164337	31170693	6357	-	BestRefSeq	gene	POU5F1	5460	-0.287148	3.17899	-2.64283	0.00970447	0.737103	-2.68943
LOC100421259	100421259	100421259	1431	1391.13	221.84	16.77	11.79	NC_000016.10	46573664	46575094	1431	+	Curated Genomic	gene	LOC100421259	100421259	-0.246901	4.34766	-2.65167	0.00947242	0.737103	-2.69103
ZNF704	619279	NM_001033723.2,XM_005251279.3,XM_006716464.2,XR_928797.1	13235.5	13195.6	1534.99	12.15	8.55	NC_000008.11	80628451	80874781	246331	-	BestRefSeq%2CGnomon	gene	ZNF704	619279	-0.177211	3.9321	-2.65116	0.00948563	0.737103	-2.69194
BISPR	105221694	NR_130765.1,NR_130766.1	1884.72	1844.86	55.92	3.18	2.24	NC_000019.10	17405686	17415736	10051	+	BestRefSeq	gene	BISPR	105221694	-0.226022	2.26307	-2.6313	0.0100149	0.737103	-2.69367
RABGGTB	5876	NM_004582.3,NR_073562.1	1545.13	1505.26	470	32.82	23.08	NC_000001.11	75786194	75795090	8897	+	BestRefSeq	gene	RABGGTB	5876	0.212395	4.84004	2.64764	0.0095776	0.737103	-2.69435
LHFPL3	375612	NM_199000.2,XM_005250327.1	3169.38	3129.51	237	7.93	5.58	NC_000007.14	104328656	104908558	579903	+	BestRefSeq%2CGnomon	gene	LHFPL3	375612	0.307051	3.03859	2.6351	0.00991144	0.737103	-2.69605
ZRANB2-AS1	100132618	NR_038420.1	1678	1638.13	51.26	3.29	2.31	NC_000001.11	71046506	71067184	20679	+	BestRefSeq	gene	ZRANB2-AS1	100132618	0.262566	1.42159	2.63831	0.00982492	0.737103	-2.69899
RNASEL	6041	NM_021133.3,XM_005245411.2	3948.62	3908.76	195	5.22	3.67	NC_000001.11	182573634	182589285	15652	-	BestRefSeq%2CGnomon	gene	RNASEL	6041	0.224467	2.18597	2.62566	0.0101699	0.737103	-2.70534
SPTLC1P1	100874511	100874511	261	222.02	6.13	3.01	2.11	NC_000010.11	31360955	31361215	261	+	Curated Genomic	gene	SPTLC1P1	100874511	0.651838	0.682259	2.64102	0.00975267	0.737103	-2.70853
SFT2D2	375035	NM_199344.2	856	816.14	140	18.13	12.75	NC_000001.11	168226017	168242850	16834	+	BestRefSeq	gene	SFT2D2	375035	-0.175135	4.32932	-2.64383	0.00967786	0.737103	-2.709
HRSP12	10247	NM_005836.2	1011	971.13	250	27.16	19.1	NC_000008.11	98102339	98117190	14852	-	BestRefSeq	gene	HRSP12	10247	0.348654	4.94512	2.63877	0.00981274	0.737103	-2.71248
TMEM39B	55116	NM_018056.2,XM_005270988.2,XM_005270989.3,XM_006710724.1,XM_006710725.2,XM_011541681.1,XM_011541682.1,XM_011541683.1,XM_011541684.1	1700.53	1660.67	56	3.54	2.49	NC_000001.11	32072031	32102866	30836	+	BestRefSeq%2CGnomon	gene	TMEM39B	55116	-0.198482	2.41207	-2.62156	0.0102842	0.737103	-2.71448
RPL17P49	100271388	100271388	411	371.44	5	1.44	1.01	NC_000023.11	12395757	12396167	411	-	Curated Genomic	gene	RPL17P49	100271388	-0.509739	1.02837	-2.64044	0.00976804	0.737103	-2.72128
LARS	51520	NM_020117.9,XM_011537655.1,XM_011537656.1,XM_011537657.1	4230.88	4191.02	1777.44	44.38	31.21	NC_000005.10	146113026	146182787	69762	-	BestRefSeq%2CGnomon	gene	LARS	51520	0.166345	5.32924	2.62979	0.0100563	0.737103	-2.72408
LOC100419901	100419901	100419901	656	616.19	10	1.72	1.21	NC_000007.14	18578661	18579316	656	+	Curated Genomic	gene	LOC100419901	100419901	0.472057	0.290405	2.75062	0.00719719	0.737103	-2.72421
HDHD2	84064	NM_032124.4,XM_005258371.3,XM_005258372.1,XM_006722557.2,XM_011526227.1,XM_011526228.1	2268.64	2228.77	704	33.13	23.29	NC_000018.10	47107410	47150515	43106	-	BestRefSeq%2CGnomon	gene	HDHD2	84064	0.198964	4.83325	2.6339	0.00994413	0.737103	-2.72507
INTS3	65123	NM_023015.3,XM_005245459.2,XM_005245461.2,XM_006711490.2,XM_006711491.2,XM_011509906.1,XM_011509907.1	4075.17	4035.31	1266	32.84	23.09	NC_000001.11	153728050	153774808	46759	+	BestRefSeq%2CGnomon	gene	INTS3	65123	0.170772	4.77031	2.63344	0.00995649	0.737103	-2.72583
SCARNA4	677771	NR_003005.1	129	93.62	0	0	0	NC_000001.11	155925958	155926086	129	-	BestRefSeq	gene	SCARNA4	677771	-1.21286	0.393239	-2.76728	0.00686736	0.737103	-2.72868
SIAE	54414	NM_001199922.1,NM_170601.4,XM_005271592.3,XM_011542874.1	2809.97	2770.1	319.61	12.09	8.5	NC_000011.10	124635789	124676303	40515	-	BestRefSeq%2CGnomon	gene	SIAE	54414	0.206062	3.52396	2.62962	0.0100609	0.737103	-2.73029
COX10	1352	NM_001303.3,XM_005256458.1,XM_011523657.1,XM_011523658.1,XR_933974.1,XR_933975.1	2885.41	2845.54	208.91	7.69	5.41	NC_000017.11	14069402	14217922	148521	+	BestRefSeq%2CGnomon	gene	COX10	1352	0.21795	2.8548	2.61736	0.0104024	0.737103	-2.7333
LOC100526839	100526839	100526839	1441	1401.13	92.86	6.97	4.9	NC_000001.11	183587140	183588580	1441	+	Curated Genomic	gene	LOC100526839	100526839	-0.339899	2.98581	-2.61943	0.010344	0.737103	-2.73508
AKAP7	9465	NM_004842.3,NM_016377.3,NM_138633.2,XM_005267228.1,XM_005267229.3,XM_006715614.2,XM_011536262.1,XR_427979.1,XR_942636.1	2106.88	2067.02	290	14.72	10.35	NC_000006.12	131135686	131283535	147850	+	BestRefSeq%2CGnomon	gene	AKAP7	9465	0.162401	4.02738	2.63149	0.0100097	0.737103	-2.73531
LOC105371074	105371074	XR_933049.1,XR_933050.1	1628	1588.13	20	1.32	0.93	NC_000016.10	8961505	8966990	5486	+	Gnomon	gene	LOC105371074	105371074	-0.271155	1.06272	-2.62977	0.0100568	0.737103	-2.73689
CCPG1	9236	NM_001204450.1,NM_001204451.1,NM_004748.4,NM_020739.3	4884.9	4845.04	2049.1	44.24	31.11	NC_000015.10	55355223	55408510	53288	-	BestRefSeq	gene	CCPG1	9236	0.144763	5.353	2.62338	0.0102334	0.737103	-2.73752
ZBTB2	57621	NM_020861.2,XM_005267076.1,XM_005267078.3,XM_011536004.1	3158.78	3118.92	125.47	4.21	2.96	NC_000006.12	151364115	151391700	27586	-	BestRefSeq%2CGnomon	gene	ZBTB2	57621	-0.193321	2.66793	-2.61221	0.0105487	0.737103	-2.73823
PDIA3	2923	NM_005313.4	3054	3014.13	1436.59	49.93	35.11	NC_000015.10	43746392	43772606	26215	+	BestRefSeq	gene	PDIA3	2923	0.233784	5.4961	2.61926	0.0103488	0.737103	-2.74273
SLC6A20	54716	NM_020208.3,NM_022405.3,XM_005265236.2,XM_011533847.1,XM_011533848.1	4928.19	4888.32	90.38	1.93	1.36	NC_000003.12	45755449	45796561	41113	-	BestRefSeq%2CGnomon	gene	SLC6A20	54716	0.201365	1.49188	2.61164	0.0105651	0.737103	-2.74327
RPS12P27	100271552	100271552	444	404.38	2	0.53	0.37	NC_000016.10	68209381	68209824	444	+	Curated Genomic	gene	RPS12P27	100271552	-0.55819	0.464963	-2.69783	0.00834013	0.737103	-2.74537
STIL	6491	NM_001048166.1,NM_001282936.1,NM_001282937.1,NM_001282938.1,NM_001282939.1,NM_003035.2,XM_006710834.2,XM_011541991.1,XM_011541992.1,XM_011541993.1,XM_011541994.1,XM_011541995.1,XM_011541996.1,XM_011541997.1,XM_011541998.1,XM_011541999.1,XM_011542000.1,XM_011542001.1,XR_946746.1	4976.53	4936.66	103.27	2.19	1.54	NC_000001.11	47250139	47314781	64643	-	BestRefSeq%2CGnomon	gene	STIL	6491	0.163596	1.33463	2.61709	0.0104098	0.737103	-2.74538
NDNF	79625	NM_024574.3	2871	2831.13	55	2.04	1.43	NC_000004.12	121035627	121072518	36892	-	BestRefSeq	gene	NDNF	79625	0.39759	1.27824	2.61794	0.0103857	0.737103	-2.74548
SLC1A2	6506	NM_001195728.2,NM_001252652.1,NM_004171.3,XM_005253067.1,XM_011520284.1,XM_011520285.1,XM_011520286.1,XM_011520287.1	11612.2	11572.4	53824	485.97	341.73	NC_000011.10	35251205	35420063	168859	-	BestRefSeq%2CGnomon	gene	SLC1A2	6506	0.346715	8.8303	2.60565	0.0107382	0.737103	-2.74694
RPS26P55	100129650	100129650	733	693.16	14.2	2.17	1.53	NC_000019.10	34533354	34534086	733	-	Curated Genomic	gene	RPS26P55	100129650	-0.38808	1.7597	-2.60841	0.0106582	0.737103	-2.74876
AIMP1	9255	NM_001142415.1,NM_001142416.1,NM_004757.3	2630.3	2590.43	322.36	13.04	9.17	NC_000004.12	106315610	106349225	33616	+	BestRefSeq	gene	AIMP1	9255	0.203341	3.73345	2.61714	0.0104084	0.737103	-2.76136
TMEM9B	56674	NM_001286094.1,NM_001286095.1,NM_020644.2	1777.59	1737.72	602	36.38	25.58	NC_000011.10	8947201	8965011	17811	-	BestRefSeq	gene	TMEM9B	56674	0.206309	4.98843	2.61592	0.010443	0.737103	-2.76171
CEACAM22P	388550	NR_027754.2	3016	2976.13	68.18	2.4	1.69	NC_000019.10	44537058	44556917	19860	-	BestRefSeq	gene	CEACAM22P	388550	-0.24611	1.84839	-2.59846	0.0109489	0.737103	-2.76404
LOC648987	648987	NR_034085.1,NR_034086.1,NR_104649.1,NR_104650.1,NR_104651.1	2128.4	2088.54	65.97	3.31	2.33	NC_000005.10	43014729	43067439	52711	-	BestRefSeq	gene	LOC648987	648987	-0.289927	2.26237	-2.59179	0.0111482	0.737103	-2.77592
BAIAP2-AS1	440465	NR_026857.1	4421	4381.13	345.85	8.26	5.81	NC_000017.11	81029133	81034719	5587	-	BestRefSeq	gene	BAIAP2-AS1	440465	-0.207929	3.52926	-2.60777	0.0106766	0.737103	-2.77822
LOC105373904	105373904	XR_923949.1	2315	2275.13	42	1.94	1.36	NC_000002.12	222917339	222921272	3934	-	Gnomon	gene	LOC105373904	105373904	-0.248023	1.44002	-2.59828	0.0109544	0.737103	-2.79231
LOC101929964	101929964	XR_427768.2	946	906.13	18	2.1	1.47	NC_000005.10	128002346	128004112	1767	-	Gnomon	gene	LOC101929964	101929964	0.341249	1.24486	2.59091	0.0111746	0.737103	-2.80284
LOC100499399	100499399	100499399	1517	1477.13	28.08	2	1.41	NC_000003.12	52735296	52736812	1517	+	Curated Genomic	gene	LOC100499399	100499399	-0.254973	1.93469	-2.57564	0.011644	0.737103	-2.80895
RPLP0	6175	NM_001002.3,NM_053275.3	1210.74	1170.87	1968.09	177	124.47	NC_000012.12	120196700	120201211	4512	-	BestRefSeq	gene	RPLP0	6175	0.227687	7.38226	2.57769	0.01158	0.737103	-2.80918
PTCD3	55037	NM_017952.5	6734	6694.13	1066	16.65	11.71	NC_000002.12	86106182	86142157	35976	+	BestRefSeq	gene	PTCD3	55037	0.138102	4.09772	2.59877	0.01094	0.737103	-2.80948
LOC553103	553103	NR_110997.1	1802	1762.13	32.04	1.91	1.34	NC_000005.10	132311276	132369916	58641	-	BestRefSeq	gene	LOC553103	553103	-0.271381	1.38508	-2.58211	0.011443	0.737103	-2.80967
C8orf82	414919	NM_001001795.1	1932	1892.13	45	2.5	1.76	NC_000008.11	144526219	144529074	2856	-	BestRefSeq	gene	C8orf82	414919	-0.298406	1.83702	-2.57545	0.0116498	0.737103	-2.81096
LOC105370315	105370315	XR_931643.1,XR_931644.1	921	881.13	11	1.32	0.93	NC_000013.11	92610757	92677690	66934	-	Gnomon	gene	LOC105370315	105370315	0.378301	0.551827	2.64841	0.00955734	0.737103	-2.81299
HMGN3	9324	NM_001201362.1,NM_001201363.1,NM_004242.3,NM_138730.2,XM_005248768.3,XM_005248769.3,XM_006715604.2	1076.04	1036.18	568.94	57.88	40.7	NC_000006.12	79201245	79234738	33494	-	BestRefSeq%2CGnomon	gene	HMGN3	9324	0.185533	5.77585	2.58427	0.0113766	0.737103	-2.81436
C1S	716	NM_001734.3,NM_201442.2,XM_005253760.1	2799.53	2759.66	551	20.92	14.71	NC_000012.12	7060676	7071032	10357	+	BestRefSeq%2CGnomon	gene	C1S	716	0.432524	3.84828	2.59583	0.0110273	0.737103	-2.81592
LOC105374947	105374947	XR_926521.1,XR_926522.1	2395	2355.13	27	1.2	0.85	NC_000006.12	15533404	15560573	27170	+	Gnomon	gene	LOC105374947	105374947	-0.317418	0.868153	-2.61314	0.0105222	0.737103	-2.81699
EPN2-IT1	100874309	NR_046824.1	826	786.14	7	0.94	0.66	NC_000017.11	19271393	19274388	2996	+	BestRefSeq	gene	EPN2-IT1	100874309	-0.369429	1.07592	-2.59638	0.0110109	0.737103	-2.81712
COL3A1	1281	NM_000090.3	5490	5450.13	49	0.94	0.66	NC_000002.12	188974373	189012746	38374	+	BestRefSeq	gene	COL3A1	1281	0.479059	0.356708	2.66303	0.00918144	0.737103	-2.81921
PAFAH1B3	5050	NM_001145939.1,NM_001145940.1,NM_002573.3	943.44	903.58	74.29	8.68	6.1	NC_000019.10	42297033	42302800	5768	-	BestRefSeq	gene	PAFAH1B3	5050	-0.299452	3.04376	-2.57675	0.0116093	0.737103	-2.82388
ALG10B	144245	NM_001013620.3,XM_005268665.3,XM_006719243.2,XM_011537948.1	9437.43	9397.57	410.51	4.57	3.21	NC_000012.12	38316686	38329726	13041	+	BestRefSeq%2CGnomon	gene	ALG10B	144245	0.201505	2.40279	2.56818	0.0118796	0.737103	-2.82512
CENPT	80152	NM_025082.3,XM_006721277.1,XM_011523344.1,XM_011523345.1	1847.92	1808.05	218	12.66	8.9	NC_000016.10	67828157	67847458	19302	-	BestRefSeq%2CGnomon	gene	CENPT	80152	-0.158777	3.68911	-2.58813	0.0112588	0.737103	-2.82692
RSU1	6251	NM_012425.3,NM_152724.2,XM_005252552.2,XM_011519613.1	1792.48	1752.61	412.93	24.74	17.4	NC_000010.11	16590616	16817454	226839	-	BestRefSeq%2CGnomon	gene	RSU1	6251	0.177551	4.2438	2.58989	0.0112054	0.737103	-2.82897
LOC100996291	100996291	NR_073178.1	2934	2894.13	33.85	1.23	0.86	NC_000017.11	78261349	78278492	17144	-	BestRefSeq	gene	LOC100996291	100996291	-0.28726	1.34513	-2.57349	0.0117112	0.737103	-2.83185
ZCCHC7	84186	NM_001289119.1,NM_001289120.1,NM_001289121.1,NM_032226.2,NR_110317.1,XM_005251608.3,XM_005251612.2,XM_011518050.1,XM_011518051.1,XM_011518052.1	2918.14	2878.28	389	14.16	9.96	NC_000009.12	37120169	37358149	237981	+	BestRefSeq%2CGnomon	gene	ZCCHC7	84186	0.172736	3.90565	2.58598	0.0113242	0.737103	-2.83494
RPS2P44	100271248	100271248	779	739.14	10	1.43	1.01	NC_000016.10	48577487	48578392	906	-	Curated Genomic	gene	RPS2P44	100271248	-0.352464	0.900406	-2.59198	0.0111424	0.737103	-2.83888
LOC105369559	105369559	XR_948148.1,XR_948149.1,XR_948150.1,XR_948151.1,XR_948152.1	1112.83	1072.96	56	5.5	3.87	NC_000011.10	126883039	126940647	57609	-	Gnomon	gene	LOC105369559	105369559	-0.351677	3.17348	-2.57196	0.0117595	0.737103	-2.83899
MICU2	221154	NM_152726.2,XR_429214.2	1921.72	1881.85	423	23.59	16.59	NC_000013.11	21492689	21604216	111528	-	BestRefSeq%2CGnomon	gene	MICU2	221154	0.179211	4.5048	2.58342	0.0114028	0.737103	-2.84187
TSGA10	80705	NM_025244.2,NM_182911.3,XM_005264023.1,XM_005264024.1,XM_005264025.1,XM_005264026.1,XM_005264027.1,XM_005264029.1,XM_006712781.2,XM_011511934.1,XM_011511935.1,XM_011511936.1,XM_011511937.1,XM_011511938.1,XM_011511939.1,XM_011511940.1,XM_011511941.1,XM_011511942.1,XM_011511943.1,XM_011511944.1	2807.18	2767.32	241	9.13	6.42	NC_000002.12	98997261	99154920	157660	-	BestRefSeq%2CGnomon	gene	TSGA10	80705	0.245552	2.97842	2.57109	0.0117872	0.737103	-2.84271
FAM210B	116151	NM_080821.2	3034	2994.13	690.99	24.18	17	NC_000020.11	56358927	56368663	9737	+	BestRefSeq	gene	FAM210B	116151	0.180299	4.38109	2.58297	0.0114163	0.737103	-2.8434
HIST1H1B	3009	NM_005322.2	790	750.14	11	1.55	1.09	NC_000006.12	27866792	27867581	790	-	BestRefSeq	gene	HIST1H1B	3009	0.517994	0.396043	2.60807	0.0106678	0.737103	-2.84368
LOC100130550	100130550	100130550	2382	2342.13	65.88	2.95	2.07	NC_000003.12	132386656	132389037	2382	+	Curated Genomic	gene	LOC100130550	100130550	-0.271601	2.16338	-2.55671	0.0122501	0.737103	-2.84741
LOC101060091	101060091	NR_110174.1	590	550.23	10	1.93	1.36	NC_000002.12	113831183	113890992	59810	-	BestRefSeq	gene	LOC101060091	101060091	0.472672	0.799837	2.59793	0.0109647	0.737103	-2.84776
RPS7P7	100270870	100270870	619	579.21	8	1.47	1.03	NC_000004.12	42471775	42472393	619	+	Curated Genomic	gene	RPS7P7	100270870	-0.453216	1.30042	-2.56621	0.0119425	0.737103	-2.84853
PINK1-AS	100861548	NR_046507.1	4443	4403.13	86.54	2.06	1.45	NC_000001.11	20642657	20652193	9537	-	BestRefSeq	gene	PINK1-AS	100861548	-0.223598	1.4755	-2.56166	0.0120888	0.737103	-2.84985
TIMP1	7076	NM_003254.2,XM_005272645.3	954.26	914.4	198	22.86	16.07	NC_000023.11	47582291	47586791	4501	+	BestRefSeq%2CGnomon	gene	TIMP1	7076	0.513381	4.07598	2.58003	0.0115071	0.737103	-2.8501
B3GALNT1P1	100128857	100128857	949	909.13	13	1.51	1.06	NC_000002.12	69597885	69599151	1267	+	Curated Genomic	gene	B3GALNT1P1	100128857	-0.313658	1.14135	-2.57726	0.0115932	0.737103	-2.85233
RPS23	6228	NM_001025.4	3314	3274.13	2727.84	87.25	61.35	NC_000005.10	82273320	82278416	5097	-	BestRefSeq	gene	RPS23	6228	0.229947	6.19255	2.56422	0.0120062	0.737103	-2.85251
RPL38	6169	NM_000999.3,NM_001035258.1	385.37	345.86	1072	332.67	233.93	NC_000017.11	74203656	74209880	6225	+	BestRefSeq	gene	RPL38	6169	0.159211	8.25807	2.55147	0.012423	0.737103	-2.85852
MCAT	27349	NM_014507.3,NM_173467.4,NR_046423.1,XM_011530156.1	1234.94	1195.07	100	8.81	6.2	NC_000022.11	43132206	43143397	11192	-	BestRefSeq%2CGnomon	gene	MCAT	27349	0.253243	2.82271	2.55796	0.0122094	0.737103	-2.85922
CETN3	1070	NM_001297765.1,NM_001297768.1,NM_004365.3	1358	1318.13	144	11.49	8.08	NC_000005.10	90393335	90409786	16452	-	BestRefSeq	gene	CETN3	1070	0.236512	3.43438	2.56774	0.0118934	0.737103	-2.85991
SNX5	27131	NM_001282454.1,NM_014426.3,NM_152227.2	2297.89	2258.02	582.03	27.03	19.01	NC_000020.11	17941596	17968991	27396	-	BestRefSeq	gene	SNX5	27131	0.170559	4.81137	2.56949	0.0118377	0.737103	-2.8661
ADH5	128	NM_000671.4	2652	2612.13	857.09	34.39	24.18	NC_000004.12	99070978	99088788	17811	-	BestRefSeq	gene	ADH5	128	0.223389	4.97152	2.56834	0.0118744	0.737103	-2.86657
OR7E7P	392752	392752	1007	967.13	36.52	3.98	2.8	NC_000007.14	97946983	97947989	1007	-	Curated Genomic	gene	OR7E7P	392752	-0.270158	2.16548	-2.5466	0.0125856	0.737103	-2.86716
SOD3	6649	NM_003102.2,XR_427488.1	1424	1384.13	6.46	0.49	0.34	NC_000004.12	24795463	24800845	5383	+	BestRefSeq%2CGnomon	gene	SOD3	6649	0.472107	0.581115	2.59998	0.0109042	0.737103	-2.86983
RPS18	6222	NM_022551.2	542	502.27	1436.7	304.52	214.14	NC_000006.12	33272075	33276504	4430	+	BestRefSeq	gene	RPS18	6222	0.223827	8.40602	2.54446	0.0126575	0.737103	-2.87224
ITGA8	8516	NM_001291494.1,NM_003638.2,XM_011519752.1	6880.84	6840.98	806.18	12.32	8.66	NC_000010.11	15513949	15720335	206387	-	BestRefSeq%2CGnomon	gene	ITGA8	8516	0.377493	3.07591	2.55549	0.0122902	0.737103	-2.87561
LOC100288778	100288778	NR_130745.1	1875	1835.13	96.49	5.52	3.88	NC_000012.12	14477	32015	17539	-	BestRefSeq	gene	LOC100288778	100288778	-0.612192	3.0166	-2.55154	0.0124206	0.737103	-2.87664
LOC728093	728093	XR_948446.1	5198	5158.13	46.73	0.95	0.67	NC_000005.10	69631756	69636953	5198	+	Gnomon	gene	LOC728093	728093	-0.441699	1.73416	-2.54017	0.012803	0.737103	-2.88294
PCDH10	57575	NM_020815.2,NM_032961.2,XM_011532150.1	7601.51	7561.65	873	12.07	8.49	NC_000004.12	133149290	133208606	59317	+	BestRefSeq%2CGnomon	gene	PCDH10	57575	-0.228565	4.02134	-2.56446	0.0119987	0.737103	-2.88377
FASTKD1	79675	NM_001281476.1,NM_024622.4,NR_104020.1,XM_006712750.2,XM_006712751.2	3324.54	3284.67	437.2	13.94	9.8	NC_000002.12	169527880	169573921	46042	-	BestRefSeq%2CGnomon	gene	FASTKD1	79675	0.156878	3.83046	2.56363	0.0120252	0.737103	-2.88389
SERPIND1	3053	NM_000185.3	2221	2181.13	36	1.73	1.22	NC_000022.11	20774095	20787720	13626	+	BestRefSeq	gene	SERPIND1	3053	0.336947	1.14844	2.54657	0.0125864	0.737103	-2.88472
LILRB3	11025	NM_001081450.2,NM_006864.3,XM_011526380.1,XM_011526381.1,XM_011526382.1,XM_011526383.1,XR_935724.1,XR_935725.1	2822.99	2783.12	53.73	2.02	1.42	NC_000019.10	54216278	54223087	6810	-	BestRefSeq%2CGnomon	gene	LILRB3	11025	-0.258039	1.65805	-2.53937	0.0128303	0.737103	-2.88521
CFAP61	26074	NM_001167816.1,NM_015585.3,XM_005260688.3,XM_005260689.2,XM_005260690.3,XM_005260691.3,XM_005260692.3,XM_005260693.2,XM_005260694.3,XM_005260695.3,XM_005260696.3,XM_005260697.1,XM_011529209.1,XM_011529210.1,XM_011529211.1,XM_011529212.1,XM_011529213.1,XR_937057.1,XR_937058.1	2864.17	2824.3	66	2.45	1.72	NC_000020.11	20052514	20360714	308201	+	BestRefSeq%2CGnomon	gene	CFAP61	26074	0.24319	1.50011	2.53905	0.0128411	0.737103	-2.88724
LOC105373285	105373285	XR_938454.1	778	738.14	14	2.01	1.41	NC_000023.11	81476861	81498238	21378	+	Gnomon	gene	LOC105373285	105373285	0.464434	0.463065	2.67958	0.00877224	0.737103	-2.89091
PDGFB	5155	NM_002608.2,NM_033016.2	2727.45	2687.58	131	5.11	3.59	NC_000022.11	39223680	39244952	21273	-	BestRefSeq	gene	PDGFB	5155	-0.266304	2.75736	-2.54002	0.0128082	0.737103	-2.89465
LOC105376611	105376611	XR_931160.1,XR_931161.1	2187	2147.13	37	1.81	1.27	NC_000011.10	30868523	30889948	21426	+	Gnomon	gene	LOC105376611	105376611	0.358186	0.514552	2.60975	0.0106195	0.737103	-2.89493
NRBF2P5	100118954	100118954	1750	1710.13	22.95	1.41	0.99	NC_000010.11	5775834	5778774	2941	+	Curated Genomic	gene	NRBF2P5	100118954	-0.24556	1.10625	-2.55031	0.0124613	0.737103	-2.89784
LOC100506100	100506100	NR_046240.1	576	536.24	13	2.58	1.81	NC_000009.12	128724462	128733243	8782	+	BestRefSeq	gene	LOC100506100	100506100	0.402614	1.1714	2.54352	0.0126893	0.737103	-2.89944
PSME1	5720	NM_001281528.1,NM_001281529.1,NM_006263.3,NM_176783.2	1012.04	972.18	293	31.79	22.36	NC_000014.9	24136158	24138967	2810	+	BestRefSeq	gene	PSME1	5720	0.224008	4.7827	2.55437	0.0123271	0.737103	-2.89954
BLM	641	NM_000057.3,NM_001287246.1,NM_001287247.1,NM_001287248.1,XM_006720632.2,XM_011521881.1,XM_011521882.1	3614.39	3574.52	110	3.22	2.27	NC_000015.10	90717327	90815462	98136	+	BestRefSeq%2CGnomon	gene	BLM	641	0.250115	1.58538	2.53071	0.0131292	0.737103	-2.90135
NUDT16P1	152195	NR_002949.2,NR_027766.1	2261	2221.13	30	1.42	1	NC_000003.12	131361845	131365122	3278	+	BestRefSeq	gene	NUDT16P1	152195	0.230295	0.979556	2.54974	0.0124803	0.737103	-2.90195
PTAR1	375743	NM_001099666.1,XM_005251976.3,XM_005251977.3,XM_005251980.3,XM_005251981.3,XM_011518639.1,XM_011518640.1	9214.22	9174.36	2652	30.21	21.24	NC_000009.12	69709522	69760044	50523	-	BestRefSeq%2CGnomon	gene	PTAR1	375743	0.149022	4.82282	2.55164	0.0124171	0.737103	-2.90311
CD163	9332	NM_004244.5,NM_203416.3,XM_005253528.3,XM_005253529.3	3898.86	3858.99	527	14.29	10.05	NC_000012.12	7470816	7503818	33003	-	BestRefSeq%2CGnomon	gene	CD163	9332	0.964321	3.36769	2.55262	0.0123848	0.737103	-2.90402
RERG	85004	NM_001190726.1,NM_032918.2,XM_011520870.1	2289.9	2250.03	163	7.6	5.34	NC_000012.12	15107782	15221477	113696	-	BestRefSeq%2CGnomon	gene	RERG	85004	0.398312	2.5838	2.53062	0.0131323	0.737103	-2.90436
HJURP	55355	NM_001282962.1,NM_001282963.1,NM_018410.4,XM_011511437.1	2934	2894.13	33.67	1.22	0.86	NC_000002.12	233836701	233854566	17866	-	BestRefSeq%2CGnomon	gene	HJURP	55355	-0.263643	0.851309	-2.55979	0.0121496	0.737103	-2.90749
ITGAX	3687	NM_000887.4,NM_001286375.1,XM_011545852.1,XM_011545853.1,XM_011545854.1,XR_950797.1	4576.89	4537.03	146.14	3.37	2.37	NC_000016.10	31355134	31382997	27864	+	BestRefSeq%2CGnomon	gene	ITGAX	3687	-0.356118	2.42988	-2.52768	0.0132351	0.737103	-2.90818
FAM95A	90499	NR_038409.1	2398	2358.13	74.22	3.3	2.32	NC_000002.12	94755326	94761184	5859	-	BestRefSeq	gene	FAM95A	90499	0.298282	1.5458	2.52606	0.0132922	0.737103	-2.91085
SNHG5	387066	NR_003038.2	507	467.3	142	32.39	22.78	NC_000006.12	85677007	85678733	1727	-	BestRefSeq	gene	SNHG5	387066	0.404192	4.50265	2.55015	0.0124667	0.737103	-2.91246
LRRC43	254050	NM_001098519.1,NM_152759.4,XM_011538127.1	1819.99	1780.13	23	1.36	0.95	NC_000012.12	122167719	122203471	35753	+	BestRefSeq%2CGnomon	gene	LRRC43	254050	0.266871	1.27609	2.52753	0.0132407	0.737103	-2.91667
RABIF	5877	NM_002871.4	3227	3187.13	124	4.07	2.87	NC_000001.11	202878282	202889257	10976	-	BestRefSeq	gene	RABIF	5877	-0.203883	2.38775	-2.52274	0.0134099	0.737103	-2.91825
NEK3	4752	NM_002498.2,NM_152720.2	2396	2356.13	208	9.26	6.51	NC_000013.11	52132643	52159861	27219	-	BestRefSeq	gene	NEK3	4752	0.345835	2.77448	2.52679	0.0132666	0.737103	-2.91909
LINC01176	100506516	NR_108081.1	716	676.16	12	1.88	1.32	NC_000007.14	30390885	30404055	13171	+	BestRefSeq	gene	LINC01176	100506516	-0.386285	1.40976	-2.5236	0.0133791	0.737103	-2.91916
FLJ31356	403150	NR_103831.1	2850	2810.13	122.44	4.57	3.21	NC_000002.12	28384409	28394672	10264	-	BestRefSeq	gene	FLJ31356	403150	-0.257653	2.746	-2.5265	0.0132767	0.737103	-2.92321
LURAP1	541468	NM_001013615.2	1849	1809.13	113.67	6.6	4.64	NC_000001.11	46203334	46221256	17923	+	BestRefSeq	gene	LURAP1	541468	-0.20267	3.02008	-2.53009	0.0131508	0.737103	-2.92669
LOC102724238	102724238	NR_126048.1	1428	1388.13	51.05	3.87	2.72	NC_000009.12	62375328	62376870	1543	-	BestRefSeq	gene	LOC102724238	102724238	1.11383	-0.0533898	2.66052	0.00924489	0.737103	-2.92822
ZNF404	342908	NM_001033719.2	1851	1811.13	152	8.81	6.2	NC_000019.10	43872363	43883964	11602	-	BestRefSeq	gene	ZNF404	342908	0.220046	3.13454	2.53026	0.013145	0.737103	-2.93208
SEC24A	10802	NM_001252231.1,NM_021982.2,XM_006714523.1,XR_948228.1	5515.25	5475.39	478	9.13	6.42	NC_000005.10	134648785	134727911	79127	+	BestRefSeq%2CGnomon	gene	SEC24A	10802	0.117107	3.13044	2.52874	0.0131979	0.737103	-2.93282
MIPOL1	145282	NM_001195296.1,NM_001195297.1,NM_138731.6,XM_005267353.2,XM_011536457.1,XM_011536458.1,XM_011536459.1,XM_011536460.1,XM_011536461.1,XM_011536462.1,XM_011536463.1,XM_011536464.1,XM_011536465.1,XM_011536466.1,XM_011536467.1,XR_943391.1,XR_943392.1,XR_943393.1	2934.25	2894.38	232	8.4	5.91	NC_000014.9	37197913	37578857	380945	+	BestRefSeq%2CGnomon	gene	MIPOL1	145282	0.167961	3.26496	2.53257	0.0130644	0.737103	-2.93456
GYS2	2998	NM_021957.3,XM_005253352.1,XM_005253354.2,XM_006719062.2,XM_006719063.2	4171.92	4132.05	308	7.8	5.49	NC_000012.12	21531527	21630773	99247	-	BestRefSeq%2CGnomon	gene	GYS2	2998	0.418875	2.82441	2.52028	0.0134974	0.737103	-2.93507
PPP2R3B	28227	NM_013239.4,XM_011546177.1	2560.05	2520.19	26	1.08	0.76	NC_000023.11	333933	386955	53023	-	BestRefSeq%2CGnomon	gene	PPP2R3B	28227	-0.352241	1.54752	-2.51385	0.0137289	0.742244	-2.93831
LMBRD1	55788	NM_018368.3,XM_006715511.2,XM_011535941.1	2154.92	2115.05	1112	55.15	38.78	NC_000006.12	69675749	69797157	121409	-	BestRefSeq%2CGnomon	gene	LMBRD1	55788	0.215364	5.56702	2.52777	0.0132322	0.737103	-2.94096
LOC105371862	105371862	XR_934920.1	1954	1914.13	223.43	12.25	8.61	NC_000017.11	64926998	64930092	3095	-	Gnomon	gene	LOC105371862	105371862	0.810089	2.45392	2.51258	0.0137752	0.742244	-2.94153
NBR1	4077	NM_001291571.1,NM_001291572.1,NM_005899.4,NM_031862.3,XM_006721903.1,XM_011524813.1	4594.52	4554.65	2066	47.46	33.37	NC_000017.11	43170471	43211689	41219	+	BestRefSeq%2CGnomon	gene	NBR1	4077	0.125638	5.52224	2.52612	0.01329	0.737103	-2.94328
HNF1A-AS1	283460	NR_024345.1	2455	2415.13	78.09	3.39	2.38	NC_000012.12	120969838	120972292	2455	-	BestRefSeq	gene	HNF1A-AS1	283460	-0.250123	2.26764	-2.50979	0.0138772	0.742244	-2.94372
HNRNPA1P4	389674	389674	1484	1444.13	33.02	2.4	1.69	NC_000008.11	82290908	82292391	1484	-	Curated Genomic	gene	HNRNPA1P4	389674	0.305919	1.25109	2.51772	0.0135892	0.739178	-2.94408
NPM1P43	100422309	100422309	1155	1115.13	25.73	2.43	1.71	NC_000015.10	73161776	73162930	1155	-	Curated Genomic	gene	NPM1P43	100422309	-0.266183	1.81974	-2.50825	0.0139338	0.742244	-2.9447
SH3BGRL	6451	NM_003022.2,XM_011531013.1,XM_011531014.1	2056.74	2016.87	1441	74.97	52.72	NC_000023.11	81201804	81298547	96744	+	BestRefSeq%2CGnomon	gene	SH3BGRL	6451	0.23614	5.92729	2.52179	0.0134436	0.737103	-2.94586
CEP104	9731	NM_014704.3,XM_005244815.3,XM_011542473.1,XM_011542474.1,XM_011542475.1,XM_011542476.1,XM_011542477.1,XM_011542478.1	6343.11	6303.25	511.56	8.49	5.97	NC_000001.11	3812081	3857387	45307	-	BestRefSeq%2CGnomon	gene	CEP104	9731	-0.148512	3.47296	-2.52943	0.013174	0.737103	-2.9475
MT1F	4494	NM_001301272.1,NM_005949.3	441	401.39	35	9.33	6.56	NC_000016.10	56657943	56659303	1361	+	BestRefSeq	gene	MT1F	4494	-0.701235	4.72236	-2.52877	0.013197	0.737103	-2.95115
LOC101928152	101928152	XR_245037.2,XR_940332.1,XR_940333.1	3539.45	3499.59	24	0.72	0.5	NC_000002.12	87470096	87486429	16334	-	Gnomon	gene	LOC101928152	101928152	-0.34457	0.789824	-2.55168	0.012416	0.737103	-2.95134
RPS17	6218	NM_001021.4,NR_111943.1,NR_111944.1	575.74	535.98	1433	284.3	199.92	NC_000015.10	82536750	82540544	3795	-	BestRefSeq	gene	RPS17	6218	0.176748	8.03701	2.5057	0.0140277	0.742244	-2.95247
C10orf12	26148	NM_015652.2	4545	4505.13	203	4.71	3.32	NC_000010.11	96981284	96985828	4545	+	BestRefSeq	gene	C10orf12	26148	-0.194164	2.69136	-2.50934	0.0138936	0.742244	-2.95567
CHURC1	91612	NM_001204063.1,NM_001204064.1,NM_145165.3	3608.07	3568.2	963.45	28.27	19.88	NC_000014.9	64914361	64935368	21008	+	BestRefSeq	gene	CHURC1	91612	0.216073	4.44606	2.52987	0.0131583	0.737103	-2.95771
OS9	10956	NM_001017956.2,NM_001017957.2,NM_001017958.2,NM_001261420.1,NM_001261421.1,NM_001261422.1,NM_001261423.1,NM_006812.3,XM_005268581.1,XM_006719200.1,XM_006719201.1	2775.21	2735.35	1291	49.46	34.78	NC_000012.12	57693955	57721557	27603	+	BestRefSeq%2CGnomon	gene	OS9	10956	0.163662	5.43192	2.51973	0.013517	0.737103	-2.95883
MYD88	4615	NM_001172566.1,NM_001172567.1,NM_001172568.1,NM_001172569.1,NM_002468.4,XM_005265172.1,XM_006713170.1	2824.88	2785.01	45	1.69	1.19	NC_000003.12	38138478	38143022	4545	+	BestRefSeq%2CGnomon	gene	MYD88	4615	-0.295208	1.42068	-2.50328	0.0141176	0.742244	-2.96007
ACADM	34	NM_000016.5,NM_001127328.2,NM_001286042.1,NM_001286043.1,NM_001286044.1	2606.32	2566.46	510.99	20.87	14.67	NC_000001.11	75724347	75763679	39333	+	BestRefSeq	gene	ACADM	34	0.197979	4.4024	2.52884	0.0131944	0.737103	-2.96085
KIAA0087	9808	NR_022006.1	4320	4280.13	76.9	1.88	1.32	NC_000007.14	26533121	26538825	5705	-	BestRefSeq	gene	KIAA0087	9808	0.334912	0.728761	2.53799	0.0128776	0.737103	-2.96119
VSTM2B	342865	NM_001146339.1,XM_005258856.2,XM_011526902.1,XM_011526903.1,XM_011526904.1,XM_011526905.1	1651.63	1611.77	84.91	5.53	3.89	NC_000019.10	29525431	29564551	39121	+	BestRefSeq%2CGnomon	gene	VSTM2B	342865	-0.373974	2.8307	-2.504	0.0140907	0.742244	-2.9619
COPZ2	51226	NM_016429.3,XM_011524874.1,XR_934471.1,XR_934472.1,XR_934473.1,XR_934474.1	1060.62	1020.76	59	6.09	4.29	NC_000017.11	48026167	48048091	21925	-	BestRefSeq%2CGnomon	gene	COPZ2	51226	0.290624	2.37225	2.50073	0.0142129	0.742244	-2.96336
RPL17	6139	NM_000985.4,NM_001035006.2,NM_001199340.1,NM_001199341.1,NM_001199342.1,NM_001199343.1,NM_001199344.1,NM_001199345.1	749.53	709.69	1809.33	269.93	189.81	NC_000018.10	49488481	49492565	4085	-	BestRefSeq	gene	RPL17	6139	0.208957	7.86267	2.50072	0.0142132	0.742244	-2.96353
AIG1	51390	NM_001286587.1,NM_001286588.1,NM_001286589.1,NM_016108.3,XM_005267010.3,XM_011535881.1,XM_011535882.1,XM_011535883.1,XM_011535884.1,XM_011535885.1,XR_942466.1,XR_942467.1	1845.15	1805.29	607.01	35.3	24.82	NC_000006.12	143059363	143340343	280981	+	BestRefSeq%2CGnomon	gene	AIG1	51390	0.213415	4.83349	2.52442	0.0133501	0.737103	-2.96392
HARS2	23438	NM_001278731.1,NM_001278732.1,NM_012208.3,XM_011537619.1,XM_011537620.1	2484.63	2444.77	270.47	11.6	8.16	NC_000005.10	140691426	140699318	7893	+	BestRefSeq%2CGnomon	gene	HARS2	23438	0.148991	3.48085	2.52047	0.0134907	0.737103	-2.96505
MBOAT2	129642	NM_138799.2,XM_011510309.1,XM_011510310.1,XM_011510311.1,XM_011510312.1,XM_011510313.1,XM_011510314.1,XR_241248.2	4987.47	4947.6	2190.51	46.32	32.57	NC_000002.12	8852690	9003747	151058	-	BestRefSeq%2CGnomon	gene	MBOAT2	129642	0.14462	5.63304	2.5113	0.0138218	0.742244	-2.97216
VPS37C	55048	NM_017966.4,XM_005274077.2	2692	2652.13	122	4.82	3.39	NC_000011.10	61130256	61161444	31189	-	BestRefSeq%2CGnomon	gene	VPS37C	55048	-0.199871	2.53469	-2.49782	0.0143222	0.742244	-2.9751
RPL41	6171	NM_001035267.1,NM_021104.1	481.99	442.32	2905.56	701.05	492.97	NC_000012.12	56116590	56117832	1243	+	BestRefSeq	gene	RPL41	6171	0.215719	9.24427	2.48953	0.0146379	0.742244	-2.9802
ATP6V0E1P1	100874502	100874502	223	184.42	1	0.59	0.42	NC_000005.10	132948493	132948715	223	+	Curated Genomic	gene	ATP6V0E1P1	100874502	-0.733495	0.935307	-2.54324	0.0126987	0.737103	-2.98121
RPL21P54	100271168	100271168	443	403.38	7	1.86	1.3	NC_000005.10	34883077	34883519	443	+	Curated Genomic	gene	RPL21P54	100271168	0.502073	0.604067	2.53715	0.0129062	0.737103	-2.98151
LOC100129473	100129473	XR_247231.3	1359	1319.13	11	0.88	0.62	NC_000011.10	61766243	61767601	1359	+	Gnomon	gene	LOC100129473	100129473	-0.426533	1.77952	-2.48681	0.0147427	0.742244	-2.98551
LOC100294145	100294145	NR_037177.1,NR_037178.1	3646.16	3606.3	310	9	6.33	NC_000006.12	32894176	32903758	9583	+	BestRefSeq	gene	LOC100294145	100294145	0.276005	2.80692	2.49341	0.0144895	0.742244	-2.98709
SLPI	6590	NM_003064.3	596	556.22	2	0.38	0.27	NC_000020.11	45252239	45254564	2326	-	BestRefSeq	gene	SLPI	6590	0.607324	0.266155	2.56965	0.0118328	0.737103	-2.98716
SCML2P2	100421172	100421172	730	690.16	21.54	3.31	2.32	NC_000016.10	25069572	25070301	730	+	Curated Genomic	gene	SCML2P2	100421172	0.599207	0.977206	2.48417	0.0148451	0.74394	-2.99427
ANXA4	307	NM_001153.3,XM_011532805.1	2712.67	2672.8	139	5.45	3.83	NC_000002.12	69644100	69826464	182365	+	BestRefSeq%2CGnomon	gene	ANXA4	307	0.216659	2.75696	2.49013	0.0146147	0.742244	-2.9957
SFT2D1	113402	NM_145169.2,NR_130112.1,NR_130113.1,NR_130114.1	1098.37	1058.5	207	20.61	14.49	NC_000006.12	166319728	166342606	22879	-	BestRefSeq	gene	SFT2D1	113402	0.210056	4.33424	2.51242	0.0137813	0.742244	-2.99663
KATNA1	11104	NM_001204076.1,NM_007044.3,XM_005266804.1,XM_005266805.2,XM_011535397.1	1821.3	1781.43	100	5.89	4.14	NC_000006.12	149594873	149649018	54146	-	BestRefSeq%2CGnomon	gene	KATNA1	11104	0.157215	2.5747	2.48727	0.014725	0.742244	-2.99949
ODC1	4953	NM_001287188.1,NM_001287189.1,NM_001287190.1,NM_002539.2	2072.8	2032.93	407	21.01	14.77	NC_000002.12	10440371	10448554	8184	-	BestRefSeq	gene	ODC1	4953	0.295875	4.23028	2.51068	0.0138446	0.742244	-3.00091
CLN6	54982	NM_017882.2,XR_931861.1	1913.41	1873.54	58	3.25	2.28	NC_000015.10	68206992	68229742	22751	-	BestRefSeq%2CGnomon	gene	CLN6	54982	-0.214854	2.54846	-2.48443	0.0148353	0.74394	-3.0033
RPL5P11	402193	402193	1024	984.13	14	1.5	1.06	NC_000004.12	173419187	173420210	1024	-	Curated Genomic	gene	RPL5P11	402193	-0.376929	1.40667	-2.47467	0.0152195	0.751925	-3.01171
NMRK1	54981	NM_001127603.1,NM_017881.2,NR_023352.1,XM_006717162.1,XM_006717163.2,XM_011518817.1,XM_011518818.1,XM_011518819.1	1526.64	1486.78	173	12.23	8.6	NC_000009.12	75060577	75088319	27743	-	BestRefSeq%2CGnomon	gene	NMRK1	54981	0.342104	3.0625	2.49309	0.0145016	0.742244	-3.01277
SCP2	6342	NM_001007098.2,NM_001007099.2,NM_001007100.2,NM_001007250.2,NM_001193599.1,NM_001193600.1,NM_001193617.1,NM_002979.4,XM_005271103.3,XM_011541935.1	2016.68	1976.81	748.16	39.71	27.93	NC_000001.11	52927229	53051617	124389	+	BestRefSeq%2CGnomon	gene	SCP2	6342	0.20264	5.27288	2.49633	0.0143784	0.742244	-3.01324
TCEB1P28	100287483	100287483	1575	1535.13	114.77	7.86	5.52	NC_000019.10	2537735	2539309	1575	+	Curated Genomic	gene	TCEB1P28	100287483	-0.225135	3.11445	-2.49102	0.0145807	0.742244	-3.01351
LOC100996437	100996437	NR_110037.1	844	804.14	7	0.92	0.65	NC_000007.14	66654519	66669602	15084	+	BestRefSeq	gene	LOC100996437	100996437	0.390145	0.546381	2.5012	0.0141951	0.742244	-3.01514
UGGT2	55757	NM_020121.3,XM_011521094.1,XM_011521095.1,XM_011521096.1,XM_011521097.1,XM_011521098.1,XM_011521099.1,XM_011521100.1,XM_011521101.1,XM_011521102.1,XM_011521103.1,XR_931617.1	4623.06	4583.19	720	16.44	11.56	NC_000013.11	95801580	96053482	251903	-	BestRefSeq%2CGnomon	gene	UGGT2	55757	0.182179	3.89914	2.49907	0.014275	0.742244	-3.02153
PLN	5350	NM_002667.3	1714	1674.13	34	2.13	1.5	NC_000006.12	118548279	118560424	12146	+	BestRefSeq	gene	PLN	5350	0.426851	1.75328	2.46717	0.0155207	0.756167	-3.0237
RPS24	6229	NM_001026.4,NM_001142282.1,NM_001142283.1,NM_001142284.1,NM_001142285.1,NM_033022.3,XM_011540034.1,XM_011540035.1,XM_011540036.1,XM_011540037.1,XM_011540038.1	663.44	623.62	2519.44	428.53	301.34	NC_000010.11	78033760	78056813	23054	+	BestRefSeq%2CGnomon	gene	RPS24	6229	0.193509	8.49368	2.46844	0.0154692	0.756167	-3.02389
TMBIM6	7009	NM_001098576.1,NM_003217.2,XM_005269126.2	2895.26	2855.39	4748.71	174.24	122.53	NC_000012.12	49741510	49764934	23425	+	BestRefSeq%2CGnomon	gene	TMBIM6	7009	0.142034	7.45156	2.46815	0.0154809	0.756167	-3.03352
PAIP1P1	100421582	100421582	1809	1769.13	140.71	8.35	5.87	NC_000006.12	30186798	30188606	1809	-	Curated Genomic	gene	PAIP1P1	100421582	-0.233899	3.47457	-2.48702	0.0147348	0.742244	-3.03673
CPNE3	8895	NM_003909.4,XM_005251093.3	4850.49	4810.62	1309	28.47	20.02	NC_000008.11	86514427	86561498	47072	+	BestRefSeq%2CGnomon	gene	CPNE3	8895	0.163663	4.65607	2.49099	0.0145819	0.742244	-3.03776
ALDH1A1	216	NM_000689.4	2369	2329.13	690	31.06	21.84	NC_000009.12	72900662	72953317	52656	-	BestRefSeq	gene	ALDH1A1	216	0.363186	5.02995	2.48796	0.0146984	0.742244	-3.03782
CRYZ	1429	NM_001130042.1,NM_001130043.1,NM_001134759.1,NM_001889.3,XM_005270491.3,XM_011540747.1	1999.48	1959.62	347.99	18.64	13.1	NC_000001.11	74705482	74733408	27927	-	BestRefSeq%2CGnomon	gene	CRYZ	1429	0.354362	3.50638	2.48952	0.0146381	0.742244	-3.03818
DLGAP1-AS2	84777	NR_119377.1	923	883.13	188.03	22.48	15.81	NC_000018.10	3603737	3610089	6353	+	BestRefSeq	gene	DLGAP1-AS2	84777	-0.258074	4.52772	-2.49091	0.0145848	0.742244	-3.03901
INO80B	83444	NM_031288.3	1261	1221.13	45.94	3.96	2.78	NC_000002.12	74455023	74457960	2938	+	BestRefSeq	gene	INO80B	83444	-0.401843	2.44553	-2.46129	0.0157605	0.756167	-3.04487
CCNI2	645121	NM_001039780.3,NM_001287252.1,NM_001287253.1,XM_011543572.1,XM_011543573.1	2447.11	2407.24	85.42	3.72	2.62	NC_000005.10	132747411	132756255	8845	+	BestRefSeq%2CGnomon	gene	CCNI2	645121	-0.254509	2.52577	-2.46357	0.015667	0.756167	-3.04519
LOC101927424	101927424	XR_923225.1	754	714.15	14.24	2.11	1.48	NC_000002.12	113512451	113515482	3032	+	Gnomon	gene	LOC101927424	101927424	0.535047	1.36078	2.46979	0.0154148	0.756167	-3.04888
ERP29	10961	NM_001034025.1,NM_006817.3	1465.52	1425.66	358	26.4	18.57	NC_000012.12	112013348	112023220	9873	+	BestRefSeq	gene	ERP29	10961	0.214791	4.44678	2.48687	0.0147404	0.742244	-3.04973
LOC101929540	101929540	XR_242758.3,XR_930833.1,XR_930834.1,XR_930835.1,XR_930836.1,XR_930837.1,XR_930838.1,XR_930839.1	2081.74	2041.87	33.53	1.72	1.21	NC_000010.11	38403166	38435338	32173	+	Gnomon	gene	LOC101929540	101929540	-0.277054	1.56336	-2.4537	0.016075	0.756167	-3.05214
LOC284865	284865	NR_038460.1	2227	2187.13	45.77	2.2	1.54	NC_000022.11	20198730	20204918	6189	-	BestRefSeq	gene	LOC284865	284865	-0.280605	1.81539	-2.45226	0.0161354	0.756167	-3.05227
ARHGAP12	94134	NM_001270695.1,NM_001270696.1,NM_001270697.1,NM_001270698.1,NM_001270699.1,NM_018287.6,XM_005252644.1,XM_011519761.1	5011.73	4971.87	1402	29.5	20.74	NC_000010.11	31805398	31928876	123479	-	BestRefSeq%2CGnomon	gene	ARHGAP12	94134	0.144309	4.79159	2.48209	0.0149266	0.746295	-3.05366
ZNF211	10520	NM_001265597.1,NM_001265598.1,NM_001265599.1,NM_001265600.1,NM_006385.3,NM_198855.2,NR_049752.1,NR_049753.1,NR_049754.1	2465.44	2425.57	263.68	11.4	8.01	NC_000019.10	57633167	57642779	9613	+	BestRefSeq	gene	ZNF211	10520	0.138392	3.57619	2.47898	0.0150486	0.750525	-3.05844
RPL7	6129	NM_000971.3,XM_006716463.2	837	797.14	2863.09	379.71	267.01	NC_000008.11	73290639	73294494	3856	-	BestRefSeq%2CGnomon	gene	RPL7	6129	0.181575	8.494	2.45042	0.0162128	0.756167	-3.05965
RPS3AP20	643932	643932	859	819.14	18.78	2.42	1.7	NC_000005.10	79284088	79284946	859	-	Curated Genomic	gene	RPS3AP20	643932	0.293099	1.06759	2.45322	0.0160952	0.756167	-3.05986
DENND1B	163486	NM_001195215.1,NM_001195216.1,NM_001300858.1,NM_144977.4,NR_125340.1,XM_005244931.2,XM_005244932.3,XM_006711192.2,XM_006711193.2,XM_006711194.2,XM_011509246.1,XM_011509247.1,XM_011509248.1,XM_011509249.1,XM_011509250.1,XM_011509251.1	5364.64	5324.77	382.87	7.52	5.29	NC_000001.11	197504748	197782175	277428	-	BestRefSeq%2CGnomon	gene	DENND1B	163486	0.154177	3.0436	2.46431	0.0156369	0.756167	-3.0605
LOC105375740	105375740	XR_928608.1	4486	4446.13	145.4	3.42	2.41	NC_000008.11	124568827	124583975	15149	+	Gnomon	gene	LOC105375740	105375740	-0.205251	2.16142	-2.4484	0.0162981	0.756167	-3.06361
ATP11A-AS1	100874205	NR_046661.1,NR_109811.1	2148.22	2108.36	19	0.95	0.66	NC_000013.11	112745449	112754731	9283	-	BestRefSeq	gene	ATP11A-AS1	100874205	-0.287328	1.04482	-2.4554	0.0160043	0.756167	-3.06675
SCAMP4	113178	NM_079834.2	2526	2486.13	208.5	8.79	6.18	NC_000019.10	1905374	1926013	20640	+	BestRefSeq	gene	SCAMP4	113178	-0.241715	3.62591	-2.47547	0.0151874	0.751925	-3.06727
HIBADH	11112	NM_152740.3,XM_006715640.1	2133.33	2093.47	229	11.48	8.07	NC_000007.14	27525440	27663001	137562	-	BestRefSeq%2CGnomon	gene	HIBADH	11112	0.158249	3.61569	2.47422	0.0152374	0.751925	-3.0677
LOC100419301	100419301	100419301	681	641.17	83.77	13.85	9.74	NC_000019.10	20079859	20080539	681	-	Curated Genomic	gene	LOC100419301	100419301	-0.3453	4.06772	-2.47817	0.0150805	0.750525	-3.06887
LOC101927759	101927759	XR_241957.1	1668	1628.13	89	5.74	4.04	NC_000006.12	3025694	3027434	1741	+	Gnomon	gene	LOC101927759	101927759	-0.341543	2.36064	-2.44975	0.0162412	0.756167	-3.0695
FLJ42102	399923	NR_038862.1	2162	2122.13	130.56	6.45	4.54	NC_000011.10	71405746	71423354	17609	-	BestRefSeq	gene	FLJ42102	399923	-0.281034	3.07217	-2.46203	0.0157301	0.756167	-3.06985
KIAA1033	23325	NM_001293640.1,NM_015275.2,XM_005268746.3,XM_011538073.1,XM_011538074.1,XM_011538075.1,XM_011538076.1,XM_011538077.1,XR_944511.1	5401.39	5361.52	1187.97	23.18	16.3	NC_000012.12	105107714	105169135	61422	+	BestRefSeq%2CGnomon	gene	KIAA1033	23325	0.161394	4.54414	2.47396	0.0152476	0.751925	-3.07501
LOC644172	644172	NR_026901.3	1762	1722.13	93.14	5.68	3.99	NC_000017.11	45600101	45601862	1762	-	BestRefSeq	gene	LOC644172	644172	1.50572	0.349017	2.52836	0.0132114	0.737103	-3.08191
LOC645900	645900	645900	1151	1111.13	12.32	1.17	0.82	NC_000001.11	153379814	153380964	1151	-	Curated Genomic	gene	LOC645900	645900	-0.314575	0.935935	-2.45537	0.0160052	0.756167	-3.08237
ACADL	33	NM_001608.3,XM_005246517.3	2596.07	2556.2	49	2.01	1.41	NC_000002.12	210187990	210225491	37502	-	BestRefSeq%2CGnomon	gene	ACADL	33	0.283548	1.26269	2.4382	0.0167347	0.75893	-3.08424
SMCR8	140775	NM_144775.2	8310	8270.13	619.95	7.84	5.51	NC_000017.11	18315280	18328056	12777	+	BestRefSeq	gene	SMCR8	140775	-0.100478	3.19229	-2.45782	0.0159037	0.756167	-3.08469
LOC105375515	105375515	XR_927994.1,XR_927995.1,XR_927996.1,XR_927997.1	2096.5	2056.64	19	0.97	0.68	NC_000007.14	134065797	134072990	7194	+	Gnomon	gene	LOC105375515	105375515	-0.29166	0.794075	-2.45871	0.0158668	0.756167	-3.08481
KCNAB1-AS1	100874084	NR_046618.1	456	416.36	5	1.28	0.9	NC_000003.12	156441157	156446905	5749	-	BestRefSeq	gene	KCNAB1-AS1	100874084	0.520404	0.404499	2.49581	0.0143981	0.742244	-3.08494
H3F3AP4	440926	NR_002315.1	1059	1019.13	479.81	49.64	34.91	NC_000002.12	174719800	174720858	1059	+	BestRefSeq	gene	H3F3AP4	440926	0.414135	5.60403	2.45601	0.0159789	0.756167	-3.08614
NPM1P11	10836	10836	1266	1226.13	30.71	2.64	1.85	NC_000007.14	11257375	11258640	1266	-	Curated Genomic	gene	NPM1P11	10836	0.491286	1.09497	2.43679	0.0167963	0.75893	-3.08769
EMB	133418	NM_198449.2,XM_011543146.1	4156.84	4116.97	233.1	5.93	4.17	NC_000005.10	50396192	50443307	47116	-	BestRefSeq%2CGnomon	gene	EMB	133418	0.290871	2.39993	2.43531	0.0168607	0.75893	-3.091
CROT	54677	NM_001143935.1,NM_001243745.1,NM_021151.3,XM_011516337.1	3011.24	2971.37	191.12	6.74	4.74	NC_000007.14	87345635	87399796	54162	+	BestRefSeq%2CGnomon	gene	CROT	54677	0.218581	2.64723	2.43982	0.0166648	0.75893	-3.09279
LOC105377450	105377450	XR_939250.1	2636	2596.13	73.23	2.96	2.08	NC_000004.12	139393591	139420276	26686	+	Gnomon	gene	LOC105377450	105377450	-0.231322	1.87259	-2.43085	0.0170561	0.761336	-3.09424
PPIB	5479	NM_000942.4	1028	988.13	686.95	73.32	51.56	NC_000015.10	64155815	64163155	7341	-	BestRefSeq	gene	PPIB	5479	0.216606	5.88851	2.4496	0.0162473	0.756167	-3.09463
ABCD2	225	NM_005164.3,XM_011538027.1,XM_011538028.1	5704.12	5664.26	381.95	7.05	4.96	NC_000012.12	39550353	39651328	100976	-	BestRefSeq%2CGnomon	gene	ABCD2	225	0.308888	2.64656	2.43582	0.0168384	0.75893	-3.09552
RPSA	3921	NM_001304288.1,NM_002295.5	1171.18	1131.32	1732.48	161.31	113.43	NC_000003.12	39406689	39412542	5854	+	BestRefSeq	gene	RPSA	3921	0.162726	7.37852	2.4375	0.0167652	0.75893	-3.09582
NPC2	10577	NM_006432.3	897	857.13	315	38.82	27.3	NC_000014.9	74479940	74493381	13442	-	BestRefSeq	gene	NPC2	10577	0.263248	5.18263	2.45636	0.015964	0.756167	-3.09588
NVL	4931	NM_001243146.1,NM_001243147.1,NM_002533.3,NM_206840.2,XM_011544196.1,XM_011544197.1,XM_011544198.1,XM_011544199.1,XM_011544200.1,XM_011544201.1,XM_011544202.1	2793.56	2753.69	224.71	8.55	6.01	NC_000001.11	224227334	224330201	102868	-	BestRefSeq%2CGnomon	gene	NVL	4931	0.158325	3.08007	2.44726	0.0163465	0.756167	-3.09922
RNASEH2A	10535	NM_006397.2,XM_006722619.2	1158.83	1118.97	39	3.67	2.58	NC_000019.10	12802054	12813648	11595	+	BestRefSeq%2CGnomon	gene	RNASEH2A	10535	0.323757	1.71472	2.42645	0.017251	0.764167	-3.10144
ASRGL1	80150	NM_001083926.1,NM_025080.3,XM_005274304.2,XM_005274305.2,XM_005274306.2,XM_011545264.1,XM_011545265.1,XM_011545266.1	2288.27	2248.4	486	22.67	15.94	NC_000011.10	62337302	62401378	64077	+	BestRefSeq%2CGnomon	gene	ASRGL1	80150	0.212647	4.56253	2.46075	0.0157825	0.756167	-3.10464
ANKRD62P1-PARP4P3	23783	NR_040115.1	1539	1499.13	24.92	1.75	1.23	NC_000022.11	16653708	16675540	21833	-	BestRefSeq	gene	ANKRD62P1-PARP4P3	23783	0.34597	0.83181	2.43878	0.0167099	0.75893	-3.10564
CCDC91	55297	NM_018318.3,XM_005253413.1,XM_005253414.1,XM_005253415.1,XM_006719103.2,XM_006719104.2,XM_006719105.1,XM_011520728.1,XM_011520729.1,XM_011520730.1,XM_011520731.1,XM_011520732.1,XM_011520733.1,XM_011520734.1,XM_011520735.1	2456.08	2416.22	686	29.77	20.93	NC_000012.12	28188259	28550166	361908	+	BestRefSeq%2CGnomon	gene	CCDC91	55297	0.188068	4.74883	2.45632	0.0159658	0.756167	-3.10876
GALNT11	63917	NM_001304514.1,NM_022087.3,XM_006716082.2,XM_006716083.2,XM_006716084.2	2645	2605.14	760.7	30.6	21.52	NC_000007.14	152025674	152122347	96674	+	BestRefSeq%2CGnomon	gene	GALNT11	63917	0.268706	4.69956	2.45564	0.015994	0.756167	-3.11307
TMEM107	84314	NM_032354.3,NM_183065.2	1763.86	1723.99	93.22	5.68	3.99	NC_000017.11	8172978	8176396	3419	-	BestRefSeq	gene	TMEM107	84314	0.209347	2.3966	2.42638	0.0172545	0.764167	-3.11365
DHRS9	10170	NM_001142270.1,NM_001142271.1,NM_001289763.1,NM_199204.1,XM_011510475.1,XM_011510476.1	1465	1425.13	13	0.96	0.67	NC_000002.12	169067035	169096167	29133	+	BestRefSeq%2CGnomon	gene	DHRS9	10170	-0.505701	1.14432	-2.4353	0.016861	0.75893	-3.11928
PARG	8505	NM_001303486.1,NM_001303487.1,NM_001303489.1,NM_003631.3,NR_130168.1,NR_130169.1,XM_011540305.1,XM_011540306.1,XM_011540307.1,XM_011540308.1,XM_011540309.1,XR_945850.1	2869.93	2830.07	794.73	29.42	20.69	NC_000010.11	49818275	49942027	123753	-	BestRefSeq%2CGnomon	gene	PARG	8505	0.13007	4.93435	2.44835	0.0163001	0.756167	-3.12051
DNAJC24	120526	NM_181706.4,XR_930844.1	3000	2960.13	312.41	11.06	7.77	NC_000011.10	31369815	31432835	63021	+	BestRefSeq%2CGnomon	gene	DNAJC24	120526	0.163455	3.43614	2.44014	0.0166511	0.75893	-3.12609
PFKFB4	5210	NM_004567.2,XM_005265230.1,XM_005265231.3,XM_011533829.1,XM_011533830.1,XM_011533831.1	3571.73	3531.87	73	2.16	1.52	NC_000003.12	48517684	48562774	45091	-	BestRefSeq%2CGnomon	gene	PFKFB4	5210	-0.182481	1.83671	-2.4128	0.0178687	0.769405	-3.12751
ASXL1	171023	NM_001164603.1,NM_015338.5,XM_006723727.2,XM_006723728.2,XM_006723730.2,XM_006723732.2,XM_006723733.1,XM_011528647.1,XM_011528648.1,XM_011528649.1,XM_011528650.1,XM_011528651.1,XM_011528652.1	6026.62	5986.76	822	14.36	10.1	NC_000020.11	32358344	32439319	80976	+	BestRefSeq%2CGnomon	gene	ASXL1	171023	-0.123157	4.05018	-2.45079	0.016197	0.756167	-3.12764
GCLC	2729	NM_001197115.1,NM_001498.3	3813	3773.13	603	16.73	11.76	NC_000006.12	53497341	53545129	47789	-	BestRefSeq	gene	GCLC	2729	0.193576	4.04394	2.44927	0.0162613	0.756167	-3.12934
RPL7AP51	100271533	100271533	766	726.15	8	1.17	0.82	NC_000010.11	67334123	67334888	766	+	Curated Genomic	gene	RPL7AP51	100271533	-0.397648	1.18408	-2.42235	0.0174346	0.769405	-3.13113
FAM120AOS	158293	NM_198841.2,XM_005251736.2	4547.1	4507.24	571.21	13.26	9.32	NC_000009.12	93443332	93453592	10261	-	BestRefSeq%2CGnomon	gene	FAM120AOS	158293	-0.100432	3.99417	-2.44794	0.0163174	0.756167	-3.13311
PABPC1P2	728773	NR_026904.1	3934	3894.13	69.65	1.87	1.32	NC_000002.12	146587057	146590990	3934	+	BestRefSeq	gene	PABPC1P2	728773	-0.217576	1.33631	-2.40952	0.0180199	0.769405	-3.1367
NSMCE1	197370	NM_145080.3,XM_006721023.2,XM_011545761.1,XM_011545762.1,XM_011545763.1	1066.68	1026.82	169	17.35	12.2	NC_000016.10	27224994	27268809	43816	-	BestRefSeq%2CGnomon	gene	NSMCE1	197370	0.252953	3.95272	2.44392	0.0164888	0.75893	-3.13849
IPP	3652	NM_001145349.1,NM_005897.2,XM_005270839.3,XM_005270840.1,XM_006710622.2,XM_006710623.2,XM_011541394.1	3099.39	3059.53	186.93	6.4	4.5	NC_000001.11	45694324	45750813	56490	-	BestRefSeq%2CGnomon	gene	IPP	3652	0.176076	2.75293	2.42012	0.0175349	0.769405	-3.1387
LOC101927494	101927494	XR_245082.1	1321	1281.13	22	1.81	1.27	NC_000003.12	86481943	86496996	15054	+	Gnomon	gene	LOC101927494	101927494	0.483731	0.414346	2.50307	0.0141256	0.742244	-3.13897
RHOBTB1	9886	NM_001242359.1,NM_014836.4,NR_024554.2,NR_024555.1,XM_006718084.1,XM_006718085.1,XM_011540422.1,XM_011540424.1,XM_011540425.1,XM_011540426.1,XM_011540427.1,XM_011540428.1,XR_945894.1,XR_945895.1	4022.17	3982.3	304	7.99	5.62	NC_000010.11	60869438	61001468	132031	-	BestRefSeq%2CGnomon	gene	RHOBTB1	9886	0.237967	3.00891	2.42698	0.0172277	0.764167	-3.13926
NRON	641373	NR_045006.1	2730	2690.13	54.81	2.14	1.5	NC_000009.12	126407775	126410504	2730	-	BestRefSeq	gene	NRON	641373	-0.257765	1.84212	-2.40637	0.0181664	0.769405	-3.14062
PGP	283871	NM_001042371.2,XR_243274.1,XR_243275.1	3034.32	2994.46	238.8	8.35	5.87	NC_000016.10	2211602	2214821	3220	-	BestRefSeq%2CGnomon	gene	PGP	283871	-0.190475	3.32757	-2.43271	0.0169743	0.761336	-3.14093
PBX3	5090	NM_001134778.1,NM_006195.5,NR_024122.1,NR_024123.1,XM_006717130.1,XM_006717131.1,XM_006717132.1,XM_006717133.1,XM_011518755.1,XM_011518756.1,XM_011518757.1,XM_011518758.1	2813.16	2773.3	140	5.29	3.72	NC_000009.12	125747338	125967377	220040	+	BestRefSeq%2CGnomon	gene	PBX3	5090	0.199906	2.47198	2.41624	0.0177114	0.769405	-3.14189
ITPKB-IT1	100506443	NR_103784.1	1347	1307.13	5	0.4	0.28	NC_000001.11	226656080	226675068	18989	-	BestRefSeq	gene	ITPKB-IT1	100506443	-0.442501	1.51668	-2.40472	0.0182433	0.769405	-3.14268
LOC105372633	105372633	XR_936775.1,XR_936776.1,XR_936777.1	1467.11	1427.25	89	6.56	4.61	NC_000020.11	46406768	46444971	38204	+	Gnomon	gene	LOC105372633	105372633	0.253804	2.24339	2.40936	0.0180272	0.769405	-3.143
LOC105376654	105376654	XR_931245.1	855	815.14	14	1.82	1.28	NC_000011.10	45531002	45533527	2526	-	Gnomon	gene	LOC105376654	105376654	-0.489268	1.38603	-2.40369	0.0182915	0.769405	-3.14487
LOC105375531	105375531	XR_928042.1	6539	6499.13	148.86	2.39	1.68	NC_000007.14	139970393	139978524	8132	+	Gnomon	gene	LOC105375531	105375531	-0.204367	1.73792	-2.40328	0.0183109	0.769405	-3.14561
LOC101927550	101927550	NR_110102.1	3413	3373.13	84.25	2.62	1.84	NC_000007.14	99013165	99036492	23328	+	BestRefSeq	gene	LOC101927550	101927550	-0.255612	2.04128	-2.40592	0.0181873	0.769405	-3.1457
INGX	27160	NR_002226.3	769	729.15	34.08	4.95	3.48	NC_000023.11	71491681	71492449	769	-	BestRefSeq	gene	INGX	27160	-0.297663	2.70059	-2.41473	0.0177801	0.769405	-3.14689
SLC16A1	6566	NM_001166496.1,NM_003051.3,XM_011542026.1,XM_011542027.1	3757.66	3717.8	807	22.72	15.98	NC_000001.11	112911847	112956353	44507	-	BestRefSeq%2CGnomon	gene	SLC16A1	6566	0.39391	4.68616	2.43528	0.016862	0.75893	-3.14723
FMO2	2327	NM_001301347.1,NM_001460.4,XR_426768.2,XR_921761.1	4818.07	4778.2	58	1.27	0.89	NC_000001.11	171185208	171212683	27476	+	BestRefSeq%2CGnomon	gene	FMO2	2327	0.285869	0.936574	2.40521	0.0182207	0.769405	-3.14872
PTHLH	5744	NM_002820.2,NM_198964.1,NM_198965.1,NM_198966.1,XM_011520774.1,XM_011520775.1	1411.27	1371.4	24	1.84	1.29	NC_000012.12	27958084	27972731	14648	-	BestRefSeq%2CGnomon	gene	PTHLH	5744	0.324791	1.06201	2.41092	0.0179553	0.769405	-3.14924
CENPQ	55166	NM_018132.3,XM_005249205.1,XM_011514723.1	1742.14	1702.27	60	3.7	2.6	NC_000006.12	49463341	49493107	29767	+	BestRefSeq%2CGnomon	gene	CENPQ	55166	0.256946	2.08639	2.40298	0.018325	0.769405	-3.14992
LOC105375085	105375085	XR_926868.1	672	632.18	19	3.19	2.24	NC_000006.12	51398321	51408679	10359	-	Gnomon	gene	LOC105375085	105375085	0.404634	0.762977	2.43095	0.0170519	0.761336	-3.1504
RMST	196475	NR_024037.1	2099	2059.13	342	17.43	12.25	NC_000012.12	97465021	97533766	68746	+	BestRefSeq	gene	RMST	196475	0.324377	3.89043	2.43795	0.0167456	0.75893	-3.1516
LINC01247	101929390	NR_110251.1	4209	4169.13	57.72	1.45	1.02	NC_000002.12	6366010	6375422	9413	-	BestRefSeq	gene	LINC01247	101929390	-0.227622	0.979733	-2.41057	0.0179712	0.769405	-3.153
GNPAT	8443	NM_014236.3,XM_005273313.3,XM_005273314.3,XM_011544303.1,XM_011544304.1	2621.78	2581.92	488	19.81	13.93	NC_000001.11	231241173	231277973	36801	+	BestRefSeq%2CGnomon	gene	GNPAT	8443	0.166159	4.15153	2.43839	0.0167269	0.75893	-3.1535
LOC105369414	105369414	XR_950365.1	1651	1611.13	30	1.96	1.38	NC_000011.10	83094781	83117273	22493	-	Gnomon	gene	LOC105369414	105369414	0.246948	1.4295	2.39861	0.0185316	0.771214	-3.1543
RPL27AP	128481	128481	833	793.14	51.28	6.84	4.81	NC_000020.11	43652508	43653340	833	+	Curated Genomic	gene	RPL27AP	128481	-0.305576	3.58656	-2.43224	0.0169948	0.761336	-3.15538
KCNA7	3743	NM_031886.2	4372	4332.13	55.89	1.35	0.95	NC_000019.10	49067418	49072941	5524	-	BestRefSeq	gene	KCNA7	3743	-0.235089	1.16228	-2.40269	0.0183386	0.769405	-3.15661
ATP5F1P1	100422523	100422523	1021	981.13	13.17	1.42	1	NC_000013.11	51598440	51599460	1021	+	Curated Genomic	gene	ATP5F1P1	100422523	-0.251225	1.66538	-2.39519	0.0186945	0.771214	-3.16013
LOC105374869	105374869	XR_926349.1,XR_926350.1,XR_926351.1,XR_926352.1,XR_926353.1,XR_926354.1,XR_926355.1	4060.66	4020.8	125.48	3.27	2.3	NC_000006.12	182309	187745	5437	+	Gnomon	gene	LOC105374869	105374869	0.608675	0.979453	2.40449	0.018254	0.769405	-3.16042
MYO1B	4430	NM_001130158.1,NM_001161819.1,NM_012223.3,XM_005246572.1,XM_006712536.1,XM_011511213.1,XM_011511214.1,XM_011511215.1	4910.41	4870.54	302	6.49	4.56	NC_000002.12	191245185	191425389	180205	+	BestRefSeq%2CGnomon	gene	MYO1B	4430	0.231348	2.81368	2.40774	0.0181027	0.769405	-3.16412
NSUN3	63899	NM_022072.3,XM_011513069.1,XM_011513070.1	1755.41	1715.54	141	8.63	6.07	NC_000003.12	94063011	94127740	64730	+	BestRefSeq%2CGnomon	gene	NSUN3	63899	0.204203	3.11624	2.41027	0.0179853	0.769405	-3.16795
LOC777650	777650	777650	4783	4743.13	143.86	3.17	2.23	NC_000007.14	157193674	157198523	4850	-	Curated Genomic	gene	LOC777650	777650	-0.169217	2.29401	-2.39526	0.0186912	0.771214	-3.16852
LOC101927300	101927300	XR_946239.1,XR_946240.1	2342	2302.13	110	5.01	3.52	NC_000010.11	99433225	99461216	27992	+	Gnomon	gene	LOC101927300	101927300	0.220411	2.0928	2.39369	0.0187661	0.771214	-3.16881
HYKK	123688	NM_001013619.2,NM_001083612.1,XM_011521231.1,XR_243078.3	1000.81	960.96	43	4.72	3.32	NC_000015.10	78507564	78537373	29810	+	BestRefSeq%2CGnomon	gene	HYKK	123688	0.254012	2.19794	2.39321	0.0187893	0.771214	-3.17079
CALR	811	NM_004343.3	1911	1871.13	2324	130.37	91.68	NC_000019.10	12938600	12944490	5891	+	BestRefSeq	gene	CALR	811	0.267335	6.75676	2.40329	0.0183104	0.769405	-3.17108
LOC643373	643373	643373	7047	7007.13	168.71	2.52	1.77	NC_000005.10	34175822	34182868	7047	-	Curated Genomic	gene	LOC643373	643373	-0.236413	1.72028	-2.3891	0.0189879	0.771214	-3.1717
LOC105375218	105375218	XR_927149.1,XR_927150.1,XR_927151.1,XR_927152.1,XR_927153.1,XR_927154.1,XR_927155.1	3643.26	3603.4	19	0.55	0.39	NC_000007.14	30243598	30282382	38785	-	Gnomon	gene	LOC105375218	105375218	-0.409616	0.855255	-2.41585	0.0177289	0.769405	-3.17178
SLC15A4	121260	NM_145648.3,XM_011537895.1,XR_429081.2,XR_944494.1,XR_944495.1,XR_944496.1,XR_944497.1	2767.37	2727.5	215	8.26	5.81	NC_000012.12	128793194	128823996	30803	-	BestRefSeq%2CGnomon	gene	SLC15A4	121260	0.184688	3.01267	2.407	0.018137	0.769405	-3.1728
MTCO1P1	56167	56167	842	802.14	5	0.66	0.46	NC_000021.9	8845707	8846548	842	+	Curated Genomic	gene	MTCO1P1	56167	-0.451559	1.33356	-2.39047	0.0189212	0.771214	-3.17332
MARK2P8	100421498	100421498	1327	1287.13	23	1.88	1.32	NC_000003.12	128748156	128749482	1327	-	Curated Genomic	gene	MARK2P8	100421498	-0.240539	1.85629	-2.38634	0.0191219	0.772334	-3.17707
LRRC34P2	100420613	100420613	893	853.13	24.61	3.05	2.14	NC_000004.12	55313032	55313924	893	-	Curated Genomic	gene	LRRC34P2	100420613	-0.277492	2.07124	-2.38837	0.019023	0.771214	-3.17731
LOC729451	729451	XR_429363.2,XR_943885.1,XR_943886.1,XR_943887.1	1784.55	1744.69	13	0.78	0.55	NC_000014.9	54671068	54687918	16851	-	Gnomon	gene	LOC729451	729451	-0.389792	1.10197	-2.39202	0.0188464	0.771214	-3.17807
ZMYM6NB	100506144	NM_001195156.1	925	885.13	50	5.96	4.19	NC_000001.11	34981526	34985347	3822	-	BestRefSeq	gene	ZMYM6NB	100506144	0.294298	2.43233	2.3925	0.0188234	0.771214	-3.18061
CC2D1B	200014	NM_032449.2,XM_005270590.1,XM_005270591.1,XM_005270593.1,XM_006710422.2,XM_006710423.1,XM_011540930.1	4704.25	4664.38	290.39	6.51	4.58	NC_000001.11	52350593	52366205	15613	-	BestRefSeq%2CGnomon	gene	CC2D1B	200014	-0.177131	3.19167	-2.41086	0.0179578	0.769405	-3.18268
LRRC23	10233	NM_001135217.1,NM_006992.3,NM_201650.2	1471.68	1431.82	117	8.59	6.04	NC_000012.12	6904733	6914242	9510	+	BestRefSeq	gene	LRRC23	10233	0.245202	2.86377	2.40393	0.0182805	0.769405	-3.18514
RPL36AP37	729362	729362	416	376.43	717.28	204.09	143.52	NC_000011.10	16974629	16975044	416	-	Curated Genomic	gene	RPL36AP37	729362	0.18237	7.48708	2.38877	0.0190038	0.771214	-3.19032
F13A1	2162	NM_000129.3,XM_006715010.2,XM_011514342.1	3863	3823.13	331	9.06	6.37	NC_000006.12	6144078	6321013	176936	-	BestRefSeq%2CGnomon	gene	F13A1	2162	0.555059	2.35599	2.38838	0.0190226	0.771214	-3.19071
LOX	4015	NM_001178102.1,NM_002317.5	4393	4353.13	55	1.32	0.93	NC_000005.10	122063195	122078360	15166	-	BestRefSeq	gene	LOX	4015	0.233482	1.00876	2.38411	0.0192309	0.772334	-3.19778
GAS5	60674	NR_002578.2	632	592.2	249	44.64	31.39	NC_000001.11	173863901	173867987	4087	-	BestRefSeq	gene	GAS5	60674	0.185159	5.47392	2.40291	0.0183285	0.769405	-3.20041
SULF1	23213	NM_001128204.1,NM_001128205.1,NM_001128206.1,NM_015170.2,XM_006716438.2,XM_006716439.2,XM_006716440.2,XM_006716441.1,XM_006716442.1,XM_011517494.1,XM_011517495.1,XR_928764.1	5227.51	5187.64	123	2.48	1.74	NC_000008.11	69466624	69660912	194289	+	BestRefSeq%2CGnomon	gene	SULF1	23213	0.467443	1.56468	2.37351	0.0197574	0.776486	-3.2009
LOC729999	729999	729999	3706	3666.13	39.43	1.13	0.79	NC_000019.10	56318760	56322465	3706	-	Curated Genomic	gene	LOC729999	729999	-0.194021	1.13301	-2.37678	0.0195936	0.775654	-3.20212
RPL35	11224	NM_007209.3	460	420.36	898.99	228.49	160.67	NC_000009.12	124857879	124861961	4083	-	BestRefSeq	gene	RPL35	11224	0.193671	7.71571	2.38044	0.0194119	0.775364	-3.20307
CNN1	1264	NM_001299.4,XM_005259741.2,XM_011527689.1,XM_011527690.1,XM_011527691.1	1559.19	1519.33	22	1.52	1.07	NC_000019.10	11538764	11550323	11560	+	BestRefSeq%2CGnomon	gene	CNN1	1264	0.450356	0.926179	2.37417	0.0197243	0.776486	-3.20556
CDAN1	146059	NM_138477.2,XM_005254176.3,XM_011521270.1,XM_011521271.1,XM_011521272.1,XM_011521273.1,XM_011521274.1,XM_011521275.1,XR_931757.1	4234.73	4194.86	149.83	3.74	2.63	NC_000015.10	42723557	42737219	13663	-	BestRefSeq%2CGnomon	gene	CDAN1	146059	-0.170804	2.31026	-2.37669	0.0195983	0.775654	-3.20595
ZNRD1	30834	NM_001278785.1,NM_001278786.1,NM_014596.5,NM_170783.3,NR_103864.1	840.36	800.5	51	6.73	4.74	NC_000006.12	30061240	30064909	3670	+	BestRefSeq	gene	ZNRD1	30834	0.274975	2.47095	2.37849	0.0195085	0.775652	-3.20632
ISLR2	57611	NM_001130136.1,NM_001130137.1,NM_001130138.1,NM_020851.2,XM_011521840.1,XM_011521841.1,XM_011521842.1,XR_931875.1	4483.85	4443.98	66.82	1.57	1.11	NC_000015.10	74128203	74141841	13639	+	BestRefSeq%2CGnomon	gene	ISLR2	57611	-0.377902	1.35093	-2.37142	0.0198629	0.776486	-3.20978
IAPP	3375	NM_000415.2	1976	1936.13	54.25	2.94	2.07	NC_000012.12	21372868	21379980	7113	+	BestRefSeq	gene	IAPP	3375	-0.239991	2.2581	-2.37205	0.0198311	0.776486	-3.21364
LOC100128052	100128052	100128052	1975	1935.13	92.65	5.02	3.53	NC_000007.14	138022472	138024446	1975	+	Curated Genomic	gene	LOC100128052	100128052	-0.240195	2.78615	-2.3827	0.0193003	0.772334	-3.21425
NPM1P10	10837	10837	1933	1893.13	39.93	2.21	1.56	NC_000006.12	104024927	104026859	1933	-	Curated Genomic	gene	NPM1P10	10837	-0.26627	1.69633	-2.36562	0.0201573	0.776486	-3.2145
RPL6	6128	NM_000970.3,NM_001024662.1,XM_006719546.2,XM_006719547.1,XM_006719548.1,XM_006719549.2,XM_011538646.1,XM_011538647.1	950.97	911.1	2639.9	305.85	215.07	NC_000012.12	112405190	112418838	13649	-	BestRefSeq%2CGnomon	gene	RPL6	6128	0.152055	8.10141	2.37102	0.0198828	0.776486	-3.21666
LOC101929800	101929800	XR_254404.2,XR_929882.1,XR_929883.1,XR_929884.1,XR_929885.1,XR_929886.1,XR_929887.1,XR_929888.1,XR_929889.1,XR_929890.1,XR_929891.1,XR_929892.1	1900.72	1860.86	227.34	12.82	9.02	NC_000009.12	68321050	68330436	9387	+	Gnomon	gene	LOC101929800	101929800	0.422018	3.23281	2.38881	0.019002	0.771214	-3.21818
LOC101060445	101060445	XR_929552.1	3085	3045.13	35.44	1.22	0.86	NC_000009.12	32459521	32474910	15390	+	Gnomon	gene	LOC101060445	101060445	-0.205384	1.1025	-2.36979	0.0199453	0.776486	-3.2209
ACTBP7	67	67	1788	1748.13	35.01	2.1	1.48	NC_000015.10	43988478	43990265	1788	-	Curated Genomic	gene	ACTBP7	67	-0.276763	1.75537	-2.36172	0.020358	0.779861	-3.22296
C11orf98	102288414	NM_001286086.1,NR_104414.1	670.35	630.54	115.58	19.44	13.67	NC_000011.10	62662817	62665216	2400	-	BestRefSeq	gene	C11orf98	102288414	0.19796	4.1694	2.40322	0.0183137	0.769405	-3.22676
LOC101930091	101930091	XR_243171.2,XR_932363.1,XR_932364.1,XR_932365.1	4020.57	3980.71	58	1.52	1.07	NC_000015.10	64519143	64637840	118698	-	Gnomon	gene	LOC101930091	101930091	-0.206386	1.21643	-2.36014	0.0204395	0.779861	-3.2294
TMEM123	114908	NM_052932.2	3590	3550.13	1169	34.48	24.24	NC_000011.10	102396325	102453044	56720	-	BestRefSeq	gene	TMEM123	114908	0.275943	5.195	2.38975	0.0189561	0.771214	-3.23254
TBC1D31	93594	NM_001145088.1,NM_145647.3,XM_005251102.1,XM_005251103.1,XM_005251104.1,XM_011517378.1,XM_011517379.1,XR_928364.1,XR_928365.1	3410.45	3370.58	309	9.6	6.75	NC_000008.11	123072680	123165173	92494	+	BestRefSeq%2CGnomon	gene	TBC1D31	93594	0.176674	3.36587	2.38633	0.0191224	0.772334	-3.23728
LOC100289561	100289561	NM_001242713.1	1041	1001.13	31.1	3.28	2.3	NC_000007.14	102363861	102380633	16773	+	BestRefSeq	gene	LOC100289561	100289561	-0.410743	1.9225	-2.35243	0.0208421	0.779861	-3.23899
LOC105376582	105376582	XR_931101.1,XR_931102.1	551	511.26	2	0.42	0.29	NC_000011.10	19505947	19510279	4333	+	Gnomon	gene	LOC105376582	105376582	-0.444894	0.431713	-2.3938	0.0187612	0.771214	-3.24434
OXCT1-AS1	100874002	NR_046635.1	1731	1691.13	21.02	1.31	0.92	NC_000005.10	41870030	41872241	2212	+	BestRefSeq	gene	OXCT1-AS1	100874002	0.380876	0.457077	2.42624	0.0172607	0.764167	-3.24475
AGGF1P3	391552	391552	2132	2092.13	25.47	1.28	0.9	NC_000003.12	75653450	75655581	2132	-	Curated Genomic	gene	AGGF1P3	391552	0.357281	0.62641	2.37411	0.0197275	0.776486	-3.2451
IFT27	11020	NM_001177701.2,NM_006860.4,NR_033531.2,XM_006724106.2	932.88	893.01	98	11.59	8.15	NC_000022.11	36758202	36776133	17932	-	BestRefSeq%2CGnomon	gene	IFT27	11020	0.227365	3.6091	2.38468	0.0192034	0.772334	-3.24598
C6orf62	81688	NM_030939.4,XM_005249433.2,XM_011514928.1	2642.6	2602.74	1968	79.25	55.73	NC_000006.12	24704861	24720836	15976	-	BestRefSeq%2CGnomon	gene	C6orf62	81688	0.154037	6.27711	2.36862	0.0200045	0.776486	-3.25008
LOC105377056	105377056	XR_940786.1,XR_940787.1,XR_940788.1,XR_940789.1,XR_940790.1	1696.65	1656.79	25.4	1.61	1.13	NC_000003.12	44715798	44729553	13756	-	Gnomon	gene	LOC105377056	105377056	-0.261841	1.0047	-2.35698	0.0206035	0.779861	-3.25099
ASF1A	25842	NM_014034.2	2509	2469.13	259	11	7.73	NC_000006.12	118894077	118909171	15095	+	BestRefSeq	gene	ASF1A	25842	0.18659	3.53682	2.38295	0.0192879	0.772334	-3.25157
IRAK2	3656	NM_001570.3,XM_011533680.1,XR_245126.2	3362.25	3322.38	68.38	2.16	1.52	NC_000003.12	10164879	10243745	78867	+	BestRefSeq%2CGnomon	gene	IRAK2	3656	-0.288523	1.75554	-2.3452	0.0212263	0.779861	-3.2534
SULT1A1	6817	NM_001055.3,NM_177529.2,NM_177530.2,NM_177534.2,NM_177536.3	1378.03	1338.17	197.96	15.56	10.94	NC_000016.10	28605587	28623586	18000	-	BestRefSeq	gene	SULT1A1	6817	0.325672	3.77396	2.38861	0.0190115	0.771214	-3.25362
AOX1	316	NM_001159.3,XM_011511062.1,XR_922913.1	4952.18	4912.32	64	1.36	0.96	NC_000002.12	200585952	200682241	96290	+	BestRefSeq%2CGnomon	gene	AOX1	316	0.27129	0.885196	2.35643	0.0206322	0.779861	-3.25504
DNAJB9	4189	NM_012328.2	2538	2498.13	421	17.67	12.42	NC_000007.14	108569745	108574850	5106	+	BestRefSeq	gene	DNAJB9	4189	0.263993	4.16402	2.38471	0.0192018	0.772334	-3.26348
LOC101927920	101927920	101927920	545	505.26	6	1.26	0.89	NC_000014.9	66760532	66761076	545	+	Gnomon	gene	LOC101927920	101927920	-0.400427	1.24777	-2.34357	0.0213136	0.779861	-3.2644
LOC101929179	101929179	XR_242520.3,XR_929382.1,XR_929383.1,XR_929384.1,XR_929385.1,XR_929386.1,XR_929387.1,XR_929388.1,XR_929389.1,XR_929390.1,XR_929391.1,XR_929392.1,XR_929393.1	4516.96	4477.09	175.66	4.11	2.89	NC_000009.12	100994	114247	13254	-	Gnomon	gene	LOC101929179	101929179	0.368461	1.84363	2.33847	0.0215895	0.779861	-3.26443
KIAA1456	57604	NM_001099677.1,NM_020844.2,XM_005273584.3,XM_005273585.3,XM_005273586.3,XM_005273587.3,XM_005273588.3,XM_005273589.3,XM_005273590.3,XM_005273591.3,XM_005273592.3,XM_005273593.3,XM_011544596.1,XM_011544597.1,XM_011544598.1,XM_011544599.1,XM_011544600.1,XM_011544601.1,XM_011544602.1	6542.41	6502.55	942.25	15.15	10.65	NC_000008.11	12945674	13029777	84104	+	BestRefSeq%2CGnomon	gene	KIAA1456	57604	0.334116	3.79785	2.37915	0.0194756	0.775652	-3.27061
RPS3A	6189	NM_001006.4,NM_001267699.1	943.92	904.06	2834.28	330.96	232.73	NC_000004.12	151099573	151104652	5080	+	BestRefSeq	gene	RPS3A	6189	0.173575	8.34015	2.34102	0.0214509	0.779861	-3.27139
FERMT2	10979	NM_001134999.1,NM_001135000.1,NM_006832.2,XM_005267285.1,XM_006720008.1,XM_006720009.1,XM_006720010.1	3308.6	3268.73	1200	38.45	27.03	NC_000014.9	52857271	52951097	93827	-	BestRefSeq%2CGnomon	gene	FERMT2	10979	0.235394	5.0136	2.37259	0.0198036	0.776486	-3.27431
CCDC14	64770	NM_022757.4,XM_005247710.3,XM_005247711.3,XM_005247712.2,XM_005247713.2,XM_005247714.2,XM_005247715.3,XM_005247716.3,XM_006713731.2,XM_006713732.1,XM_006713733.2,XM_011513079.1,XM_011513080.1,XM_011513081.1,XM_011513082.1	4298.32	4258.45	617	15.16	10.66	NC_000003.12	123887353	123961409	74057	-	BestRefSeq%2CGnomon	gene	CCDC14	64770	0.208794	3.95787	2.37813	0.0195265	0.775652	-3.27605
CYB5R4	51167	NM_016230.3	2247	2207.13	177	8.41	5.91	NC_000006.12	83859651	83960427	100777	+	BestRefSeq	gene	CYB5R4	51167	0.168502	3.11677	2.3586	0.0205192	0.779861	-3.27641
LOC100422294	100422294	100422294	861	821.14	6	0.77	0.54	NC_000002.12	159462396	159463256	861	-	Curated Genomic	gene	LOC100422294	100422294	-0.325909	1.28684	-2.33353	0.0218591	0.779861	-3.27782
C22orf34	348645	NM_001289922.2,NR_110522.1,NR_110523.1,XM_011530167.1,XM_011530168.1	2229.93	2190.06	10.71	0.51	0.36	NC_000022.11	49414524	49657542	243019	-	BestRefSeq%2CGnomon	gene	C22orf34	348645	-0.320416	0.855577	-2.34074	0.021466	0.779861	-3.27923
PIP5K1B	8395	NM_001278253.1,NM_003558.3,XM_005252261.3,XM_005252262.3,XM_006717300.2,XM_006717301.1,XM_011519082.1,XM_011519083.1,XM_011519084.1,XM_011519085.1	2642.67	2602.8	219	8.82	6.2	NC_000009.12	68705217	69009176	303960	+	BestRefSeq%2CGnomon	gene	PIP5K1B	8395	0.336904	3.03591	2.35482	0.0207164	0.779861	-3.28076
FAM114A2	10827	NM_018691.2,XM_005268360.3,XM_005268361.3,XM_011537539.1,XM_011537540.1,XM_011537541.1,XM_011537542.1,XM_011537543.1,XM_011537544.1	3169.55	3129.68	180	6.02	4.24	NC_000005.10	153991599	154038937	47339	-	BestRefSeq%2CGnomon	gene	FAM114A2	10827	0.135248	2.8066	2.34991	0.0209754	0.779861	-3.2812
LOC645388	645388	645388	1296	1256.13	43.8	3.67	2.58	NC_000023.11	65469086	65470381	1296	+	Curated Genomic	gene	LOC645388	645388	-0.277158	2.32855	-2.33588	0.0217303	0.779861	-3.28125
RPL15P8	100270934	100270934	593	553.23	5	0.96	0.68	NC_000004.12	128069020	128069612	593	-	Curated Genomic	gene	RPL15P8	100270934	-0.396621	0.658124	-2.36635	0.0201203	0.776486	-3.28501
PDE6A	5145	NM_000440.2,XM_011537648.1,XM_011537649.1,XM_011537650.1,XM_011537651.1,XM_011537652.1,XM_011537653.1,XM_011537654.1	3949.67	3909.8	417.84	11.19	7.87	NC_000005.10	149857956	149959518	101563	-	BestRefSeq%2CGnomon	gene	PDE6A	5145	-0.210812	3.64325	-2.36768	0.0200525	0.776486	-3.29021
CTBP1-AS	285463	NR_104331.1	3886	3846.13	69.18	1.88	1.32	NC_000004.12	1210120	1218591	8472	+	BestRefSeq	gene	CTBP1-AS	285463	-0.252962	1.47659	-2.32366	0.0224077	0.779861	-3.29039
LOC105371148	105371148	XR_950940.1	1601	1561.13	13	0.88	0.62	NC_000016.10	25736010	25743842	7833	-	Gnomon	gene	LOC105371148	105371148	-0.406513	1.16934	-2.32462	0.0223539	0.779861	-3.29143
LOC100288842	100288842	NR_027442.1	583	543.23	8	1.57	1.1	NC_000009.12	120793497	120798731	5235	+	BestRefSeq	gene	LOC100288842	100288842	0.326443	0.956635	2.32617	0.0222671	0.779861	-3.29171
RPL37	6167	NM_000997.4	1570	1530.13	1553.97	106.73	75.05	NC_000005.10	40831328	40835285	3958	-	BestRefSeq	gene	RPL37	6167	0.153155	6.71083	2.34213	0.0213914	0.779861	-3.29479
TCTN1	79600	NM_001082537.2,NM_001082538.2,NM_001173975.1,NM_001173976.1,NM_024549.5,XM_005253934.2,XM_005253935.2,XM_005253936.2,XM_006719594.1,XM_006719595.1,XM_006719596.1,XM_006719597.2,XM_006719598.1,XM_006719599.1,XM_006719600.1,XM_011538733.1,XM_011538734.1,XM_011538735.1,XM_011538736.1,XM_011538737.1,XM_011538738.1,XM_011538739.1,XR_243021.2,XR_243022.2,XR_429116.1,XR_944717.1	1820.45	1780.58	189	11.14	7.84	NC_000012.12	110614027	110649130	35104	+	BestRefSeq%2CGnomon	gene	TCTN1	79600	0.182008	3.44659	2.36322	0.0202806	0.778778	-3.29566
MRGPRX3	117195	NM_054031.3,XM_011519882.1,XM_011519883.1	1743.95	1704.08	14.73	0.91	0.64	NC_000011.10	18103652	18138491	34840	+	BestRefSeq%2CGnomon	gene	MRGPRX3	117195	-0.278631	0.794752	-2.3362	0.0217129	0.779861	-3.29651
PRDX4	10549	NM_006406.1,XM_005274438.1	921	881.13	97	11.62	8.17	NC_000023.11	23664260	23686399	22140	+	BestRefSeq%2CGnomon	gene	PRDX4	10549	0.233841	3.54644	2.36306	0.0202887	0.778778	-3.29683
CAT	847	NM_001752.3	2300	2260.13	599	27.79	19.54	NC_000011.10	34438925	34472060	33136	+	BestRefSeq	gene	CAT	847	0.224255	4.52726	2.36581	0.0201476	0.776486	-3.29873
CCDC58	131076	NM_001017928.2,XM_005247108.2,XM_011512410.1,XR_924096.1,XR_924097.1	710.86	671.02	59.05	9.32	6.56	NC_000003.12	122359589	122383281	23693	-	BestRefSeq%2CGnomon	gene	CCDC58	131076	0.253638	2.86771	2.34118	0.0214423	0.779861	-3.29916
SYNDIG1	79953	NM_024893.2,XM_011529347.1,XM_011529348.1,XM_011529349.1,XM_011529350.1,XM_011529351.1,XM_011529352.1,XM_011529353.1,XM_011529354.1,XM_011529355.1,XM_011529356.1,XM_011529357.1,XM_011529358.1,XR_937144.1	2388.29	2348.43	287	12.81	9.01	NC_000020.11	24469199	24666617	197419	+	BestRefSeq%2CGnomon	gene	SYNDIG1	79953	-0.283846	4.059	-2.36711	0.0200813	0.776486	-3.29922
LOC105378390	105378390	XR_946135.1,XR_946136.1	3736.37	3696.51	94	2.66	1.87	NC_000010.11	81864104	81869012	4909	+	Gnomon	gene	LOC105378390	105378390	0.225721	1.20506	2.32052	0.0225846	0.779861	-3.30102
MRPL52	122704	NM_178336.2,NM_180982.2,NM_181304.2,NM_181305.2,NM_181306.2,NM_181307.2,XM_005267325.3,XM_005267326.3,XM_005267328.3	1047.5	1007.66	143.92	15.06	10.59	NC_000014.9	22829851	22835037	5187	+	BestRefSeq%2CGnomon	gene	MRPL52	122704	0.211465	3.85958	2.36591	0.0201425	0.776486	-3.30161
MCTS2P	100101490	NR_003677.1	839	799.14	27	3.57	2.51	NC_000020.11	31547382	31548220	839	+	BestRefSeq	gene	MCTS2P	100101490	-0.208283	2.49532	-2.32828	0.0221494	0.779861	-3.30282
NPM1	4869	NM_001037738.2,NM_002520.6,NM_199185.3,XM_005265920.2,XM_011534564.1	1408.13	1368.27	1992.77	153.18	107.72	NC_000005.10	171387648	171410884	23237	+	BestRefSeq%2CGnomon	gene	NPM1	4869	0.226377	7.00809	2.33357	0.0218571	0.779861	-3.30679
MYADM	91663	NM_001020818.2,NM_001020819.2,NM_001020820.2,NM_001020821.2,NM_001290188.1,NM_001290189.1,NM_001290190.1,NM_001290191.1,NM_001290192.1,NM_001290193.1,NM_001290194.1,NM_138373.4	3169.01	3129.14	244.98	8.2	5.77	NC_000019.10	53865584	53876435	10852	+	BestRefSeq	gene	MYADM	91663	-0.175515	3.00499	-2.34225	0.0213844	0.779861	-3.30721
YPEL5P2	100132562	100132562	447	407.38	3	0.79	0.55	NC_000011.10	47841241	47841687	447	+	Curated Genomic	gene	YPEL5P2	100132562	0.47963	0.118294	2.3899	0.018949	0.771214	-3.3078
FANCC	2176	NM_000136.2,NM_001243743.1,NM_001243744.1,XM_005251802.2,XM_006717001.1,XM_006717002.2,XM_006717004.2,XM_011518365.1,XM_011518366.1,XM_011518367.1	3798.38	3758.52	87.02	2.42	1.7	NC_000009.12	95099054	95317709	218656	-	BestRefSeq%2CGnomon	gene	FANCC	2176	-0.231698	2.13503	-2.31829	0.0227111	0.779861	-3.30791
KIAA0825	285600	NM_001145678.1,NM_173665.2,XM_006714588.1,XM_011543324.1,XM_011543325.1,XM_011543326.1,XM_011543327.1,XM_011543328.1,XM_011543329.1,XM_011543330.1,XM_011543331.1,XM_011543332.1,XM_011543333.1,XM_011543334.1,XM_011543335.1,XM_011543336.1,XR_948246.1,XR_948247.1,XR_948248.1	5159.43	5119.57	326.63	6.67	4.69	NC_000005.10	94150851	94618604	467754	-	BestRefSeq%2CGnomon	gene	KIAA0825	285600	0.16921	2.83571	2.33656	0.0216934	0.779861	-3.30816
EFCAB6	64800	NM_022785.3,NM_198856.2,XM_005261704.2,XM_005261705.2,XM_011530316.1,XM_011530317.1,XM_011530318.1,XM_011530319.1,XM_011530320.1,XM_011530321.1,XM_011530322.1,XM_011530323.1,XM_011530324.1,XM_011530325.1,XM_011530326.1,XM_011530327.1,XM_011530328.1,XM_011530329.1,XM_011530330.1,XR_937895.1,XR_937896.1	3996.3	3956.44	185	4.89	3.44	NC_000022.11	43528561	43812337	283777	-	BestRefSeq%2CGnomon	gene	EFCAB6	64800	0.163177	2.67302	2.33308	0.021884	0.779861	-3.30893
DND1P1	644157	644157	1561	1521.13	35.34	2.44	1.72	NC_000017.11	45585864	45587424	1561	+	Curated Genomic	gene	DND1P1	644157	0.638808	0.432591	2.34063	0.021472	0.779861	-3.30943
GTF2H2B	653238	NR_033417.1	4374	4334.13	340.58	8.22	5.78	NC_000005.10	70415370	70450362	34993	+	BestRefSeq	gene	GTF2H2B	653238	-0.313564	3.61939	-2.35642	0.020633	0.779861	-3.31105
PDGFRL	5157	NM_006207.2,XM_011544558.1	1651	1611.13	24	1.56	1.1	NC_000008.11	17576433	17643133	66701	+	BestRefSeq%2CGnomon	gene	PDGFRL	5157	0.230895	0.783948	2.31913	0.0226634	0.779861	-3.31114
NXN	64359	NM_001205319.1,NM_022463.4,XM_005256756.3,XM_005256757.2,XM_005256758.2	2647.46	2607.59	242.29	9.74	6.85	NC_000017.11	799313	979767	180455	-	BestRefSeq%2CGnomon	gene	NXN	64359	-0.224608	3.75971	-2.35752	0.0205757	0.779861	-3.3152
STK38L	23012	NM_015000.3,XM_005253342.2,XM_006719058.2,XM_006719059.2,XM_011520613.1	5066.5	5026.64	722	15.03	10.57	NC_000012.12	27244145	27325959	81815	+	BestRefSeq%2CGnomon	gene	STK38L	23012	0.174627	3.86831	2.35675	0.0206159	0.779861	-3.31738
NPAP1P8	100420670	100420670	1389	1349.13	28.2	2.2	1.55	NC_000009.12	82430118	82431506	1389	-	Curated Genomic	gene	NPAP1P8	100420670	-0.224509	1.50624	-2.30867	0.0232637	0.779861	-3.31757
LOC105371271	105371271	XR_933590.1	885	845.13	11	1.38	0.97	NC_000016.10	54056198	54057437	1240	+	Gnomon	gene	LOC105371271	105371271	-0.248543	1.66377	-2.30855	0.0232707	0.779861	-3.31883
GTF2IRD2	84163	NM_001281447.1,NM_173537.3,XM_011516620.1,XM_011516621.1,XM_011516622.1,XM_011516623.1,XM_011516624.1,XM_011516625.1	1903.4	1863.57	64.73	3.65	2.56	NC_000007.14	74796144	74851792	55649	-	BestRefSeq%2CGnomon	gene	GTF2IRD2	84163	-0.281254	2.83481	-2.32866	0.0221281	0.779861	-3.31912
ATP5LP3	53409	53409	760	720.15	11.41	1.68	1.18	NC_000004.12	24657662	24658421	760	-	Curated Genomic	gene	ATP5LP3	53409	-0.291244	1.11054	-2.30845	0.0232767	0.779861	-3.32073
ZNF282	8427	NM_001303481.1,NM_003575.3,XM_006716151.2,XM_011516628.1	3556.78	3516.92	98.99	2.95	2.07	NC_000007.14	149195462	149226248	30787	+	BestRefSeq%2CGnomon	gene	ZNF282	8427	-0.190417	2.30066	-2.31634	0.0228221	0.779861	-3.32124
CIITA	4261	NM_000246.3,NM_001286402.1,NM_001286403.1,NR_104444.1,XM_006720880.2,XM_011522484.1,XM_011522485.1,XM_011522486.1,XM_011522487.1,XM_011522488.1,XM_011522489.1,XM_011522490.1,XM_011522491.1,XM_011522492.1,XM_011522493.1,XM_011522494.1,XM_011522495.1,XM_011522496.1,XR_932841.1,XR_932842.1,XR_932843.1,XR_932846.1,XR_932847.1,XR_932848.1	3875.05	3835.19	149.1	4.07	2.86	NC_000016.10	10866212	10941449	75238	+	BestRefSeq%2CGnomon	gene	CIITA	4261	-0.241449	2.60164	-2.32549	0.0223053	0.779861	-3.32224
SIKE1	80143	NM_001102396.1,NM_025073.2,NR_049741.1,NR_049742.1	5482.34	5442.48	508.65	9.78	6.87	NC_000001.11	114769479	114780687	11209	-	BestRefSeq	gene	SIKE1	80143	0.17117	3.15363	2.33566	0.0217427	0.779861	-3.32301
LYRM1	57149	NM_001128301.2,NM_001128302.2,NM_001302835.1,NM_001302836.1,NM_020424.4,NR_126516.1,NR_126520.1,NR_126521.1,NR_126527.1,NR_126528.1,XM_005255444.1,XM_011545899.1,XM_011545900.1,XM_011545901.1,XM_011545902.1,XM_011545903.1,XM_011545904.1,XM_011545905.1,XM_011545906.1,XM_011545907.1,XM_011545908.1,XR_950823.1	1563.46	1523.6	170	11.73	8.25	NC_000016.10	20898805	20925006	26202	+	BestRefSeq%2CGnomon	gene	LYRM1	57149	0.224766	3.5762	2.34561	0.0212044	0.779861	-3.32432
C5AR2	27202	NM_001271749.1,NM_001271750.1,NM_018485.2,XM_011526736.1,XM_011526737.1	1424.72	1384.85	7	0.53	0.37	NC_000019.10	47331841	47342080	10240	+	BestRefSeq%2CGnomon	gene	C5AR2	27202	-0.380581	0.763402	-2.32603	0.0222746	0.779861	-3.32461
MINOS1P3	100462954	100462954	528	488.28	8.14	1.77	1.25	NC_000003.12	27214562	27215089	528	-	Curated Genomic	gene	MINOS1P3	100462954	0.430442	1.14074	2.30846	0.0232763	0.779861	-3.32704
PLA2G12A	81579	NM_030821.4	5235	5195.13	677.19	13.63	9.59	NC_000004.12	109709989	109730086	20098	-	BestRefSeq	gene	PLA2G12A	81579	0.157691	3.62372	2.34499	0.0212373	0.779861	-3.33018
MARK2	2011	NM_001039469.2,NM_001163296.1,NM_001163297.1,NM_004954.4,NM_017490.3,XM_011544789.1,XM_011544790.1,XM_011544791.1,XM_011544792.1,XM_011544793.1,XM_011544794.1,XM_011544795.1,XM_011544796.1,XM_011544797.1,XM_011544798.1,XR_949801.1,XR_949802.1	4527.89	4488.02	492.95	11.49	8.08	NC_000011.10	63838928	63911020	72093	+	BestRefSeq%2CGnomon	gene	MARK2	2011	-0.148398	3.60643	-2.34687	0.0211368	0.779861	-3.33101
DDX11	1663	NM_001257144.1,NM_001257145.1,NM_004399.2,NM_030653.3,NM_152438.1,XM_005253331.2,XM_005253333.2,XM_006719041.2,XM_006719043.2,XM_006719044.1,XM_006719045.2,XM_006719046.2,XM_006719047.2,XM_006719048.1,XM_006719049.2,XM_006719050.2,XM_006719051.2,XM_006719052.2,XM_006719053.2,XM_011520592.1,XM_011520593.1,XM_011520594.1,XM_011520595.1,XM_011520596.1,XM_011520597.1,XR_429031.2,XR_931278.1,XR_931279…	3517.4	3477.54	122.28	3.68	2.59	NC_000012.12	31073581	31104799	31219	+	BestRefSeq%2CGnomon	gene	DDX11	1663	0.439789	1.55209	2.30098	0.0237143	0.783855	-3.33423
HLA-L	3139	NR_027822.1	4622	4582.13	159.73	3.65	2.56	NC_000006.12	30259562	30266951	7390	+	BestRefSeq	gene	HLA-L	3139	-0.164995	2.21838	-2.30755	0.0233287	0.779861	-3.33477
NUTM2B	729262	NM_001278495.1,XM_005270135.3	8841	8801.13	237.34	2.82	1.98	NC_000010.11	79699700	79715486	15787	+	BestRefSeq%2CGnomon	gene	NUTM2B	729262	-0.262938	2.12313	-2.30545	0.0234512	0.782274	-3.33569
DKFZP434K028	26070	NR_026882.1	936	896.13	4	0.47	0.33	NC_000011.10	61754029	61757664	3636	-	BestRefSeq	gene	DKFZP434K028	26070	-0.392432	0.782524	-2.31509	0.0228935	0.779861	-3.33806
RPS13	6207	NM_001017.2	529	489.28	920.87	200.46	140.96	NC_000011.10	17074392	17077673	3282	-	BestRefSeq	gene	RPS13	6207	0.187117	7.62225	2.31068	0.0231476	0.779861	-3.33945
PRR26	414235	NR_027151.1,NR_027152.2	2344.07	2304.21	134	6.1	4.29	NC_000010.11	649948	665169	15222	+	BestRefSeq	gene	PRR26	414235	-0.304478	3.27401	-2.33498	0.0217795	0.779861	-3.34016
OLA1P1	246785	246785	1760	1720.13	15.29	0.93	0.66	NC_000022.11	42107350	42109109	1760	-	Curated Genomic	gene	OLA1P1	246785	-0.258934	0.800482	-2.31088	0.0231356	0.779861	-3.34143
PIK3C2B	5287	NM_002646.3,XM_005245257.1,XM_005245258.2,XM_011509630.1,XM_011509631.1,XM_011509632.1,XM_011509633.1,XR_241085.1,XR_241086.1	7716.26	7676.4	672.38	9.16	6.44	NC_000001.11	204422628	204494815	72188	-	BestRefSeq%2CGnomon	gene	PIK3C2B	5287	-0.159128	3.47467	-2.33714	0.0216615	0.779861	-3.34288
HSPA8P3	100420143	100420143	1424	1384.13	29.31	2.23	1.57	NC_000010.11	26714632	26716055	1424	+	Curated Genomic	gene	HSPA8P3	100420143	-0.240448	1.38814	-2.29344	0.024163	0.783855	-3.34382
TBCK	93627	NM_001163435.2,NM_001163436.2,NM_001163437.2,NM_001290768.1,NM_033115.4,XM_006714419.2,XM_011532417.1,XM_011532418.1,XM_011532419.1,XR_938800.1	3940.5	3900.63	818.7	21.97	15.45	NC_000004.12	106044317	106316704	272388	-	BestRefSeq%2CGnomon	gene	TBCK	93627	0.114841	4.36654	2.34392	0.021295	0.779861	-3.34604
LOC105375153	105375153	XR_927033.1,XR_927034.1	2189.4	2149.53	115	5.61	3.95	NC_000007.14	11320754	11385609	64856	+	Gnomon	gene	LOC105375153	105375153	0.655944	1.8927	2.29705	0.0239473	0.783855	-3.34627
CASC4	113201	NM_138423.3,NM_177974.2,XM_011521170.1	3942.63	3902.76	2255.23	60.48	42.53	NC_000015.10	44288616	44415761	127146	+	BestRefSeq%2CGnomon	gene	CASC4	113201	0.140234	5.92848	2.32345	0.0224194	0.779861	-3.34723
B2M	567	NM_004048.2,XM_005254549.2	987.04	947.18	4110	457.85	321.96	NC_000015.10	44711487	44718159	6673	+	BestRefSeq%2CGnomon	gene	B2M	567	0.290068	8.49347	2.2985	0.0238612	0.783855	-3.35002
DCUN1D4	23142	NM_001040402.2,NM_001287755.1,NM_001287757.1,NM_015115.3,XM_005265731.2,XM_011534379.1,XM_011534380.1,XM_011534381.1,XR_245254.2,XR_427521.2,XR_941045.1,XR_941046.1	3701.44	3661.57	1019.08	29.14	20.49	NC_000004.12	51843000	51916837	73838	+	BestRefSeq%2CGnomon	gene	DCUN1D4	23142	0.155088	4.73983	2.33919	0.0215503	0.779861	-3.35006
WNT7A	7476	NM_004625.3,XM_011534090.1,XM_011534091.1	1714	1674.13	10	0.63	0.44	NC_000003.12	13818217	13880121	61905	-	BestRefSeq%2CGnomon	gene	WNT7A	7476	-0.350973	0.966206	-2.29772	0.0239075	0.783855	-3.35007
CCNG1	900	NM_004060.3,NM_199246.1,XM_011534685.1,XR_941118.1	2400.27	2360.4	562	24.96	17.55	NC_000005.10	163437270	163445016	7747	+	BestRefSeq%2CGnomon	gene	CCNG1	900	0.172205	4.63087	2.3391	0.0215551	0.779861	-3.35042
LACE1	246269	NM_145315.3,XM_005266885.2,XM_011535657.1,XM_011535658.1,XM_011535659.1,XM_011535660.1,XM_011535661.1,XR_942373.1	4603.99	4564.13	345.97	7.93	5.58	NC_000006.12	108294894	108525548	230655	+	BestRefSeq%2CGnomon	gene	LACE1	246269	0.312781	3.36998	2.32759	0.0221877	0.779861	-3.35132
LOC105378382	105378382	XR_946103.1	15195	15155.1	243	1.67	1.18	NC_000010.11	79404303	79420065	15763	-	Gnomon	gene	LOC105378382	105378382	-0.377652	1.67412	-2.29095	0.0243131	0.783855	-3.35168
RBM39	9584	NM_001242599.1,NM_001242600.1,NM_004902.3,NM_184234.2,NR_040722.1,NR_040723.1,NR_040724.1,XM_006723890.2,XM_006723891.2,XM_006723893.2,XM_011529110.1,XM_011529111.1	3504.95	3465.08	2687.99	81.22	57.12	NC_000020.11	35703609	35742336	38728	-	BestRefSeq%2CGnomon	gene	RBM39	9584	0.0954921	6.35765	2.31629	0.0228249	0.779861	-3.3519
DTX1	1840	NM_004416.2,XM_011538009.1	3608.67	3568.81	200	5.87	4.13	NC_000012.12	113056714	113098028	41315	+	BestRefSeq%2CGnomon	gene	DTX1	1840	-0.173258	2.95809	-2.31834	0.0227084	0.779861	-3.35255
HSPBAP1	79663	NM_024610.5,XM_005247762.1,XM_011513128.1,XM_011513129.1,XM_011513130.1,XM_011513131.1,XM_011513132.1	2074.21	2034.34	172.23	8.88	6.25	NC_000003.12	122739997	122795216	55220	-	BestRefSeq%2CGnomon	gene	HSPBAP1	79663	0.145578	2.98368	2.31883	0.0226802	0.779861	-3.35361
NQO1	1728	NM_000903.2,NM_001025433.1,NM_001025434.1,NM_001286137.1	2570.26	2530.4	446.32	18.49	13	NC_000016.10	69709401	69726668	17268	-	BestRefSeq	gene	NQO1	1728	0.362191	3.97923	2.33914	0.0215527	0.779861	-3.3548
SIRT5	23408	NM_001193267.2,NM_001242827.1,NM_012241.4,NM_031244.3,XM_005248967.3,XM_005248968.3,XM_005248969.3,XM_011514443.1,XM_011514444.1,XM_011514445.1,XM_011514446.1	3233.53	3193.66	416.28	13.65	9.6	NC_000006.12	13574274	13615158	40885	+	BestRefSeq%2CGnomon	gene	SIRT5	23408	0.165686	3.72023	2.33412	0.0218268	0.779861	-3.35587
TIRAP	114609	NM_001039661.1,NM_148910.2,XM_005271399.2,XM_011542576.1,XM_011542577.1,XM_011542578.1,XM_011542579.1,XM_011542580.1,XM_011542581.1,XM_011542582.1	2194.96	2155.1	38.49	1.87	1.32	NC_000011.10	126281893	126294933	13041	+	BestRefSeq%2CGnomon	gene	TIRAP	114609	-0.210758	1.68937	-2.28827	0.0244755	0.783855	-3.35599
PTP4A1P1	100421652	100421652	515	475.29	10	2.24	1.58	NC_000002.12	158065545	158066059	515	+	Curated Genomic	gene	PTP4A1P1	100421652	0.413369	0.955969	2.2877	0.0245097	0.783855	-3.35642
PFN1P8	100873744	100873744	408	368.44	1.2	0.35	0.25	NC_000001.11	146957261	146957668	408	-	Curated Genomic	gene	PFN1P8	100873744	-0.708986	0.534521	-2.33359	0.021856	0.779861	-3.35643
CCDC180	100499483	NM_020893.2	5635	5595.13	156.41	2.92	2.06	NC_000009.12	97307628	97377295	69668	+	BestRefSeq	gene	CCDC180	100499483	0.438918	1.37457	2.28728	0.0245354	0.783855	-3.357
SNORD116-17	100033429	NR_003332.1	94	61.99	16.21	31.42	22.09	NC_000015.10	25083587	25083680	94	+	Curated Genomic	gene	SNORD116-17	100033429	1.44701	0.114797	2.29675	0.0239649	0.783855	-3.357
SNORD116-19	727708	NR_001290.2	94	61.99	16.21	31.42	22.09	NC_000015.10	25086526	25086619	94	+	Curated Genomic	gene	SNORD116-19	727708	1.44701	0.114797	2.29675	0.0239649	0.783855	-3.357
LOC100287544	100287544	100287544	1192	1152.13	11.01	1.01	0.71	NC_000012.12	92858081	92859272	1192	+	Curated Genomic	gene	LOC100287544	100287544	-0.232905	1.06115	-2.28847	0.0244634	0.783855	-3.35789
LRRC39	127495	NM_001256385.1,NM_001256386.1,NM_001256387.1,NM_144620.3,XM_011540678.1	1780.81	1740.94	49.96	3.01	2.12	NC_000001.11	100148448	100178273	29826	-	BestRefSeq%2CGnomon	gene	LRRC39	127495	0.239669	1.69295	2.28594	0.0246175	0.784334	-3.36146
ZNF844	284391	NM_001136501.1,XM_006722729.2	2802.54	2762.68	317.33	12.04	8.46	NC_000019.10	12064731	12077812	13082	+	BestRefSeq%2CGnomon	gene	ZNF844	284391	0.191683	3.50403	2.33167	0.0219619	0.779861	-3.36211
2021-09-02	4735	NM_001008491.2,NM_001008492.2,NM_001282972.1,NM_001282973.1,NM_004404.4,NM_006155.2,XM_005247011.1,XM_005247012.1,XM_005247013.1,XM_006712547.1,XM_006712548.1,XM_006712549.1,XM_011511231.1,XM_011511232.1,XM_011511233.1,XM_011511234.1,XM_011511235.1,XM_011511236.1,XM_011511237.1,XM_011511238.1,XM_011511239.1,XM_011511240.1	3353.89	3314.02	2978.9	94.13	66.19	NC_000002.12	241315187	241354027	38841	+	BestRefSeq%2CGnomon	gene	2021-09-02	4735	0.211928	6.61585	2.30734	0.0233409	0.779861	-3.36408
EEF1G	1937	NM_001404.4	1538	1498.13	3194.88	224.15	157.62	NC_000011.10	62559601	62573988	14388	-	BestRefSeq	gene	EEF1G	1937	0.138329	7.74843	2.29453	0.0240975	0.783855	-3.36681
PPAPDC1B	84513	NM_001102559.1,NM_001102560.1,NM_032483.3,XM_005273661.3,XM_005273663.2,XM_011544670.1,XM_011544671.1,XM_011544672.1,XM_011544673.1,XM_011544674.1,XM_011544675.1,XR_949491.1,XR_949492.1,XR_949493.1	1785.81	1745.95	152.32	9.16	6.44	NC_000008.11	38261790	38269437	7648	-	BestRefSeq%2CGnomon	gene	PPAPDC1B	84513	0.139795	3.46577	2.32476	0.022346	0.779861	-3.36927
CDKN2C	1031	NM_001262.2,NM_078626.2	1484.79	1444.93	49	3.57	2.51	NC_000001.11	50968695	50974637	5943	+	BestRefSeq	gene	CDKN2C	1031	0.286355	2.01418	2.28723	0.0245383	0.783855	-3.36936
LOC101930109	101930109	XR_927288.1	372	332.52	1	0.32	0.23	NC_000007.14	56391248	56408798	17551	-	Gnomon	gene	LOC101930109	101930109	-0.693534	0.054413	-2.39823	0.0185496	0.771214	-3.36958
DERA	51071	NM_001300779.1,NM_015954.3	1799.03	1759.17	141	8.42	5.92	NC_000012.12	15911172	16037381	126210	+	BestRefSeq	gene	DERA	51071	0.21404	2.99513	2.30731	0.0233429	0.779861	-3.3706
C2orf76	130355	NM_001017927.2,XM_005263595.2,XM_011510601.1,XM_011510602.1,XM_011510603.1	1843.39	1803.53	71	4.13	2.91	NC_000002.12	119300442	119366826	66385	-	BestRefSeq%2CGnomon	gene	C2orf76	130355	0.221792	2.23138	2.28856	0.0244579	0.783855	-3.37125
C16orf89	146556	NM_001098514.2,NM_152459.4,XM_005255143.3,XM_011522392.1	1488.33	1448.46	150.93	10.95	7.7	NC_000016.10	5042772	5066145	23374	-	BestRefSeq%2CGnomon	gene	C16orf89	146556	0.257465	3.10858	2.31553	0.0228686	0.779861	-3.37202
C21orf62	56245	NM_001162495.2,NM_001162496.2,NM_019596.5,XM_011529652.1,XM_011529653.1	3647.3	3607.43	359.65	10.44	7.34	NC_000021.9	32790673	32814181	23509	-	BestRefSeq%2CGnomon	gene	C21orf62	56245	-0.202481	3.63574	-2.32667	0.0222392	0.779861	-3.37401
SDHAF2	54949	NM_017841.2	1219	1179.13	107	9.56	6.72	NC_000011.10	61430125	61446767	16643	+	BestRefSeq	gene	SDHAF2	54949	-0.156759	3.71042	-2.32414	0.0223809	0.779861	-3.37813
TMEM167B	56900	NM_020141.3,XM_011541796.1	2754.38	2714.51	683	26.37	18.54	NC_000001.11	109090762	109096934	6173	+	BestRefSeq%2CGnomon	gene	TMEM167B	56900	0.188166	4.54465	2.32714	0.0222129	0.779861	-3.37857
BCL6B	255877	NM_181844.3	3525	3485.13	11	0.33	0.23	NC_000017.11	7023050	7029642	6593	+	BestRefSeq	gene	BCL6B	255877	-0.376214	0.662593	-2.28999	0.0243712	0.783855	-3.38129
EEF1B2P4	100130631	100130631	1161	1121.13	56.75	5.33	3.75	NC_000012.12	106901238	106902398	1161	-	Curated Genomic	gene	EEF1B2P4	100130631	-0.246178	2.67024	-2.29384	0.0241392	0.783855	-3.38196
CETN2	1069	NM_004344.1	1080	1040.13	407	41.25	29.01	NC_000023.11	152827327	152830757	3431	-	BestRefSeq	gene	CETN2	1069	0.260274	5.14405	2.31805	0.0227249	0.779861	-3.38218
EEF1A1P5	158078	158078	1741	1701.13	9708.42	599.38	421.48	NC_000009.12	133019435	133021175	1741	+	Curated Genomic	gene	EEF1A1P5	158078	0.206682	9.03533	2.27686	0.0251771	0.795705	-3.38261
RAB31	11031	NM_006868.3	3994	3954.13	1611.07	42.65	29.99	NC_000018.10	9708231	9862556	154326	+	BestRefSeq	gene	RAB31	11031	0.16915	5.42474	2.31246	0.0230445	0.779861	-3.38323
HCAR1	27198	NM_032554.3	2977	2937.13	48.61	1.73	1.22	NC_000012.12	122727606	122730582	2977	-	BestRefSeq	gene	HCAR1	27198	-0.238753	1.77978	-2.27302	0.0254167	0.798785	-3.3844
GGA3	23163	NM_001172703.2,NM_001172704.2,NM_001291641.1,NM_001291642.1,NM_014001.4,NM_138619.3,XM_011524563.1,XM_011524564.1,XM_011524565.1,XM_011524566.1,XM_011524567.1,XM_011524568.1,XM_011524569.1,XM_011524570.1	3906.53	3866.67	418	11.32	7.96	NC_000017.11	75225480	75262393	36914	-	BestRefSeq%2CGnomon	gene	GGA3	23163	-0.120499	3.47979	-2.31676	0.0227985	0.779861	-3.38629
LOC100287792	100287792	NR_040021.1	2112	2072.13	34.28	1.74	1.22	NC_000020.11	37676910	37683234	6325	+	BestRefSeq	gene	LOC100287792	100287792	-0.217614	1.35865	-2.26908	0.0256654	0.798785	-3.3863
HMGB3P9	100873879	100873879	883	843.13	15	1.88	1.32	NC_000001.11	92646848	92647730	883	-	Curated Genomic	gene	HMGB3P9	100873879	-0.259504	1.84507	-2.2708	0.0255569	0.798785	-3.38638
CYB5A	1528	NM_001190807.2,NM_001914.3,NM_148923.3,XM_011525835.1	877.79	837.93	98	12.36	8.69	NC_000018.10	74253292	74292016	38725	-	BestRefSeq%2CGnomon	gene	CYB5A	1528	0.196076	3.72546	2.32085	0.0225663	0.779861	-3.3866
OLIG1	116448	NM_138983.2	2279	2239.13	180	8.43	5.93	NC_000021.9	33070144	33072422	2279	+	BestRefSeq	gene	OLIG1	116448	-0.35875	4.12207	-2.32174	0.0225155	0.779861	-3.39002
STT3A	3703	NM_001278503.1,NM_001278504.1,NM_152713.4,XM_011542807.1,XM_011542808.1	3576	3536.14	524.11	15.52	10.91	NC_000011.10	125592795	125622759	29965	+	BestRefSeq%2CGnomon	gene	STT3A	3703	0.145921	3.95764	2.32205	0.0224985	0.779861	-3.39005
IMPDH2	3615	NM_000884.2,XM_006713128.2	1698.5	1658.64	354	22.42	15.76	NC_000003.12	49024325	49029701	5377	-	BestRefSeq%2CGnomon	gene	IMPDH2	3615	0.220292	4.46355	2.32166	0.0225201	0.779861	-3.39006
LINC00294	283267	NR_015451.1	3305	3265.13	634.29	20.34	14.31	NC_000011.10	33076150	33079454	3305	+	BestRefSeq	gene	LINC00294	283267	-0.134875	4.54764	-2.31992	0.0226186	0.779861	-3.39192
AP5M1	55745	NM_018229.3,NR_026895.1,XM_006720196.2,XM_011536940.1	6197.08	6157.21	1501	25.49	17.93	NC_000014.9	57268888	57298742	29855	+	BestRefSeq%2CGnomon	gene	AP5M1	55745	0.17943	4.62705	2.31963	0.0226351	0.779861	-3.39207
QDPR	5860	NM_000320.2,XM_011513875.1,XR_241677.1	1518.43	1478.57	1311	93.2	65.54	NC_000004.12	17486393	17512234	25842	-	BestRefSeq%2CGnomon	gene	QDPR	5860	-0.347367	6.85946	-2.28823	0.0244777	0.783855	-3.39377
SHPK	23729	NM_013276.2	3838	3798.13	178.04	4.91	3.45	NC_000017.11	3608262	3636322	28061	-	BestRefSeq	gene	SHPK	23729	-0.190933	3.00899	-2.29959	0.0237964	0.783855	-3.39557
LOC105375945	105375945	XR_929400.1,XR_929401.1,XR_929402.1	4495.69	4455.83	26.82	0.63	0.44	NC_000009.12	355801	364395	8595	-	Gnomon	gene	LOC105375945	105375945	-0.227878	0.843748	-2.26901	0.02567	0.798785	-3.39841
RPS27A	6233	NM_001135592.2,NM_001177413.1,NM_002954.5	967.23	927.36	1975.31	224.8	158.08	NC_000002.12	55231903	55235853	3951	+	BestRefSeq	gene	RPS27A	6233	0.166584	7.82519	2.27764	0.0251287	0.795337	-3.39861
TRMT10B	158234	NM_001286950.1,NM_001286951.1,NM_001286952.1,NM_001286953.1,NM_001286954.1,NM_144964.3,NR_104612.1,XM_005251375.1,XM_005251379.1,XM_011517735.1,XM_011517736.1,XM_011517737.1,XM_011517738.1,XM_011517739.1,XM_011517740.1,XM_011517741.1,XM_011517742.1,XM_011517743.1,XR_929185.1	2004.09	1964.23	178.13	9.52	6.69	NC_000009.12	37753204	37778972	25769	+	BestRefSeq%2CGnomon	gene	TRMT10B	158234	-0.146885	3.62216	-2.3127	0.0230308	0.779861	-3.3989
ZNF286A	57335	NM_001130842.1,NM_001288642.1,NM_001288643.1,NM_001288644.1,NM_001288645.1,NM_001288646.1,NM_001288647.1,NM_001288648.1,NM_001288649.1,NM_020652.2	5537.62	5497.75	515.18	9.8	6.89	NC_000017.11	15699577	15720787	21211	+	BestRefSeq	gene	ZNF286A	57335	0.138424	3.39224	2.3079	0.0233086	0.779861	-3.39898
STOM	2040	NM_001270526.1,NM_001270527.1,NM_004099.5,NM_198194.2,NR_073037.1	3198	3158.13	2215.14	73.46	51.66	NC_000009.12	121338988	121370304	31317	-	BestRefSeq	gene	STOM	2040	0.255209	6.10804	2.29274	0.0242054	0.783855	-3.40042
GMDS	2762	NM_001253846.1,NM_001500.3,XM_006715066.1,XM_011514500.1,XM_011514501.1,XM_011514502.1,XM_011514503.1,XM_011514504.1,XM_011514505.1,XM_011514506.1,XM_011514507.1	1440.96	1401.1	105	7.88	5.54	NC_000006.12	1623800	2245634	621835	-	BestRefSeq%2CGnomon	gene	GMDS	2762	0.172451	2.82437	2.28883	0.0244413	0.783855	-3.40143
ETNPPL	64850	NM_001146590.1,NM_001146627.1,NM_031279.3,NR_027474.1,NR_027475.1,XM_006714290.1	2163.33	2123.46	1380	68.17	47.94	NC_000004.12	108742040	108763079	21040	-	BestRefSeq%2CGnomon	gene	ETNPPL	64850	0.39975	6.10129	2.29375	0.0241445	0.783855	-3.40438
STARD3NL	83930	NM_032016.3,XM_005249880.1,XM_005249881.1,XM_006715789.1,XM_011515572.1	1703.78	1663.91	504	31.82	22.37	NC_000007.14	38178206	38230671	52466	+	BestRefSeq%2CGnomon	gene	STARD3NL	83930	0.198881	4.6788	2.31208	0.0230664	0.779861	-3.40647
LOC105373943	105373943	XR_924014.1	2903	2863.13	58	2.12	1.49	NC_000002.12	235675982	235685021	9040	-	Gnomon	gene	LOC105373943	105373943	-0.234758	1.81237	-2.26106	0.0261778	0.802519	-3.40847
POLR2F	5435	NM_001301129.1,NM_001301130.1,NM_001301131.1,NM_021974.4,NR_125371.1,XM_011530235.1	1499.5	1459.63	183	13.18	9.27	NC_000022.11	37953663	38041915	88253	+	BestRefSeq%2CGnomon	gene	POLR2F	5435	-0.151335	3.83251	-2.30957	0.0232115	0.779861	-3.41052
BRIP1	83990	NM_032043.2,XM_011525332.1,XM_011525333.1,XM_011525334.1,XM_011525335.1,XM_011525336.1,XM_011525337.1,XM_011525338.1,XM_011525339.1,XM_011525340.1,XM_011525341.1	8166	8126.13	259.11	3.33	2.34	NC_000017.11	61679186	61863937	184752	-	BestRefSeq%2CGnomon	gene	BRIP1	83990	-0.183306	2.094	-2.26284	0.0260634	0.801486	-3.41254
LOC105373942	105373942	XR_924011.1,XR_924012.1,XR_924013.1	2634.2	2594.33	93	3.76	2.64	NC_000002.12	235746385	235790474	44090	-	Gnomon	gene	LOC105373942	105373942	-0.258711	2.36425	-2.26663	0.0258212	0.798785	-3.42036
RPS6	6194	NM_001010.2	829	789.14	2811.03	376.63	264.85	NC_000009.12	19376256	19380237	3982	-	BestRefSeq	gene	RPS6	6194	0.166666	8.5572	2.25923	0.0262955	0.802922	-3.4204
CNIH1	10175	NM_005776.2	1423	1383.13	374	28.44	20	NC_000014.9	54426929	54441430	14502	-	BestRefSeq	gene	CNIH1	10175	0.16383	4.65028	2.30469	0.0234959	0.782557	-3.42075
SLC19A2	10560	NM_006996.2,XM_011509076.1,XM_011509077.1	3307.3	3267.43	180	5.77	4.06	NC_000001.11	169463909	169486079	22171	-	BestRefSeq%2CGnomon	gene	SLC19A2	10560	0.214024	2.48814	2.26522	0.0259108	0.798785	-3.42148
RAB42	115273	NM_001193532.1,NM_152304.1	1093	1053.13	64.2	6.43	4.52	NC_000001.11	28592200	28594586	2387	+	BestRefSeq	gene	RAB42	115273	-0.258173	3.04781	-2.28332	0.0247777	0.78653	-3.42249
HIST1H2BE	8344	NM_003523.2	435	395.39	29.02	7.85	5.52	NC_000006.12	26183796	26184230	435	+	BestRefSeq	gene	HIST1H2BE	8344	0.405134	2.69981	2.26982	0.0256186	0.798785	-3.42662
LOC105371305	105371305	XR_933659.1	1005	965.13	24.83	2.71	1.91	NC_000016.10	61918321	61940988	22668	+	Gnomon	gene	LOC105371305	105371305	-0.289739	1.45439	-2.24594	0.0271678	0.80659	-3.42702
ELMOD2	255520	NM_153702.3,XM_005262885.2,XM_005262886.1,XM_011531818.1,XM_011531819.1,XR_938716.1	5168.76	5128.89	512.85	10.46	7.36	NC_000004.12	140524158	140553770	29613	+	BestRefSeq%2CGnomon	gene	ELMOD2	255520	0.160291	3.45041	2.29352	0.0241583	0.783855	-3.42704
EDN3	1908	NM_001302455.1,NM_001302456.1,NM_207032.2,NM_207033.2,NM_207034.2,XM_005260312.3,XM_005260313.3,XM_006723734.2,XM_011528655.1,XR_936513.1	2561.91	2522.05	52	2.16	1.52	NC_000020.11	59300424	59325992	25569	+	BestRefSeq%2CGnomon	gene	EDN3	1908	0.392662	0.894631	2.24887	0.0269731	0.80659	-3.42807
LOC105371039	105371039	XR_932990.1	540	500.27	1	0.21	0.15	NC_000016.10	664986	665575	590	-	Gnomon	gene	LOC105371039	105371039	-0.416599	0.760221	-2.26478	0.0259386	0.798785	-3.4294
KDM4A-AS1	100132774	NR_033827.1	1574	1534.13	25.14	1.72	1.21	NC_000001.11	43699724	43707341	7618	-	BestRefSeq	gene	KDM4A-AS1	100132774	-0.244885	1.71305	-2.24605	0.0271607	0.80659	-3.43051
LOC101928574	101928574	XR_430173.2,XR_936325.1,XR_936326.1,XR_936327.1,XR_936328.1,XR_936329.1,XR_936330.1,XR_936331.1,XR_936332.1	1864.14	1824.28	80.26	4.62	3.25	NC_000019.10	12207435	12242746	35312	-	Gnomon	gene	LOC101928574	101928574	0.191364	2.1964	2.25596	0.0265077	0.805992	-3.43374
SFXN4	119559	NM_213649.1,NR_110305.1,XM_005269525.3,XM_005269526.1,XM_005269527.1,XM_011539282.1,XR_945603.1	1454.94	1415.07	165	12.26	8.62	NC_000010.11	119140913	119165709	24797	-	BestRefSeq%2CGnomon	gene	SFXN4	119559	0.17247	3.40319	2.28706	0.0245487	0.783855	-3.43476
INO80B-WBP1	100532735	NR_037849.1	2112	2072.13	121.5	6.15	4.33	NC_000002.12	74455023	74460891	5869	+	BestRefSeq	gene	INO80B-WBP1	100532735	0.327185	2.66956	2.26608	0.0258557	0.798785	-3.43682
PNLIPP1	100419068	100419068	4505	4465.13	147.81	3.46	2.44	NC_000010.11	116578454	116582958	4505	+	Curated Genomic	gene	PNLIPP1	100419068	-0.166641	2.28763	-2.25348	0.0266697	0.80659	-3.43885
CLNS1A	1207	NM_001293.2	1373	1333.13	559	44.11	31.02	NC_000011.10	77616151	77637806	21656	-	BestRefSeq	gene	CLNS1A	1207	0.157328	5.44192	2.28389	0.0247427	0.78653	-3.43945
RPS26P26	100271109	100271109	442	402.38	4	1.06	0.75	NC_000005.10	75374437	75374878	442	+	Curated Genomic	gene	RPS26P26	100271109	-0.320234	1.56251	-2.23939	0.0276071	0.807176	-3.4396
TRAM1	23471	NM_014294.5,XM_011517496.1	3107.39	3067.53	820	28	19.69	NC_000008.11	70573218	70608459	35242	-	BestRefSeq%2CGnomon	gene	TRAM1	23471	0.198754	4.89867	2.29038	0.0243474	0.783855	-3.44142
CEMP1	752014	NM_001048212.3	1374	1334.13	51	4.02	2.83	NC_000016.10	2530035	2531408	1374	-	BestRefSeq	gene	CEMP1	752014	-0.252348	2.39482	-2.25493	0.0265753	0.80659	-3.44152
SPCS1	28972	NM_014041.3	1085	1045.13	347	35	24.61	NC_000003.12	52705841	52708182	2342	+	BestRefSeq	gene	SPCS1	28972	0.25343	4.89886	2.29115	0.0243009	0.783855	-3.44407
PPA2	27068	NM_006903.4,NM_176866.2,NM_176867.3,NM_176869.2	1646.61	1606.74	265.02	17.33	12.19	NC_000004.12	105369077	105474070	104994	-	BestRefSeq	gene	PPA2	27068	0.181748	4.11571	2.29389	0.0241364	0.783855	-3.44549
C14orf159	80017	NM_001102366.2,NM_001102367.2,NM_001102368.2,NM_001102369.2,NM_001286470.1,NM_001286471.1,NM_001286472.1,NM_001286473.1,NM_024952.7	2821.54	2781.68	660	24.86	17.48	NC_000014.9	91114013	91225396	111384	+	BestRefSeq	gene	C14orf159	80017	0.142127	4.49607	2.29318	0.0241785	0.783855	-3.44589
FCF1P7	100422536	100422536	502	462.31	7.97	1.84	1.29	NC_000001.11	243267618	243268119	502	-	Curated Genomic	gene	FCF1P7	100422536	-0.344103	1.7609	-2.23817	0.0276894	0.807756	-3.4461
SRP9	6726	NM_001130440.1,NM_003133.5	1515.87	1476.01	2014.25	143.45	100.87	NC_000001.11	225777813	225790466	12654	+	BestRefSeq	gene	SRP9	6726	0.2502	7.06634	2.26001	0.0262452	0.802519	-3.44684
RPS20	6224	NM_001023.3,NM_001146227.1	848.67	808.8	1599.06	208.98	146.95	NC_000008.11	56068180	56074581	6402	-	BestRefSeq	gene	RPS20	6224	0.155197	7.65757	2.25271	0.0267207	0.80659	-3.4471
LOC101928402	101928402	NR_130770.1	326	286.66	0	0	0	NC_000023.11	123959233	123961341	2109	-	BestRefSeq	gene	LOC101928402	101928402	-0.576276	0.0542294	-2.30879	0.0232566	0.779861	-3.44891
LOC105375946	105375946	XR_929404.1,XR_929405.1,XR_929406.1	2809.17	2769.3	15	0.57	0.4	NC_000009.12	252825	275616	22792	-	Gnomon	gene	LOC105375946	105375946	-0.281078	0.661856	-2.24691	0.0271036	0.80659	-3.44898
LOC101409256	101409256	NR_102424.1	1945	1905.13	52.61	2.9	2.04	NC_000007.14	90396292	90398236	1945	+	BestRefSeq	gene	LOC101409256	101409256	-0.228348	2.3354	-2.24706	0.0270932	0.80659	-3.45289
FHL3	2275	NM_001243878.1,NM_004468.4	1623.28	1583.41	22	1.46	1.03	NC_000001.11	37996770	38005515	8746	-	BestRefSeq	gene	FHL3	2275	-0.294922	1.44625	-2.23014	0.0282372	0.810072	-3.45334
UBE2D1	7321	NM_001204880.1,NM_003338.4	2655	2615.13	254	10.18	7.16	NC_000010.11	58334979	58370753	35775	+	BestRefSeq	gene	UBE2D1	7321	0.305785	3.13543	2.26499	0.0259256	0.798785	-3.4571
ANKRD20A7P	653436	653436	3514	3474.13	131.27	3.96	2.78	NC_000009.12	42852563	42895739	43177	+	Curated Genomic	gene	ANKRD20A7P	653436	0.343707	2.07931	2.24522	0.0272159	0.80659	-3.45714
ST13	6767	NM_001278589.1,NM_003932.4	3581	3541.13	2926.25	86.52	60.84	NC_000022.11	40824535	40857008	32474	-	BestRefSeq	gene	ST13	6767	0.158891	6.26466	2.26054	0.0262111	0.802519	-3.45982
PHBP7	548599	548599	1369	1329.13	17.81	1.41	0.99	NC_000009.12	85898831	85900199	1369	+	Curated Genomic	gene	PHBP7	548599	-0.235197	1.64742	-2.22778	0.0284005	0.810072	-3.46212
ARHGAP23	57636	NM_001199417.1,XM_006721991.1,XM_006721992.2,XM_006721993.2,XM_006721994.2,XM_011525073.1,XM_011525074.1,XM_011525075.1,XM_011525076.1,XM_011525077.1,XR_429909.2	5108.52	5068.65	652.56	13.47	9.47	NC_000017.11	38419286	38512392	93107	+	BestRefSeq%2CGnomon	gene	ARHGAP23	57636	-0.261336	4.1657	-2.28563	0.0246361	0.784334	-3.46307
ACSS3	79611	NM_024560.2,XM_005269150.2,XM_005269151.3,XM_011538740.1,XR_944720.1	3446.65	3406.79	433	13.31	9.36	NC_000012.12	81078018	81257795	179778	+	BestRefSeq%2CGnomon	gene	ACSS3	79611	0.229361	3.66021	2.28135	0.0248987	0.789213	-3.46486
MEIS3P1	4213	NR_002211.1	2856	2816.13	191.84	7.14	5.02	NC_000017.11	15786850	15789705	2856	+	BestRefSeq	gene	MEIS3P1	4213	0.187582	2.74468	2.25235	0.0267439	0.80659	-3.46607
HIPK1-AS1	101928846	NR_110725.1,NR_110726.1	2117	2077.13	68.08	3.44	2.42	NC_000001.11	113924001	113929525	5525	-	BestRefSeq	gene	HIPK1-AS1	101928846	-0.184474	2.36988	-2.24097	0.0275004	0.80659	-3.46662
LOC645357	645357	645357	10294	10254.1	529.03	5.39	3.79	NC_000007.14	2381982	2392275	10294	+	Curated Genomic	gene	LOC645357	645357	-0.165437	2.72729	-2.24963	0.0269231	0.80659	-3.4693
TTC14	151613	NM_001042601.2,NM_001288582.1,NM_133462.3,XM_011512439.1,XR_427362.2	3954.64	3914.77	1599.25	42.76	30.07	NC_000003.12	180602130	180618347	16218	+	BestRefSeq%2CGnomon	gene	TTC14	151613	0.156192	5.26093	2.2689	0.025677	0.798785	-3.47133
LOC101927131	101927131	NR_110907.1	2280	2240.13	21.76	1.02	0.72	NC_000016.10	11465260	11473175	7916	+	BestRefSeq	gene	LOC101927131	101927131	-0.214941	1.07877	-2.21994	0.0289472	0.810072	-3.47345
LOC105374579	105374579	XR_940047.1,XR_940048.1	1109.5	1069.64	25	2.46	1.73	NC_000002.12	45786145	45788599	2455	+	Gnomon	gene	LOC105374579	105374579	-0.306838	1.72772	-2.21794	0.0290887	0.810072	-3.48097
LOC100131655	100131655	NR_040024.1	1295	1255.13	4.12	0.35	0.24	NC_000018.10	76794732	76822295	27564	-	BestRefSeq	gene	LOC100131655	100131655	-0.281289	0.661202	-2.22737	0.028429	0.810072	-3.48109
RANBP3	8498	NM_001300865.1,NM_003624.2,NM_007320.2,NM_007322.2,XM_006722928.1,XM_006722929.1,XM_011528391.1,XM_011528392.1,XM_011528393.1,XM_011528394.1	3147.93	3108.07	380.13	12.81	9.01	NC_000019.10	5916139	5978309	62171	-	BestRefSeq%2CGnomon	gene	RANBP3	8498	-0.135653	3.89481	-2.27493	0.0252976	0.798349	-3.48241
LOC100422209	100422209	100422209	777	737.14	183.45	26.34	18.52	NC_000023.11	26345335	26346111	777	+	Curated Genomic	gene	LOC100422209	100422209	-0.358721	5.2485	-2.26498	0.0259261	0.798785	-3.48293
STAM2	10254	NM_005843.5,XR_922831.1	5567.24	5527.37	696	13.17	9.26	NC_000002.12	152116801	152175992	59192	-	BestRefSeq%2CGnomon	gene	STAM2	10254	0.144416	3.71095	2.26999	0.0256079	0.798785	-3.48347
GPR180	160897	NM_180989.5	8875	8835.13	560.89	6.64	4.67	NC_000013.11	94601850	94634645	32796	+	BestRefSeq	gene	GPR180	160897	0.185278	2.64837	2.23692	0.0277737	0.808163	-3.4845
KATNAL2	83473	NM_031303.2,XM_005258357.3,XM_005258358.3,XM_005258361.2,XM_006722554.2,XM_011526219.1,XM_011526220.1,XM_011526221.1,XM_011526222.1,XM_011526223.1	3314.78	3274.92	196.11	6.27	4.41	NC_000018.10	46917602	47102243	184642	+	BestRefSeq%2CGnomon	gene	KATNAL2	83473	0.148612	2.78418	2.24427	0.0272788	0.80659	-3.48536
FAM76B	143684	NM_144664.4,XM_005273775.3,XM_005273776.3,XM_005273777.3,XM_011542610.1,XM_011542611.1,XM_011542612.1,XM_011542613.1,XR_247187.3,XR_947794.1	3431.14	3391.28	261	8.06	5.67	NC_000011.10	95768942	95790396	21455	-	BestRefSeq%2CGnomon	gene	FAM76B	143684	0.170452	2.9715	2.24474	0.0272479	0.80659	-3.48657
ZNF316	100131017	NM_001278559.1,XM_006715629.2,XM_006715630.2,XM_011515055.1	6558.67	6518.81	230.65	3.7	2.6	NC_000007.14	6637322	6658279	20958	+	BestRefSeq%2CGnomon	gene	ZNF316	100131017	-0.217611	2.378	-2.22963	0.0282724	0.810072	-3.48741
PGPEP1	54858	NM_001300927.1,NM_017712.2,XM_006722783.2,XM_011528111.1,XM_011528112.1,XM_011528113.1,XM_011528114.1,XM_011528115.1	6977.35	6937.48	680.96	10.26	7.22	NC_000019.10	18340582	18369953	29372	+	BestRefSeq%2CGnomon	gene	PGPEP1	54858	-0.184902	3.63472	-2.26759	0.0257598	0.798785	-3.48912
PATE4	399968	NM_001144874.1	1986	1946.13	36.58	1.97	1.39	NC_000011.10	125833316	125840072	6757	+	BestRefSeq	gene	PATE4	399968	-0.160253	1.49599	-2.20918	0.029713	0.812441	-3.49097
LOC105375383	105375383	XM_011516762.1,XM_011516763.1	1147.48	1107.61	18	1.71	1.2	NC_000007.14	87058643	87111964	53322	+	Gnomon	gene	LOC105375383	105375383	0.250771	0.990276	2.20682	0.0298839	0.812441	-3.49266
PQLC1P2	100127906	100127906	771	731.15	10	1.45	1.02	NC_000004.12	82691736	82692506	771	+	Curated Genomic	gene	PQLC1P2	100127906	-0.324719	1.53608	-2.20786	0.0298083	0.812441	-3.4933
GPER1	2852	NM_001039966.1,NM_001098201.1,NM_001505.2	2691.21	2651.35	39	1.54	1.08	NC_000007.14	1086807	1093815	7009	+	BestRefSeq	gene	GPER1	2852	-0.343261	1.52826	-2.20775	0.0298163	0.812441	-3.49547
LOC105378079	105378079	XR_943169.1	876	836.13	18	2.27	1.6	NC_000006.12	158071801	158074119	2319	+	Gnomon	gene	LOC105378079	105378079	-0.288198	2.09472	-2.21705	0.0291514	0.810072	-3.49554
FAM225A	286333	NR_024366.1	5802	5762.13	76.98	1.4	0.98	NC_000009.12	113112896	113119846	6951	+	BestRefSeq	gene	FAM225A	286333	0.266851	0.98162	2.20491	0.0300218	0.812441	-3.49574
LOC105378690	105378690	XR_947285.1,XR_947286.1	798.27	758.45	6	0.84	0.59	NC_000001.11	44688341	44724114	35774	-	Gnomon	gene	LOC105378690	105378690	0.343948	0.517105	2.21472	0.0293165	0.810072	-3.49688
TUBB2B	347733	NM_178012.4,XM_011514571.1	2015.29	1975.42	2342.01	124.41	87.49	NC_000006.12	3224261	3231665	7405	-	BestRefSeq%2CGnomon	gene	TUBB2B	347733	0.415488	6.32461	2.24077	0.0275136	0.80659	-3.49719
BAG6	7917	NM_001098534.1,NM_001199697.1,NM_001199698.1,NM_004639.3,NM_080702.2,NM_080703.2,XM_006715192.1,XM_006715198.1,XM_006715201.1,XM_006715203.1,XM_011514891.1,XM_011514892.1,XM_011514893.1,XM_011514894.1,XM_011514895.1,XM_011514896.1,XM_011514897.1,XM_011514898.1,XM_011514899.1,XM_011514900.1,XM_011514901.1,XM_011514902.1,XM_011514903.1,XM_011514904.1,XM_011514905.1,XM_011514906.1,XM_011514907.1,XM_…	3698.74	3658.88	839.38	24.02	16.89	NC_000006.12	31639028	31660767	21740	-	BestRefSeq%2CGnomon	gene	BAG6	7917	-0.125133	4.79511	-2.26209	0.0261115	0.801828	-3.49753
HSPE1P8	100292290	100292290	1013	973.13	201.69	21.86	15.37	NC_000001.11	39303907	39304919	1013	-	Curated Genomic	gene	HSPE1P8	100292290	-0.192441	4.4961	-2.26512	0.025917	0.798785	-3.4976
SNX18P5	100418977	100418977	1396	1356.13	26.56	2.06	1.45	NC_000009.12	42922701	42924096	1396	+	Curated Genomic	gene	SNX18P5	100418977	0.348122	1.31121	2.20628	0.0299229	0.812441	-3.49881
HIST1H2BF	8343	NM_003522.3	430	390.4	29	7.95	5.59	NC_000006.12	26199559	26199988	430	+	BestRefSeq	gene	HIST1H2BF	8343	0.353138	2.91337	2.24217	0.0274198	0.80659	-3.49904
BLZF2P	317729	317729	3453	3413.13	168.01	5.15	3.62	NC_000014.9	68866658	68870110	3453	-	Curated Genomic	gene	BLZF2P	317729	-0.203449	2.95684	-2.24093	0.0275031	0.80659	-3.50015
ACAT1	38	NM_000019.3,XM_006718834.2,XM_006718835.2	2130.06	2090.2	388.31	19.49	13.71	NC_000011.10	108121531	108148168	26638	+	BestRefSeq%2CGnomon	gene	ACAT1	38	0.191146	4.26399	2.2664	0.0258352	0.798785	-3.50107
TSGA13	114960	NM_001304968.1,NM_052933.3	2048	2008.13	76.6	4	2.81	NC_000007.14	130668646	130687432	18787	-	BestRefSeq	gene	TSGA13	114960	-0.272602	2.39961	-2.22054	0.0289053	0.810072	-3.50338
SHB	6461	NM_003028.2	6021	5981.13	74	1.29	0.91	NC_000009.12	37915898	38069213	153316	-	BestRefSeq	gene	SHB	6461	-0.235133	1.45653	-2.20139	0.0302787	0.813991	-3.50378
PPIE	10450	NM_001195007.1,NM_006112.3,NM_203456.2,NR_036543.1,NR_036544.1,XM_006710289.1,XM_006710290.2,XM_006710291.1,XM_006710292.2,XM_011540501.1,XR_946519.1,XR_946520.1,XR_946521.1	1764.09	1724.22	205.99	12.55	8.82	NC_000001.11	39738845	39763914	25070	+	BestRefSeq%2CGnomon	gene	PPIE	10450	0.183576	3.66688	2.2576	0.026401	0.805009	-3.50484
FREM1	158326	NM_001177704.1,NM_144966.5,XM_005251382.2,XM_005251384.3,XM_006716726.2,XM_006716728.2,XM_006716729.2,XM_011517748.1,XM_011517749.1,XM_011517750.1,XM_011517751.1,XM_011517752.1,XM_011517753.1,XM_011517754.1,XM_011517755.1,XM_011517756.1,XM_011517757.1,XM_011517758.1,XR_929188.1,XR_929190.1	8036.38	7996.51	212.97	2.78	1.96	NC_000009.12	14734666	14911647	176982	-	BestRefSeq%2CGnomon	gene	FREM1	158326	0.271104	1.75208	2.20337	0.0301341	0.812441	-3.50841
GFER	2671	NM_005262.2	2409	2369.13	78	3.45	2.43	NC_000016.10	1984149	1987749	3601	+	BestRefSeq	gene	GFER	2671	-0.173213	2.24546	-2.2141	0.0293608	0.810072	-3.50923
DHFR	1719	NM_000791.3,NM_001290354.1,NM_001290357.1,NR_110936.1	3903.95	3864.08	226.69	6.14	4.32	NC_000005.10	80626226	80654981	28756	-	BestRefSeq	gene	DHFR	1719	-0.317508	3.05833	-2.23768	0.0277224	0.807756	-3.51435
SDHAF3	57001	NM_020186.2,XM_011516415.1	2045.11	2005.25	77	4.03	2.83	NC_000007.14	97116593	97181763	65171	+	BestRefSeq%2CGnomon	gene	SDHAF3	57001	0.220772	1.86427	2.19659	0.0306319	0.813991	-3.51603
CD27-AS1	678655	NR_015382.2	2364	2324.13	149.44	6.74	4.74	NC_000012.12	6439001	6451517	12517	-	BestRefSeq	gene	CD27-AS1	678655	0.17174	2.66498	2.21985	0.0289537	0.810072	-3.5165
LINC00403	100505996	NR_120392.1,NR_120394.1	599.63	559.86	24	4.55	3.2	NC_000013.11	111972310	112108015	135706	+	BestRefSeq	gene	LINC00403	100505996	0.322625	2.57795	2.21682	0.0291681	0.810072	-3.52279
GMEB2	26205	NM_012384.3,XM_005260202.3,XM_006723776.1,XM_011528779.1	4210	4170.13	87	2.18	1.54	NC_000020.11	63587602	63627028	39427	-	BestRefSeq%2CGnomon	gene	GMEB2	26205	-0.185591	1.8858	-2.19736	0.0305754	0.813991	-3.52287
SNX24	28966	NM_014035.2,XM_005271972.3,XM_006714592.2,XM_011543349.1,XM_011543350.1,XM_011543351.1,XM_011543352.1	1954.35	1914.48	212	11.62	8.17	NC_000005.10	122845465	123029276	183812	+	BestRefSeq%2CGnomon	gene	SNX24	28966	0.147132	3.4007	2.24329	0.0273446	0.80659	-3.52303
MASTL	84930	NM_001172303.1,NM_001172304.1,NM_032844.3,XM_005252630.2,XM_005252631.2,XM_005252632.2,XM_006717518.2,XM_006717519.2,XM_006717520.2,XM_011519751.1,XR_930523.1	3045.86	3005.99	86.48	3.01	2.12	NC_000010.11	27154824	27186920	32097	+	BestRefSeq%2CGnomon	gene	MASTL	84930	0.174824	1.69696	2.19145	0.0310141	0.813991	-3.52316
PRKY	5616	NR_028062.1	7217	7177.13	68.47	1	0.7	NC_000024.10	7273972	7381547	107576	+	BestRefSeq	gene	PRKY	5616	-0.23517	0.275403	-2.23566	0.0278594	0.809568	-3.52391
TMEM218	219854	NM_001080546.2,NM_001258238.1,NM_001258239.1,NM_001258240.1,NM_001258241.1,NM_001258242.1,NM_001258243.1,NM_001258244.1,NM_001258245.1,NM_001258246.1,NM_001258247.1,NR_047586.1,NR_047587.1,NR_047588.1,NR_047589.1,NR_047590.1,NR_047591.1,NR_047592.1,XM_006718779.2,XM_006718780.2,XM_006718781.2,XM_006718783.2,XM_011542660.1	2318.33	2278.47	102	4.69	3.3	NC_000011.10	125094370	125111763	17394	-	BestRefSeq%2CGnomon	gene	TMEM218	219854	0.194419	2.37371	2.2058	0.0299577	0.812441	-3.52414
N6AMT2	221143	NM_174928.1,XM_005266287.2	849	809.14	52	6.79	4.78	NC_000013.11	20728931	20773956	45026	-	BestRefSeq%2CGnomon	gene	N6AMT2	221143	0.2296	2.7131	2.21649	0.0291914	0.810072	-3.5244
NUTM2B-AS1	101060691	NR_120611.1,NR_120612.1,NR_120613.1	2745.17	2705.3	491.67	19.04	13.39	NC_000010.11	79691500	79826594	135095	-	BestRefSeq	gene	NUTM2B-AS1	101060691	-0.20412	4.38201	-2.25367	0.0266578	0.80659	-3.52539
RASA4CP	401331	NR_024116.2	1527	1487.13	50.13	3.54	2.49	NC_000007.14	44028887	44040623	11737	-	BestRefSeq	gene	RASA4CP	401331	0.279751	1.59712	2.19141	0.0310166	0.813991	-3.52594
LUM	4060	NM_002345.3	2116	2076.13	16	0.81	0.57	NC_000012.12	91103455	91111765	8311	-	BestRefSeq	gene	LUM	4060	0.379861	0.475053	2.21297	0.0294419	0.81049	-3.52704
TMEM68	137695	NM_001286657.1,NM_001286660.1,NM_001286661.1,NM_152417.2,XM_005251150.1,XM_011517454.1,XM_011517455.1	2357.01	2317.14	210.06	9.51	6.68	NC_000008.11	55738744	55773407	34664	-	BestRefSeq%2CGnomon	gene	TMEM68	137695	0.180048	3.08736	2.22827	0.0283664	0.810072	-3.52829
TMEM50B	757	NM_006134.6,NR_040016.1,XM_011529746.1	2565.11	2525.25	583.84	24.23	17.04	NC_000021.9	33432486	33480009	47524	-	BestRefSeq%2CGnomon	gene	TMEM50B	757	0.162079	4.59693	2.24999	0.0268994	0.80659	-3.52834
ALDH7A1	501	NM_001182.4,NM_001201377.1,NM_001202404.1,XM_011543417.1	3231.73	3191.86	1011.03	33.17	23.33	NC_000005.10	126541841	126595390	53550	-	BestRefSeq%2CGnomon	gene	ALDH7A1	501	0.268343	5.20565	2.24159	0.0274584	0.80659	-3.52932
MPRIP	23164	NM_015134.3,NM_201274.3,XM_005256563.3,XM_005256564.3,XM_011523761.1,XM_011523762.1,XM_011523763.1,XM_011523764.1,XM_011523765.1,XM_011523766.1,XM_011523767.1	14868.9	14829.1	6893.12	48.56	34.15	NC_000017.11	17042468	17192648	150181	+	BestRefSeq%2CGnomon	gene	MPRIP	23164	-0.156	5.78277	-2.22945	0.0282848	0.810072	-3.53106
HTR2C	3358	NM_000868.3,NM_001256760.2,NM_001256761.2	4720.34	4680.47	184	4.11	2.89	NC_000023.11	114584078	114910061	325984	+	BestRefSeq	gene	HTR2C	3358	0.613546	2.15067	2.19575	0.0306943	0.813991	-3.53326
EIF3E	3646	NM_001568.2	1508	1468.13	1102.81	78.96	55.53	NC_000008.11	108201743	108248730	46988	-	BestRefSeq	gene	EIF3E	3646	0.198006	6.07726	2.2244	0.0286348	0.810072	-3.53406
RPLP0P2	113157	NR_002775.2	3525	3485.13	24.81	0.75	0.52	NC_000011.10	61615036	61639449	24414	+	BestRefSeq	gene	RPLP0P2	113157	-0.239313	1.16445	-2.18147	0.0317679	0.813991	-3.53457
TMLHE	55217	NM_001184797.1,NM_018196.3,XM_011531182.1,XR_247318.1	3226.22	3186.35	371	12.19	8.57	NC_000023.11	155489011	155612961	123951	-	BestRefSeq%2CGnomon	gene	TMLHE	55217	0.148785	3.43658	2.24048	0.0275334	0.80659	-3.53458
RRM2B	50484	NM_001172477.1,NM_001172478.1,NM_015713.4	4921.21	4881.35	912	19.55	13.74	NC_000008.11	102204501	102239118	34618	-	BestRefSeq	gene	RRM2B	50484	0.223346	4.03679	2.24692	0.0271028	0.80659	-3.53486
HSD17B13	345275	NM_001136230.2,NM_178135.4	2289	2249.13	49.53	2.31	1.62	NC_000004.12	87303789	87322906	19118	-	BestRefSeq	gene	HSD17B13	345275	-0.201598	1.89312	-2.18951	0.0311593	0.813991	-3.53576
SNIP1	79753	NM_024700.3,XM_011542160.1	4503.99	4464.12	298.32	6.99	4.92	NC_000001.11	37534449	37554344	19896	-	BestRefSeq%2CGnomon	gene	SNIP1	79753	-0.114095	3.09072	-2.22593	0.0285288	0.810072	-3.53603
STAU2-AS1	100128126	NR_038406.1	2068	2028.13	51.67	2.67	1.88	NC_000008.11	73420074	73441518	21445	+	BestRefSeq	gene	STAU2-AS1	100128126	-0.214235	2.07145	-2.19301	0.0308977	0.813991	-3.53871
EEF1A1	1915	NM_001402.5,XM_011535514.1	2316.75	2276.88	20102.1	925.84	651.05	NC_000006.12	73515750	73521032	5283	-	BestRefSeq%2CGnomon	gene	EEF1A1	1915	0.150524	9.87815	2.18378	0.0315919	0.813991	-3.5394
KIRREL3	84623	NM_001161707.1,NM_001301097.1,NM_032531.3,XM_011543026.1,XM_011543027.1,XM_011543028.1,XM_011543029.1,XM_011543030.1,XM_011543031.1,XM_011543032.1,XM_011543033.1,XM_011543034.1	3633.34	3593.47	338	9.85	6.92	NC_000011.10	126423493	127003460	579968	-	BestRefSeq%2CGnomon	gene	KIRREL3	84623	-0.215606	3.38349	-2.2317	0.0281305	0.810072	-3.53989
ABHD14A-ACY1	100526760	NR_037192.1	1879	1839.13	24.78	1.41	0.99	NC_000003.12	51975026	51989202	14177	+	BestRefSeq	gene	ABHD14A-ACY1	100526760	0.648122	0.427264	2.19296	0.030901	0.813991	-3.53999
ZNF736	728927	NM_001170905.2,NM_001294255.1	5588.86	5549	713.69	13.45	9.46	NC_000007.14	64313873	64356634	42762	+	BestRefSeq	gene	ZNF736	728927	0.134842	3.68091	2.24108	0.0274929	0.80659	-3.54049
CRYGGP	1424	1424	717	677.16	4.41	0.69	0.48	NC_000002.12	51774998	51775714	717	-	Curated Genomic	gene	CRYGGP	1424	-0.328446	0.739952	-2.18932	0.0311738	0.813991	-3.54064
MIR646HG	284757	NR_046099.1	2043	2003.13	9.43	0.49	0.35	NC_000020.11	60138492	60322256	183765	+	BestRefSeq	gene	MIR646HG	284757	-0.353233	0.590257	-2.20447	0.0300541	0.812441	-3.54114
LRG1	116844	NM_052972.2	1780	1740.13	12.64	0.76	0.54	NC_000019.10	4537215	4540024	2810	-	BestRefSeq	gene	LRG1	116844	-0.278234	0.983423	-2.17976	0.0318987	0.813991	-3.54166
MTX3	345778	NM_001010891.4,NM_001167741.1,XM_005248495.2	7900.25	7860.39	1427	18.98	13.34	NC_000005.10	79976716	79991265	14550	-	BestRefSeq%2CGnomon	gene	MTX3	345778	0.151554	3.95423	2.24306	0.0273602	0.80659	-3.54244
FSCN1	6624	NM_003088.3	2796	2756.13	500.86	19.04	13.39	NC_000007.14	5592805	5606656	13852	+	BestRefSeq	gene	FSCN1	6624	-0.279212	4.43586	-2.24434	0.0272746	0.80659	-3.54265
RNVU1-3	101954272	NR_104081.1	161	123.93	1	0.9	0.64	NC_000001.11	148402715	148402875	161	+	BestRefSeq	gene	RNVU1-3	101954272	0.828411	0.0332226	2.25665	0.026463	0.805763	-3.54317
PGM5P3	101929157	XR_428433.2	594	554.23	10.47	2.01	1.41	NC_000009.12	45108	73177	28070	-	Gnomon	gene	PGM5P3	101929157	0.437111	0.555856	2.18898	0.0311991	0.813991	-3.54324
LECT1	11061	NM_001011705.1,NM_007015.2,XM_006719761.2,XM_011534897.1,XM_011534898.1,XM_011534899.1,XM_011534900.1	1310	1270.13	12	0.99	0.7	NC_000013.11	52703264	52739812	36549	-	BestRefSeq%2CGnomon	gene	LECT1	11061	-0.245052	0.954365	-2.17634	0.0321613	0.813991	-3.54394
LOC105377912	105377912	XR_942819.1	414	374.43	2	0.57	0.4	NC_000006.12	101454359	101463831	9473	+	Gnomon	gene	LOC105377912	105377912	-0.541901	0.391691	-2.21676	0.0291717	0.810072	-3.54472
SLC35F5	80255	NM_025181.3,NR_104470.1,XM_005263799.2,XM_011511921.1,XM_011511922.1,XM_011511923.1	4056.03	4016.17	732	19.08	13.41	NC_000002.12	113712792	113756823	44032	-	BestRefSeq%2CGnomon	gene	SLC35F5	80255	0.145503	4.2556	2.24172	0.0274502	0.80659	-3.54985
FIZ1	84922	NM_032836.2,XM_005259352.3,XM_011527426.1,XM_011527427.1	3411.09	3371.22	49	1.52	1.07	NC_000019.10	55591371	55599696	8326	-	BestRefSeq%2CGnomon	gene	FIZ1	84922	-0.220499	1.40393	-2.17409	0.0323357	0.813991	-3.55057
OR9S24P	403275	403275	928	888.13	67.52	8.03	5.64	NC_000002.12	240079433	240080360	928	+	Curated Genomic	gene	OR9S24P	403275	-0.199288	3.17782	-2.21996	0.0289462	0.810072	-3.55148
DLEU7-AS1	100874074	NR_046551.1	1807	1767.13	7.2	0.43	0.3	NC_000013.11	50807855	50849905	42051	+	BestRefSeq	gene	DLEU7-AS1	100874074	-0.364039	0.65984	-2.181	0.0318038	0.813991	-3.55213
SH2B3	10019	NM_001291424.1,NM_005475.2,XM_005253818.3,XM_005253819.3,XM_006719180.2,XM_011537719.1,XM_011537720.1,XM_011537721.1,XM_011537722.1	5088.19	5048.33	294.54	6.1	4.29	NC_000012.12	111405108	111451624	46517	+	BestRefSeq%2CGnomon	gene	SH2B3	10019	-0.157354	3.15105	-2.21916	0.0290027	0.810072	-3.55304
EPHA10	284656	NM_001099439.1,NM_173641.2,XM_006710584.2,XR_946610.1,XR_946611.1,XR_946612.1,XR_946613.1,XR_946614.1	2796.2	2756.33	232.9	8.85	6.23	NC_000001.11	37713886	37765152	51267	-	BestRefSeq%2CGnomon	gene	EPHA10	284656	-0.20038	3.40009	-2.22779	0.0284	0.810072	-3.55343
CTRC	11330	NM_007272.2,XM_011540550.1	3342	3302.13	83.14	2.64	1.85	NC_000001.11	15438442	15449247	10806	+	BestRefSeq%2CGnomon	gene	CTRC	11330	-0.199035	1.91673	-2.18057	0.0318369	0.813991	-3.554
CEBPZ	10153	NM_005760.2	3330	3290.13	491	15.63	10.99	NC_000002.12	37201629	37231597	29969	-	BestRefSeq	gene	CEBPZ	10153	0.144717	4.04203	2.23908	0.0276279	0.807176	-3.5548
RPL23AP42	647099	647099	549	509.26	648.92	135.62	95.37	NC_000003.12	161429072	161429620	549	-	Curated Genomic	gene	RPL23AP42	647099	0.201031	6.84908	2.2009	0.0303147	0.813991	-3.55676
ERICH2	285141	NM_001289947.1,NM_001290030.1,NM_001290031.1,NR_110644.1,XM_011510998.1,XM_011510999.1,XM_011511000.1,XM_011511001.1,XR_922910.1	1080.08	1040.24	36	3.65	2.57	NC_000002.12	170770541	170798971	28431	+	BestRefSeq%2CGnomon	gene	ERICH2	285141	0.221102	1.49696	2.16832	0.0327855	0.813991	-3.55828
SPX	80763	NM_030572.2	583	543.23	40	7.83	5.5	NC_000012.12	21526322	21531276	4955	+	BestRefSeq	gene	SPX	80763	0.383185	2.9627	2.20488	0.0300246	0.812441	-3.55837
MCOLN1	57192	NM_020533.2	2098	2058.13	68	3.47	2.44	NC_000019.10	7522610	7534009	11400	+	BestRefSeq	gene	MCOLN1	57192	-0.195238	2.14763	-2.18154	0.0317625	0.813991	-3.55876
RPS14	6208	NM_001025070.1,NM_001025071.1,NM_005617.3	572.18	532.43	1190.12	237.71	167.16	NC_000005.10	150444229	150449756	5528	-	BestRefSeq	gene	RPS14	6208	0.160602	7.88172	2.18835	0.0312465	0.813991	-3.56016
TWF1	5756	NM_001242397.1,NM_002822.4,NR_073472.1,NR_073473.1	3053.56	3013.7	830.49	28.87	20.3	NC_000012.12	43793723	43806375	12653	-	BestRefSeq	gene	TWF1	5756	0.198007	4.7742	2.23157	0.0281392	0.810072	-3.56082
TNNT1	7138	NM_001126132.2,NM_001126133.2,NM_001291774.1,NM_003283.5,XM_006723343.2,XM_011527243.1,XM_011527244.1,XM_011527245.1,XM_011527246.1	902	862.13	45	5.51	3.88	NC_000019.10	55132698	55149354	16657	-	BestRefSeq%2CGnomon	gene	TNNT1	7138	0.371405	1.85401	2.17131	0.0325512	0.813991	-3.5629
TMED5	50999	NM_001167830.1,NM_016040.4,NR_030761.1	6076.06	6036.19	1076	18.64	13.11	NC_000001.11	93149742	93180689	30948	-	BestRefSeq	gene	TMED5	50999	0.221571	4.05127	2.23451	0.0279377	0.810072	-3.56351
LAPTM4A	9741	NM_014713.4	1765	1725.13	615	37.44	26.33	NC_000002.12	20032650	20052028	19379	-	BestRefSeq	gene	LAPTM4A	9741	0.176594	5.12085	2.22344	0.0287021	0.810072	-3.56384
PAICS	10606	NM_001079524.1,NM_001079525.1,NM_006452.3,XM_011534366.1	3284.76	3244.89	734.75	23.71	16.68	NC_000004.12	56435749	56461368	25620	+	BestRefSeq%2CGnomon	gene	PAICS	10606	0.137292	4.4479	2.23332	0.0280193	0.810072	-3.56466
RAB40A	142684	NM_080879.2,XM_005262083.3,XM_011530868.1,XM_011530869.1,XM_011530870.1,XM_011530871.1,XM_011530872.1	2104.06	2064.2	61.13	3.11	2.18	NC_000023.11	103499136	103519489	20354	-	BestRefSeq%2CGnomon	gene	RAB40A	142684	0.208765	1.48292	2.16701	0.0328879	0.813991	-3.56481
DVL3	1857	NM_004423.3,XM_005247172.1,XM_011512513.1	3936.87	3897.01	365.4	9.81	6.9	NC_000003.12	184155311	184173526	18216	+	BestRefSeq%2CGnomon	gene	DVL3	1857	-0.156012	3.62617	-2.22812	0.0283768	0.810072	-3.56496
PPRC1	23082	NM_001288727.1,NM_001288728.1,NM_015062.4,XM_005269656.2,XM_005269658.1,XM_006717731.2,XM_011539549.1,XM_011539550.1,XM_011539551.1,XM_011539552.1,XM_011539553.1	4750.98	4711.12	204	4.53	3.19	NC_000010.11	102132994	102150333	17340	+	BestRefSeq%2CGnomon	gene	PPRC1	23082	-0.142814	2.53954	-2.19105	0.0310437	0.813991	-3.56502
ERAP2	64167	NM_001130140.1,NM_022350.3,XM_011543544.1,XR_948283.1	4970.65	4930.79	223.71	4.75	3.34	NC_000005.10	96875940	96919703	43764	+	BestRefSeq%2CGnomon	gene	ERAP2	64167	0.423358	1.62344	2.1726	0.0324514	0.813991	-3.5686
LOC105377103	105377103	XR_940867.1,XR_940868.1,XR_940869.1,XR_940870.1,XR_940871.1,XR_940872.1,XR_940873.1	1858.51	1818.65	32	1.85	1.3	NC_000003.12	57904285	57920752	16468	-	Gnomon	gene	LOC105377103	105377103	-0.195687	1.45494	-2.16332	0.0331796	0.813991	-3.56887
TACR1	6869	NM_001058.3,NM_015727.2	4778	4738.13	80	1.77	1.24	NC_000002.12	75046463	75199519	153057	-	BestRefSeq	gene	TACR1	6869	0.246632	0.878295	2.16569	0.0329918	0.813991	-3.56949
TCAIM	285343	NM_001029839.2,NM_001029840.2,NM_001282913.1,NM_001282914.1,NM_001282915.1,NM_173826.3,XM_011533621.1	3069.83	3029.97	440	15.21	10.7	NC_000003.12	44338119	44409448	71330	+	BestRefSeq%2CGnomon	gene	TCAIM	285343	0.117139	3.82424	2.22861	0.0283429	0.810072	-3.56959
LOC441204	441204	NR_015364.2	1632	1592.13	68	4.49	3.16	NC_000007.14	26486668	26496367	9700	+	BestRefSeq	gene	LOC441204	441204	0.361009	1.34011	2.16019	0.0334284	0.813991	-3.57056
TRIM52-AS1	100507602	NR_102759.1,NR_102760.1,NR_102761.1,NR_102762.1	973.18	933.32	77.34	8.75	6.15	NC_000005.10	181261212	181272307	11096	+	BestRefSeq	gene	TRIM52-AS1	100507602	-0.180956	3.20544	-2.20805	0.0297949	0.812441	-3.57209
ANP32A	8125	NM_006305.3,XM_006720707.2	2467	2427.13	1080.97	46.69	32.83	NC_000015.10	68778535	68820922	42388	-	BestRefSeq%2CGnomon	gene	ANP32A	8125	0.170516	5.24907	2.21747	0.0291218	0.810072	-3.57246
LOC100996598	100996598	XM_011530664.1	633	593.2	11	1.97	1.38	NC_000022.11	41369082	41370396	1315	+	Gnomon	gene	LOC100996598	100996598	-0.310952	2.06539	-2.16867	0.0327575	0.813991	-3.57306
ZBTB41	360023	NM_194314.2,XM_011509507.1,XR_921776.1	7054.64	7014.78	1439	21.45	15.08	NC_000001.11	197153684	197200542	46859	-	BestRefSeq%2CGnomon	gene	ZBTB41	360023	0.117417	4.43003	2.22837	0.0283593	0.810072	-3.57314
ARF1P2	100420012	100420012	536	496.27	1	0.21	0.15	NC_000012.12	120845112	120845647	536	-	Curated Genomic	gene	ARF1P2	100420012	-0.366241	1.20526	-2.15468	0.0338707	0.813991	-3.57737
TUBGCP3	10426	NM_001286277.1,NM_001286278.1,NM_001286279.1,NM_006322.5,XM_005268293.1,XM_011537462.1,XM_011537463.1,XM_011537464.1,XR_245841.2	3433.38	3393.51	299	9.23	6.49	NC_000013.11	112485005	112606442	121438	-	BestRefSeq%2CGnomon	gene	TUBGCP3	10426	-0.110614	3.44934	-2.21448	0.029334	0.810072	-3.57804
USP42	84132	NM_032172.2,XM_005249883.3,XM_006715790.1,XM_006715791.2,XM_011515573.1,XM_011515574.1,XM_011515575.1,XM_011515576.1,XM_011515577.1,XM_011515578.1	4168.94	4129.08	199.68	5.06	3.56	NC_000007.14	6078743	6161564	82822	+	BestRefSeq%2CGnomon	gene	USP42	84132	-0.11759	2.60729	-2.18705	0.031344	0.813991	-3.57804
LOC100422696	100422696	100422696	672	632.18	3.46	0.58	0.41	NC_000007.14	102798990	102799661	672	+	Curated Genomic	gene	LOC100422696	100422696	-0.351726	1.43722	-2.15827	0.0335824	0.813991	-3.57844
LOC105371415	105371415	XR_922113.1	1281	1241.13	18.75	1.59	1.12	NC_000001.11	149665715	149669149	3435	-	Gnomon	gene	LOC105371415	105371415	-0.271005	1.68498	-2.15964	0.0334724	0.813991	-3.57878
GDAP2	54834	NM_001135589.2,NM_017686.3,XM_005270959.1,XM_011541621.1,XM_011541622.1,XM_011541623.1,XM_011541624.1	6639.25	6599.38	935.84	14.83	10.43	NC_000001.11	117863485	117929679	66195	-	BestRefSeq%2CGnomon	gene	GDAP2	54834	0.105722	3.92886	2.22451	0.0286273	0.810072	-3.57937
PTGES3L	100885848	NM_001142653.1,NM_001142654.1,NM_001261430.1	1907	1867.13	27.81	1.56	1.1	NC_000017.11	42968088	42980528	12441	-	BestRefSeq	gene	PTGES3L	100885848	-0.200089	1.69777	-2.16031	0.0334192	0.813991	-3.57985
MTERF2	80298	NM_001033050.2,NM_025198.4,XM_006719613.2,XM_011538767.1	2438.09	2398.23	334	14.6	10.27	NC_000012.12	106977291	106987166	9876	-	BestRefSeq%2CGnomon	gene	MTERF2	80298	0.127739	3.72427	2.2216	0.0288308	0.810072	-3.58012
SEC11A	23478	NM_001271918.1,NM_001271919.1,NM_001271920.1,NM_001271921.1,NM_001271922.1,NM_014300.3,NR_073518.1	1418.71	1378.85	268	20.44	14.37	NC_000015.10	84669537	84716460	46924	-	BestRefSeq	gene	SEC11A	23478	0.170902	4.40681	2.22491	0.0285999	0.810072	-3.58075
HNMT	3176	NM_001024074.2,NM_001024075.1,NM_006895.2,XM_011511063.1,XM_011511064.1	3151.46	3111.6	478	16.09	11.31	NC_000002.12	137964238	138016364	52127	+	BestRefSeq%2CGnomon	gene	HNMT	3176	0.190777	3.88119	2.22422	0.0286475	0.810072	-3.58099
YPEL4	219539	NM_145008.2,XM_011544801.1	1906.33	1866.46	293	16.48	11.59	NC_000011.10	57645087	57649944	4858	-	BestRefSeq%2CGnomon	gene	YPEL4	219539	0.177984	3.56786	2.21665	0.0291795	0.810072	-3.58175
RPL27	6155	NM_000988.3	495	455.31	755	176.86	124.37	NC_000017.11	42998429	43002959	4531	+	BestRefSeq	gene	RPL27	6155	0.163364	7.43233	2.18192	0.0317333	0.813991	-3.58219
KCNMB4	27345	NM_014505.5,XM_011538188.1,XR_245917.3	4670.62	4630.76	1207.04	27.27	19.18	NC_000012.12	70366223	70434292	68070	+	BestRefSeq%2CGnomon	gene	KCNMB4	27345	-0.185535	5.02963	-2.21501	0.0292959	0.810072	-3.58228
NIPSNAP3A	25934	NM_015469.1	1633	1593.13	389	25.65	18.04	NC_000009.12	104747688	104760122	12435	+	BestRefSeq	gene	NIPSNAP3A	25934	0.237384	4.03696	2.21975	0.0289612	0.810072	-3.58358
PTCHD3P3	100533665	100533665	2200	2160.13	39.28	1.91	1.34	NC_000006.12	109288571	109290770	2200	-	Curated Genomic	gene	PTCHD3P3	100533665	-0.228046	1.379	-2.15182	0.0341022	0.813991	-3.58503
RNU1-21P	100873862	100873862	163	125.85	4.02	3.57	2.51	NC_000011.10	123763927	123764089	163	+	Curated Genomic	gene	RNU1-21P	100873862	0.876824	1.04802	2.15033	0.0342235	0.813991	-3.58585
CSTF2	1478	NM_001325.2,XM_011530873.1,XM_011530874.1	2053.96	2014.1	167	8.7	6.12	NC_000023.11	100820359	100841520	21162	+	BestRefSeq%2CGnomon	gene	CSTF2	1478	0.148619	3.03575	2.19545	0.0307163	0.813991	-3.58762
MDH1B	130752	NM_001039845.2,NM_001282940.1,NR_104261.1,XM_005246315.3,XM_005246316.3,XM_011510628.1,XM_011510629.1,XR_922861.1	1899.14	1859.27	75.1	4.24	2.98	NC_000002.12	206737763	206765549	27787	-	BestRefSeq%2CGnomon	gene	MDH1B	130752	0.329973	2.14793	2.16227	0.033263	0.813991	-3.58789
RBM45	129831	NM_152945.2,XM_005246287.3,XM_006712261.2	1730.15	1690.28	128	7.95	5.59	NC_000002.12	178112417	178129656	17240	+	BestRefSeq%2CGnomon	gene	RBM45	129831	0.149828	2.981	2.19369	0.0308468	0.813991	-3.59144
PCDHGB4	8641	NM_003736.2,NM_032098.1	4578	4538.13	49.46	1.14	0.8	NC_000005.10	141387885	141512979	125095	+	Curated Genomic	gene	PCDHGB4	8641	0.458405	0.270383	2.15871	0.0335471	0.813991	-3.59173
C2orf40	84417	NM_032411.2,XM_006712799.2,XM_011511993.1	781.4	741.54	23	3.28	2.31	NC_000002.12	106063294	106078155	14862	+	BestRefSeq%2CGnomon	gene	C2orf40	84417	0.303481	1.80794	2.15982	0.0334582	0.813991	-3.59202
ECI2	10455	NM_001166010.1,NM_006117.2,NM_206836.2,NR_028588.1,XM_006714957.1	1399.38	1359.51	325.75	25.2	17.72	NC_000006.12	4115693	4135597	19905	-	BestRefSeq%2CGnomon	gene	ECI2	10455	0.174884	4.42226	2.2189	0.0290208	0.810072	-3.59253
LOC100506217	100506217	XM_011514191.1	2578	2538.13	81.53	3.37	2.37	NC_000005.10	21481307	21484694	3388	-	Gnomon	gene	LOC100506217	100506217	-0.468046	2.32741	-2.16694	0.032894	0.813991	-3.59262
FAM96A	84191	NM_001014812.2,NM_001289108.1,NM_032231.5,NR_110310.1	1444.41	1404.55	176	13.18	9.27	NC_000015.10	64072559	64094008	21450	-	BestRefSeq	gene	FAM96A	84191	0.184345	3.68905	2.21392	0.0293735	0.810072	-3.59329
NDUFB5	4711	NM_001199957.1,NM_001199958.1,NM_002492.3	1041.6	1001.73	496	52.21	36.72	NC_000003.12	179604787	179624500	19714	+	BestRefSeq	gene	NDUFB5	4711	0.258206	5.5776	2.20285	0.0301724	0.812441	-3.59412
PVALB	5816	NM_002854.2,XM_006724285.1,XM_011530288.1	552	512.26	4	0.83	0.58	NC_000022.11	36800701	36819473	18773	-	BestRefSeq%2CGnomon	gene	PVALB	5816	0.993748	1.02927	2.14822	0.0343957	0.813991	-3.59435
PIGF	5281	NM_002643.3,NM_173074.2,XM_005264369.2,XM_011532908.1	1006.95	967.09	120.8	13.18	9.27	NC_000002.12	46581274	46617112	35839	-	BestRefSeq%2CGnomon	gene	PIGF	5281	0.191186	3.47687	2.20643	0.0299119	0.812441	-3.59469
LOC105369305	105369305	XR_937700.1	1101	1061.13	14	1.39	0.98	NC_000021.9	36811386	36813696	2311	+	Gnomon	gene	LOC105369305	105369305	-0.239515	1.01974	-2.1471	0.0344873	0.813991	-3.5957
LOC105375803	105375803	XR_928745.1	340	300.61	3	1.08	0.76	NC_000008.11	144494204	144496461	2258	-	Gnomon	gene	LOC105375803	105375803	0.49176	0.168004	2.18107	0.0317984	0.813991	-3.59578
RPS10P14	646942	646942	587	547.23	3	0.58	0.41	NC_000007.14	37375487	37376073	587	+	Curated Genomic	gene	RPS10P14	646942	-0.395148	1.24325	-2.14299	0.0348255	0.813991	-3.59603
PCNT	5116	NM_006031.5,XM_005261124.3,XM_005261129.2,XM_011529593.1,XM_011529594.1	10550.9	10511.1	1013	10.07	7.08	NC_000021.9	46324100	46445769	121670	+	BestRefSeq%2CGnomon	gene	PCNT	5116	-0.184378	3.67451	-2.21214	0.0295009	0.81049	-3.59767
LOC105372637	105372637	XR_936787.1,XR_936788.1,XR_936789.1,XR_936790.1,XR_936791.1,XR_936793.1,XR_936794.1,XR_936795.1	5671	5631.13	119.53	2.22	1.56	NC_000020.11	47950810	47961287	10478	+	Gnomon	gene	LOC105372637	105372637	-0.184977	1.78567	-2.15134	0.0341413	0.813991	-3.59834
PCDHGB5	56101	NM_018925.2,NM_032099.1	4578	4538.13	136.66	3.15	2.22	NC_000005.10	141398128	141512979	114852	+	Curated Genomic	gene	PCDHGB5	56101	0.376557	1.7096	2.1456	0.0346104	0.813991	-3.60025
SH3BGRL2	83699	NM_031469.2,XM_011536165.1	4572.15	4532.28	1825	42.13	29.63	NC_000006.12	79631283	79703670	72388	+	BestRefSeq%2CGnomon	gene	SH3BGRL2	83699	0.198845	5.06842	2.20657	0.029902	0.812441	-3.60042
COMMD5	28991	NM_001081003.2,NM_001081004.2,NM_001287237.1,NM_014066.3,XR_428379.2,XR_928321.1,XR_928322.1,XR_928323.1,XR_928324.1,XR_928325.1	2382.96	2343.09	154.78	6.93	4.87	NC_000008.11	144837978	144853640	15663	-	BestRefSeq%2CGnomon	gene	COMMD5	28991	-0.13629	3.07291	-2.19306	0.0308936	0.813991	-3.60084
ZNF444	55311	NM_001253792.1,NM_018337.3,XM_005259034.2,XM_005259035.1,XM_005259036.1,XM_011527068.1,XM_011527069.1,XM_011527070.1,XM_011527071.1,XM_011527072.1,XM_011527073.1	2679.33	2639.47	80.9	3.21	2.26	NC_000019.10	56140951	56160893	19943	+	BestRefSeq%2CGnomon	gene	ZNF444	55311	-0.217216	2.2223	-2.16402	0.0331239	0.813991	-3.60187
LOC105374892	105374892	XR_926399.1	1822	1782.13	12	0.71	0.5	NC_000006.12	3662821	3665982	3162	-	Gnomon	gene	LOC105374892	105374892	-0.591944	0.99469	-2.13809	0.0352325	0.813991	-3.60372
PCCB	5096	NM_000532.4,NM_001178014.1,XM_011512873.1	1816	1776.13	414	24.47	17.21	NC_000003.12	136250325	136330171	79847	+	BestRefSeq%2CGnomon	gene	PCCB	5096	0.24998	4.38742	2.2124	0.0294822	0.81049	-3.60386
MYCN	4613	NM_001293228.1,NM_001293231.1,NM_001293233.1,NM_005378.5	2115.61	2075.74	35	1.77	1.24	NC_000002.12	15940438	15947007	6570	+	BestRefSeq	gene	MYCN	4613	-0.220459	1.66403	-2.14266	0.034853	0.813991	-3.60423
LOC100421169	100421169	100421169	504	464.3	4.29	0.98	0.69	NC_000016.10	25071521	25072024	504	-	Curated Genomic	gene	LOC100421169	100421169	0.668368	0.252224	2.16348	0.0331672	0.813991	-3.60433
CEP290	80184	NM_025114.3,XM_011538756.1,XM_011538757.1,XM_011538758.1,XM_011538759.1,XM_011538760.1,XM_011538761.1,XM_011538762.1,XM_011538763.1,XM_011538764.1,XM_011538765.1,XM_011538766.1	7985.5	7945.64	865.61	11.39	8.01	NC_000012.12	88049013	88142216	93204	-	BestRefSeq%2CGnomon	gene	CEP290	80184	0.152146	3.63946	2.20399	0.030089	0.812441	-3.61067
SNX18P10	100419040	100419040	754	714.15	1.88	0.28	0.2	NC_000021.9	8801140	8801893	754	-	Curated Genomic	gene	SNX18P10	100419040	-0.47776	1.51003	-2.13431	0.0355493	0.813991	-3.61188
MTBP	27085	NM_022045.4,XM_011516962.1,XM_011516963.1,XR_928318.1	2950.21	2910.34	44	1.58	1.11	NC_000008.11	120445398	120523635	78238	+	BestRefSeq%2CGnomon	gene	MTBP	27085	0.254354	1.20392	2.13263	0.0356914	0.813991	-3.61301
DES	1674	NM_001927.3	2248	2208.13	24	1.14	0.8	NC_000002.12	219418377	219426739	8363	+	BestRefSeq	gene	DES	1674	0.586714	0.258346	2.14437	0.0347113	0.813991	-3.61387
MAP1LC3B	81631	NM_022818.4	2288	2248.13	1319.39	61.55	43.28	NC_000016.10	87392195	87404774	12580	+	BestRefSeq	gene	MAP1LC3B	81631	0.117352	5.81736	2.18462	0.0315279	0.813991	-3.61398
LINC00836	101929052	NR_108067.1,NR_108068.1,NR_108069.1	1631.67	1591.81	47.04	3.11	2.18	NC_000010.11	25651712	25732935	81224	+	BestRefSeq	gene	LINC00836	101929052	0.34305	1.99743	2.15506	0.03384	0.813991	-3.61434
BIRC6-AS2	103752586	NR_125793.1	589	549.23	8	1.55	1.09	NC_000002.12	32557520	32574818	17299	-	BestRefSeq	gene	BIRC6-AS2	103752586	-0.314453	1.4007	-2.13263	0.0356912	0.813991	-3.61466
OMD	4958	NM_005014.2	2542	2502.13	66	2.76	1.94	NC_000009.12	92414245	92424554	10310	-	BestRefSeq	gene	OMD	4958	0.322688	1.92213	2.14734	0.0344673	0.813991	-3.61478
SATB1-AS1	101927777	NR_125803.1	843	803.14	18	2.37	1.67	NC_000003.12	18445237	18530114	84878	+	BestRefSeq	gene	SATB1-AS1	101927777	0.280929	1.27631	2.13478	0.0355102	0.813991	-3.61602
SLC17A8	246213	NM_001145288.1,NM_139319.2	3983	3943.13	54	1.43	1.01	NC_000012.12	100357079	100422059	64981	+	BestRefSeq	gene	SLC17A8	246213	0.314146	0.374232	2.16445	0.0330898	0.813991	-3.61707
AKT3	10000	NM_001206729.1,NM_005465.4,NM_181690.2,XM_005272994.3,XM_005272995.2,XM_005272997.3,XM_006711726.2,XM_011544011.1,XM_011544012.1,XM_011544013.1,XM_011544014.1	2773.4	2733.53	4572.14	175.26	123.24	NC_000001.11	243488233	243851079	362847	-	BestRefSeq%2CGnomon	gene	AKT3	10000	0.171646	7.5059	2.16156	0.033319	0.813991	-3.61708
LOC105375978	105375978	XR_929485.1	938	898.13	34	4	2.81	NC_000009.12	14588797	14602832	14036	-	Gnomon	gene	LOC105375978	105375978	0.238633	1.76852	2.14559	0.0346111	0.813991	-3.61756
CLEC5A	23601	NM_001301167.1,NM_013252.2,XM_011515995.1,XR_927428.1	3467.46	3427.59	38	1.16	0.82	NC_000007.14	141927357	141947007	19651	-	BestRefSeq%2CGnomon	gene	CLEC5A	23601	0.44956	1.11338	2.13	0.0359143	0.813991	-3.61806
LOC105376851	105376851	XM_011525781.1	2518	2478.13	626.19	26.49	18.63	NC_000018.10	11635709	11641066	5358	-	Gnomon	gene	LOC105376851	105376851	-0.235176	5.39939	-2.18703	0.0313457	0.813991	-3.62097
RPL12P44	100419392	100419392	941	901.13	14.35	1.68	1.18	NC_000003.12	44937585	44938525	941	+	Curated Genomic	gene	RPL12P44	100419392	-0.234596	1.40318	-2.12935	0.0359689	0.813991	-3.62123
HLTF	6596	NM_003071.3,NM_139048.2,XM_005247724.2,XM_011513091.1,XM_011513092.1,XM_011513093.1	5042.55	5002.69	1222.98	25.57	17.98	NC_000003.12	149030117	149086554	56438	-	BestRefSeq%2CGnomon	gene	HLTF	6596	0.260873	4.43195	2.20303	0.0301592	0.812441	-3.62161
ERF	2077	NM_001301035.1,NM_006494.3,XM_005258644.1,XM_006723079.1,XM_011526612.1,XM_011526613.1	2661.21	2621.35	118	4.72	3.32	NC_000019.10	42247561	42255164	7604	-	BestRefSeq%2CGnomon	gene	ERF	2077	-0.294221	2.7111	-2.16394	0.0331305	0.813991	-3.62205
NCLP1	100302751	100302751	2689	2649.13	79.62	3.15	2.22	NC_000009.12	136812788	136815476	2689	-	Curated Genomic	gene	NCLP1	100302751	-0.217903	2.2353	-2.15191	0.0340946	0.813991	-3.6234
LOC100287852	100287852	100287852	446	406.38	0	0	0	NC_000003.12	101414203	101414648	446	+	Gnomon	gene	LOC100287852	100287852	-0.504259	0.383657	-2.16684	0.0329016	0.813991	-3.6252
LOC100420442	100420442	100420442	1160	1120.13	19	1.79	1.26	NC_000012.12	80860325	80861484	1160	-	Curated Genomic	gene	LOC100420442	100420442	0.300235	1.12097	2.12483	0.0363552	0.813991	-3.62555
CT45A1	541466	NM_001017417.2,XM_005278141.2,XM_011531352.1	869	829.13	21.87	2.79	1.96	NC_000023.11	135708398	135723318	14921	+	BestRefSeq%2CGnomon	gene	CT45A1	541466	0.665111	-0.525109	2.26751	0.025765	0.798785	-3.6259
FAM178B	51252	NM_001122646.2,NM_001172667.1,NM_016490.4,XM_011511293.1,XM_011511294.1,XM_011511295.1,XM_011511296.1,XM_011511297.1,XM_011511298.1,XM_011511299.1,XR_427090.2	2351.32	2311.45	30.49	1.38	0.97	NC_000002.12	96875882	96986601	110720	-	BestRefSeq%2CGnomon	gene	FAM178B	51252	-0.236373	1.2678	-2.1241	0.0364181	0.813991	-3.62602
LOC105375499	105375499	XR_927961.1	400	360.46	3	0.89	0.63	NC_000007.14	129363159	129367502	4344	-	Gnomon	gene	LOC105375499	105375499	0.461982	0.267892	2.16731	0.0328646	0.813991	-3.62645
FSIP1	161835	NM_152597.4,XM_005254208.2,XM_011521305.1,XM_011521306.1,XM_011521307.1,XM_011521308.1,XM_011521309.1,XM_011521310.1,XM_011521311.1	1682.39	1642.53	125	7.99	5.62	NC_000015.10	39599529	39782838	183310	-	BestRefSeq%2CGnomon	gene	FSIP1	161835	0.195143	3.12341	2.17501	0.032264	0.813991	-3.62702
ODF2	4957	NM_001242352.1,NM_001242353.1,NM_001242354.1,NM_002540.4,NM_153432.1,NM_153433.1,NM_153435.1,NM_153436.1,NM_153437.2,NM_153439.1,NM_153440.1,XM_005252010.1,XM_005252011.1,XM_005252012.2,XM_005252013.2,XM_005252014.2,XM_005252016.2,XM_005252017.3,XM_005252018.1,XM_005252019.2,XM_005252020.2,XM_005252022.1,XM_005252023.1,XM_005252024.2,XM_005252025.1,XM_005252026.3,XM_005252027.2,XM_005252028.1,XM_…	3328.88	3289.01	336	10.7	7.52	NC_000009.12	128455155	128501292	46138	+	BestRefSeq%2CGnomon	gene	ODF2	4957	0.164284	3.5137	2.19435	0.0307976	0.813991	-3.62729
TSNARE1	203062	NM_001291931.1,NM_145003.4,XM_011516911.1,XM_011516912.1,XM_011516913.1,XM_011516914.1,XM_011516915.1,XM_011516916.1,XM_011516917.1,XM_011516918.1,XM_011516919.1,XM_011516920.1,XM_011516921.1,XM_011516922.1,XM_011516923.1,XM_011516924.1,XR_928306.1,XR_928307.1,XR_928308.1,XR_928309.1	3734.22	3694.36	149	4.22	2.97	NC_000008.11	142212080	142403291	191212	-	BestRefSeq%2CGnomon	gene	TSNARE1	203062	-0.261583	2.68444	-2.16502	0.0330452	0.813991	-3.62745
DPY19L3	147991	NM_001172774.1,NM_207325.2,XM_006723045.1,XM_011526526.1,XM_011526527.1,XR_935751.1,XR_935752.1,XR_935753.1	5961.83	5921.97	1447	25.55	17.97	NC_000019.10	32405749	32485893	80145	+	BestRefSeq%2CGnomon	gene	DPY19L3	147991	0.201402	4.50122	2.19982	0.0303937	0.813991	-3.62807
LOC105378302	105378302	XR_945956.1,XR_945957.1	908	868.13	1.04	0.13	0.09	NC_000010.11	50666542	50674958	8417	-	Gnomon	gene	LOC105378302	105378302	-0.43108	0.460514	-2.14957	0.0342849	0.813991	-3.62956
LOC728519	728519	728519	5168	5128.13	506.94	10.34	7.27	NC_000005.10	70093038	70128437	35400	-	Curated Genomic	gene	LOC728519	728519	0.374181	3.14699	2.18067	0.0318287	0.813991	-3.6297
VCAM1	7412	NM_001078.3,NM_001199834.1,NM_080682.2	3203	3163.13	148	4.9	3.45	NC_000001.11	100719640	100739045	19406	+	BestRefSeq	gene	VCAM1	7412	0.434532	2.19112	2.14296	0.0348278	0.813991	-3.63036
LOC100506472	100506472	NR_040535.1	3566	3526.13	89.1	2.65	1.86	NC_000022.11	39432160	39437128	4969	+	BestRefSeq	gene	LOC100506472	100506472	-0.194628	1.89254	-2.13338	0.0356277	0.813991	-3.63284
FAM46C	54855	NM_017709.3	5720	5680.13	36	0.66	0.47	NC_000001.11	117605982	117628389	22408	+	BestRefSeq	gene	FAM46C	54855	0.347232	0.311808	2.14529	0.034636	0.813991	-3.63333
MTF2	22823	NM_001164391.1,NM_001164392.1,NM_001164393.1,NM_007358.3,XM_011541016.1,XM_011541017.1,XM_011541018.1,XM_011541019.1,XM_011541020.1	3428.02	3388.15	571	17.65	12.41	NC_000001.11	93079235	93139081	59847	+	BestRefSeq%2CGnomon	gene	MTF2	22823	0.191018	3.70922	2.18744	0.0313147	0.813991	-3.6339
RAB28	9364	NM_001017979.2,NM_001159601.1,NM_004249.3,XM_005248215.3,XM_005248218.3,XM_011513911.1,XM_011513912.1,XR_925360.1,XR_925361.1,XR_925363.1	1530.79	1490.93	332.47	23.44	16.48	NC_000004.12	13296017	13484365	188349	-	BestRefSeq%2CGnomon	gene	RAB28	9364	0.120698	4.53562	2.1958	0.0306904	0.813991	-3.63424
EEF1B2	1933	NM_001037663.1,NM_001959.3,NM_021121.3	907.12	867.25	852.25	103.79	72.98	NC_000002.12	206159594	206162929	3336	+	BestRefSeq	gene	EEF1B2	1933	0.203032	6.54483	2.16498	0.033048	0.813991	-3.63521
RPL39	6170	NM_001000.3	419	379.42	588.82	166.19	116.86	NC_000023.11	119786504	119791659	5156	-	BestRefSeq	gene	RPL39	6170	0.228398	7.66403	2.14889	0.0343407	0.813991	-3.63664
LOC105373912	105373912	XR_923958.1,XR_923959.1,XR_923960.1	776	736.14	3	0.43	0.3	NC_000002.12	224936467	224941418	4952	+	Gnomon	gene	LOC105373912	105373912	-0.364353	0.502876	-2.1314	0.0357955	0.813991	-3.63666
NPIPA2	642799	NM_001277324.1,XM_005255489.2,XM_005255492.3,XM_006720917.2,XM_011522587.1,XM_011522588.1,XM_011522589.1,XM_011522590.1,XM_011522591.1,XM_011522592.1,XM_011522593.1,XM_011522594.1,XM_011522595.1,XM_011522596.1,XM_011522597.1	3179.24	3139.38	401.05	13.38	9.41	NC_000016.10	14745595	14765448	19854	+	BestRefSeq%2CGnomon	gene	NPIPA2	642799	-0.202	4.34147	-2.19289	0.0309063	0.813991	-3.63977
ANP32E	81611	NM_001136478.3,NM_001136479.2,NM_001280559.1,NM_001280560.1,NM_030920.4,XM_005245513.2,XM_005245514.2	3449.98	3410.11	935	28.71	20.19	NC_000001.11	150218417	150236156	17740	-	BestRefSeq%2CGnomon	gene	ANP32E	81611	0.255933	4.65066	2.19202	0.0309713	0.813991	-3.64018
ANKRD20A8P	729171	NR_003366.2	3670	3630.13	68.54	1.98	1.39	NC_000002.12	94760928	94857075	96148	-	BestRefSeq	gene	ANKRD20A8P	729171	0.337168	1.1039	2.11468	0.037235	0.813991	-3.64074
UPB1	51733	NM_016327.2,XM_011530222.1,XM_011530223.1,XM_011530224.1,XM_011530225.1,XR_937867.1	4726	4686.13	115.44	2.58	1.81	NC_000022.11	24494467	24528390	33924	+	BestRefSeq%2CGnomon	gene	UPB1	51733	-0.192494	1.76811	-2.12631	0.0362286	0.813991	-3.64081
LRIG3	121227	NM_001136051.2,NM_153377.4,XM_011537893.1	3730.77	3690.9	112	3.18	2.23	NC_000012.12	58872149	58920538	48390	-	BestRefSeq%2CGnomon	gene	LRIG3	121227	0.189034	2.00232	2.1354	0.0354583	0.813991	-3.64105
AHCYL1	10768	NM_001242673.1,NM_001242674.1,NM_001242675.1,NM_001242676.1,NM_006621.5,XM_011540535.1,XR_946527.1	3881.97	3842.11	6115.89	166.62	117.17	NC_000001.11	109984741	110023742	39002	+	BestRefSeq%2CGnomon	gene	AHCYL1	10768	0.30253	7.09964	2.15157	0.0341226	0.813991	-3.64221
FGL2	10875	NM_006682.2	4268	4228.13	441.45	10.93	7.68	NC_000007.14	77193371	77199833	6463	-	BestRefSeq	gene	FGL2	10875	0.298043	3.11926	2.1705	0.032615	0.813991	-3.64311
CHAC2	494143	NM_001008708.2	1275	1235.13	47	4.01	2.82	NC_000002.12	53767792	53775150	7359	+	BestRefSeq	gene	CHAC2	494143	0.28228	1.7938	2.12498	0.0363423	0.813991	-3.64322
NELFA	7469	NM_005663.4,XM_006713916.2,XM_011513561.1	2722.1	2682.23	89.43	3.49	2.46	NC_000004.12	1982714	2041914	59201	-	BestRefSeq%2CGnomon	gene	NELFA	7469	-0.203713	2.38115	-2.14384	0.0347553	0.813991	-3.64389
RPS16P10	729903	729903	571	531.24	2	0.4	0.28	NC_000019.10	20124980	20125550	571	+	Curated Genomic	gene	RPS16P10	729903	-0.387854	0.310365	-2.12864	0.0360298	0.813991	-3.64403
LOC100130992	100130992	NR_038921.1	6477	6437.13	144.01	2.34	1.64	NC_000010.11	22252072	22258548	6477	+	BestRefSeq	gene	LOC100130992	100130992	0.47531	0.563442	2.13194	0.0357493	0.813991	-3.64573
LOC105376296	105376296	XR_930395.1,XR_930396.1,XR_930397.1	876.91	837.06	8	1.01	0.71	NC_000009.12	130782359	130817460	35102	-	Gnomon	gene	LOC105376296	105376296	-0.268363	1.40598	-2.11562	0.0371528	0.813991	-3.64596
LOC101929364	101929364	101929364	773	733.15	78.64	11.35	7.98	NC_000011.10	62432453	62444701	12249	-	Gnomon	gene	LOC101929364	101929364	-0.211752	3.74829	-2.1878	0.0312876	0.813991	-3.64601
ALS2CL	259173	NM_001190707.1,NM_147129.3,NM_182775.2,NR_033815.1,XM_005265025.1,XM_006713091.1,XM_006713093.2,XM_006713094.2,XM_011533572.1,XM_011533573.1,XR_427263.1,XR_427264.1,XR_427265.2,XR_940405.1,XR_940406.1,XR_940407.1,XR_940408.1,XR_940409.1,XR_940410.1,XR_940411.1,XR_940412.1	6559.43	6519.56	78.62	1.26	0.89	NC_000003.12	46668995	46693704	24710	-	BestRefSeq%2CGnomon	gene	ALS2CL	259173	-0.219876	1.13088	-2.11266	0.037413	0.813991	-3.64676
PRIMPOL	201973	NM_001300767.1,NM_001300768.1,NM_152683.3,XM_011531719.1,XM_011531720.1,XM_011531721.1,XM_011531722.1,XM_011531723.1,XM_011531724.1,XM_011531725.1,XM_011531726.1,XM_011531727.1,XM_011531728.1,XM_011531729.1,XM_011531730.1,XM_011531731.1,XM_011531732.1,XR_938701.1,XR_938702.1	1840.39	1800.52	118.51	6.91	4.86	NC_000004.12	184649613	184694959	45347	+	BestRefSeq%2CGnomon	gene	PRIMPOL	201973	0.159914	3.23324	2.17611	0.0321789	0.813991	-3.64787
LOC729126	729126	729126	525	485.28	1.97	0.43	0.3	NC_000007.14	66434633	66435157	525	-	Curated Genomic	gene	LOC729126	729126	-0.407402	0.398177	-2.13802	0.0352381	0.813991	-3.64792
LOC105377106	105377106	XR_940876.1	1559	1519.13	25	1.73	1.22	NC_000003.12	58351627	58354408	2782	-	Gnomon	gene	LOC105377106	105377106	-0.298253	1.78124	-2.12097	0.0366878	0.813991	-3.65072
LOC105371297	105371297	XR_933640.1	1838	1798.13	233.51	13.63	9.59	NC_000016.10	58684669	58707611	22943	+	Gnomon	gene	LOC105371297	105371297	-0.195134	3.96787	-2.18795	0.0312765	0.813991	-3.651
LOC100422298	100422298	100422298	699	659.17	14.78	2.38	1.67	NC_000019.10	21381223	21381921	699	-	Curated Genomic	gene	LOC100422298	100422298	-0.268756	2.02655	-2.12268	0.0365402	0.813991	-3.65491
LOC105370844	105370844	XR_932327.1,XR_932328.1	1583	1543.13	25	1.7	1.2	NC_000015.10	60763075	60765317	2243	+	Gnomon	gene	LOC105370844	105370844	0.220407	1.05451	2.10678	0.037933	0.813991	-3.65511
TDRG1	732253	NR_024015.1	1085	1045.13	11	1.11	0.78	NC_000006.12	40378424	40379892	1469	+	BestRefSeq	gene	TDRG1	732253	-0.386189	1.36381	-2.11	0.0376476	0.813991	-3.65516
RHOJ	57381	NM_020663.4,XM_006720214.2,XM_011536993.1,XR_245708.2,XR_245709.2	3476.61	3436.75	93.45	2.85	2	NC_000014.9	63204362	63293512	89151	+	BestRefSeq%2CGnomon	gene	RHOJ	57381	-0.232585	2.34959	-2.13429	0.0355516	0.813991	-3.65647
LOC102724391	102724391	XR_429982.2	666	626.18	9	1.52	1.07	NC_000017.11	46034951	46035770	820	+	Gnomon	gene	LOC102724391	102724391	-0.295688	1.20533	-2.10618	0.0379863	0.813991	-3.65764
WRB	7485	NM_001146218.1,NM_004627.4,XM_005261059.2,XM_005261060.2,XM_005261061.2,XM_011529744.1,XM_011529745.1	1545.13	1505.27	560	39.1	27.5	NC_000021.9	39379676	39397889	18214	+	BestRefSeq%2CGnomon	gene	WRB	7485	0.223272	5.15347	2.17578	0.0322047	0.813991	-3.65794
INTS12	57117	NM_001142471.1,NM_020395.3,XM_005263148.3,XM_011532143.1,XM_011532144.1,XM_011532145.1,XR_938768.1	1662.56	1622.7	129	8.35	5.87	NC_000004.12	105682627	105708729	26103	-	BestRefSeq%2CGnomon	gene	INTS12	57117	0.157314	3.06136	2.16051	0.0334032	0.813991	-3.661
CIDECP	152302	NR_002786.1	803	763.14	66	9.15	6.43	NC_000003.12	10017553	10026136	8584	-	BestRefSeq	gene	CIDECP	152302	0.183469	2.97482	2.155	0.0338449	0.813991	-3.66209
METTL21B	25895	NM_015433.2,NM_206914.1	2701	2661.13	38.82	1.53	1.08	NC_000012.12	57772600	57782541	9942	+	BestRefSeq	gene	METTL21B	25895	-0.2233	1.42661	-2.10577	0.0380234	0.813991	-3.66293
FAM53B-AS1	101927944	NR_120630.1,NR_120631.1	1645	1605.13	82.59	5.41	3.8	NC_000010.11	124704028	124714774	10747	+	BestRefSeq	gene	FAM53B-AS1	101927944	-0.208027	2.81716	-2.14746	0.0344574	0.813991	-3.66337
RPL13AP6	644511	NR_026715.1	653	613.19	11.64	2.01	1.42	NC_000010.11	110936603	110937255	653	-	BestRefSeq	gene	RPL13AP6	644511	-0.257533	1.14071	-2.10003	0.0385385	0.813991	-3.66536
USP17L4	645402	NM_001256874.1	1593	1553.13	6.05	0.41	0.29	NC_000008.11	7337115	7338707	1593	+	BestRefSeq	gene	USP17L4	645402	-0.401785	0.978142	-2.10093	0.038457	0.813991	-3.66624
GOLT1B	51026	NM_016072.4	3272	3232.13	511	16.56	11.64	NC_000012.12	21501765	21518403	16639	+	BestRefSeq	gene	GOLT1B	51026	0.274008	3.87923	2.17079	0.0325917	0.813991	-3.66868
EBAG9P1	100422254	100422254	611	571.21	8	1.49	1.05	NC_000010.11	99697339	99697949	611	-	Curated Genomic	gene	EBAG9P1	100422254	-0.336621	0.925017	-2.09729	0.0387864	0.813991	-3.66894
LOC105372401	105372401	XR_935968.1	2818	2778.13	26.96	1.02	0.72	NC_000019.10	41307206	41310135	2930	-	Gnomon	gene	LOC105372401	105372401	-0.234317	0.776403	-2.09779	0.0387412	0.813991	-3.66993
LOC100420074	100420074	100420074	643	603.19	17	2.99	2.1	NC_000007.14	146592018	146592660	643	+	Curated Genomic	gene	LOC100420074	100420074	0.308582	1.77291	2.10958	0.0376842	0.813991	-3.67021
C11orf74	119710	NM_001276722.1,NM_001276723.1,NM_001276724.1,NM_001276725.1,NM_001276726.1,NM_001276727.1,NM_138787.3,NR_077243.1,XM_006718138.2,XM_011519885.1	888.8	848.94	122	15.18	10.68	NC_000011.10	36594229	36659291	65063	+	BestRefSeq%2CGnomon	gene	C11orf74	119710	0.200011	3.66085	2.17112	0.0325666	0.813991	-3.67043
ZDHHC18	84243	NM_032283.2	3139	3099.13	118	3.99	2.8	NC_000001.11	26826710	26855720	29011	+	BestRefSeq	gene	ZDHHC18	84243	-0.209599	2.63395	-2.13903	0.0351546	0.813991	-3.67071
LCTL	197021	NM_001278562.1,NM_207338.3,NR_103739.1,XM_011521334.1,XM_011521335.1	2485.39	2445.53	27.78	1.19	0.84	NC_000015.10	66547468	66565979	18512	-	BestRefSeq%2CGnomon	gene	LCTL	197021	-0.209772	0.933307	-2.09526	0.0389706	0.813991	-3.67078
HACL1	26061	NM_001284413.1,NM_001284415.1,NM_001284416.1,NM_012260.3,NR_104315.1	2121.02	2081.16	189.77	9.57	6.73	NC_000003.12	15560704	15601852	41149	-	BestRefSeq	gene	HACL1	26061	0.165552	3.24277	2.15685	0.033696	0.813991	-3.67152
LDHB	3945	NM_001174097.1,NM_002300.6,XM_006719074.2	1316.94	1277.08	3982	328.11	230.73	NC_000012.12	21635341	21657971	22631	-	BestRefSeq%2CGnomon	gene	LDHB	3945	0.212786	8.13109	2.12349	0.0364703	0.813991	-3.67224
LOC100506374	100506374	XM_011527578.1,XM_011527579.1,XM_011527580.1,XM_011527581.1	2917.56	2877.69	36	1.31	0.92	NC_000019.10	56264260	56310454	46195	+	Gnomon	gene	LOC100506374	100506374	0.209231	0.898397	2.09431	0.0390576	0.813991	-3.67242
SLC39A12	221074	NM_001145195.1,NM_001282733.1,NM_001282734.1,NM_152725.3	2762.2	2722.34	451.92	17.4	12.23	NC_000010.11	17951839	18043292	91454	+	BestRefSeq	gene	SLC39A12	221074	0.264555	4.53502	2.17359	0.0323739	0.813991	-3.67293
EEF1A1P43	1918	1918	31341	31301.1	563.79	1.88	1.32	NC_000017.11	17554807	17586147	31341	+	Curated Genomic	gene	EEF1A1P43	1918	-0.163488	1.51985	-2.10098	0.0384524	0.813991	-3.6732
RANP8	100420519	100420519	338	298.62	3	1.08	0.76	NC_000013.11	20747765	20748102	338	-	Curated Genomic	gene	RANP8	100420519	0.519545	0.150608	2.12906	0.0359938	0.813991	-3.67364
IL6ST	3572	NM_001190981.1,NM_002184.3,NM_175767.2,NR_120480.1,XM_011543376.1,XM_011543377.1	8595.85	8555.99	5555.57	67.87	47.72	NC_000005.10	55935095	55994993	59899	-	BestRefSeq%2CGnomon	gene	IL6ST	3572	0.136112	6.20848	2.14669	0.0345206	0.813991	-3.67405
SPDYE18	100505767	XM_005250742.3,XM_005250743.3,XM_011516756.1,XM_011516757.1,XM_011516758.1	1357.03	1317.17	25.68	2.05	1.44	NC_000007.14	77051689	77060538	8850	-	Gnomon	gene	SPDYE18	100505767	-0.267319	1.67264	-2.10399	0.0381818	0.813991	-3.6741
GXYLT1P4	100132441	100132441	1455	1415.13	68.53	5.09	3.58	NC_000009.12	66026330	66027784	1455	-	Curated Genomic	gene	GXYLT1P4	100132441	0.345172	2.3772	2.13328	0.0356367	0.813991	-3.67581
AGAP1	116987	NM_001037131.2,NM_001244888.1,NM_014914.4,XM_005246059.3,XM_006712234.2,XM_006712235.2,XM_006712237.2,XM_006712239.2,XM_011510547.1,XM_011510548.1,XM_011510549.1	10055.4	10015.5	3021	31.52	22.17	NC_000002.12	235494089	236131800	637712	+	BestRefSeq%2CGnomon	gene	AGAP1	116987	-0.191902	5.11734	-2.1616	0.0333165	0.813991	-3.67696
GGCT	79017	NM_001199815.1,NM_001199816.1,NM_001199817.1,NM_024051.3,NR_037669.1	1102.85	1062.99	168	16.66	11.71	NC_000007.14	30496621	30504841	8221	-	BestRefSeq	gene	GGCT	79017	0.241346	4.04175	2.16812	0.0328013	0.813991	-3.68725
CDK11B	984	NM_001291345.1,NM_001787.2,NM_033486.2,NM_033487.2,NM_033489.2,NM_033490.2,XM_006711065.2,XM_006711071.2,XM_011542490.1,XM_011542491.1,XM_011542492.1,XM_011542493.1,XM_011542494.1,XM_011542495.1,XM_011542496.1	3122.1	3082.24	247.55	8.41	5.92	NC_000001.11	1635226	1659839	24614	-	BestRefSeq%2CGnomon	gene	CDK11B	984	-0.178	3.4272	-2.15952	0.033482	0.813991	-3.68744
BAALC	79870	NM_001024372.1,NM_024812.2	2839.85	2799.99	2929.88	109.64	77.1	NC_000008.11	103140693	103230305	89613	+	BestRefSeq	gene	BAALC	79870	0.160721	6.7233	2.13374	0.0355978	0.813991	-3.68749
RPS11P5	727826	727826	557	517.25	7.18	1.48	1.04	NC_000012.12	132825681	132826237	557	+	Curated Genomic	gene	RPS11P5	727826	-0.3346	1.8662	-2.1046	0.0381273	0.813991	-3.68787
PHF23	79142	NM_001284517.1,NM_001284518.1,NM_024297.2,XM_005256804.2,XM_006721576.2	1886.61	1846.75	190	10.8	7.59	NC_000017.11	7235028	7239717	4690	-	BestRefSeq%2CGnomon	gene	PHF23	79142	-0.158604	3.81762	-2.16469	0.0330714	0.813991	-3.69015
DCDC2	51473	NM_001195610.1,NM_016356.4	4615	4575.13	51.72	1.18	0.83	NC_000006.12	24171755	24383292	211538	-	BestRefSeq	gene	DCDC2	51473	0.268318	0.814707	2.0833	0.0400736	0.813991	-3.69128
BRI3BP	140707	NM_080626.5,XM_011537940.1	1272	1232.13	59.62	5.09	3.58	NC_000012.12	124993648	125051845	58198	+	BestRefSeq%2CGnomon	gene	BRI3BP	140707	-0.209947	2.74971	-2.12946	0.03596	0.813991	-3.69412
SIRPA	140885	NM_001040022.1,NM_001040023.1,NM_080792.2,XM_005260669.2,XM_005260670.2,XM_006723545.2,XM_006723546.2,XM_006723547.2,XM_011529172.1,XM_011529173.1	3893.55	3853.69	2745.41	74.57	52.44	NC_000020.11	1894117	1939896	45780	+	BestRefSeq%2CGnomon	gene	SIRPA	140885	-0.148441	6.28355	-2.13378	0.0355943	0.813991	-3.69434
TMCO1	54499	NM_001256164.1,NM_001256165.1,NM_019026.4,NR_045818.1	4467.57	4427.7	579	13.68	9.62	NC_000001.11	165724291	165768922	44632	-	BestRefSeq	gene	TMCO1	54499	0.16369	3.72075	2.15968	0.033469	0.813991	-3.69487
RHBDF1	64285	NM_022450.3,XM_005255494.1,XM_005255498.2,XM_006720921.1,XM_011522598.1,XM_011522599.1,XM_011522600.1	2783.33	2743.47	38	1.45	1.02	NC_000016.10	58059	76355	18297	-	BestRefSeq%2CGnomon	gene	RHBDF1	64285	-0.266325	1.48896	-2.08642	0.0397835	0.813991	-3.69516
ZNF835	90485	NM_001005850.2,XM_005259382.2,XM_005259383.2	2774	2734.13	68.52	2.63	1.85	NC_000019.10	56662652	56671783	9132	-	BestRefSeq%2CGnomon	gene	ZNF835	90485	-0.150774	1.88503	-2.0983	0.0386945	0.813991	-3.69553
LOC101928383	101928383	XR_244756.3,XR_427632.2	574.86	535.77	13	2.58	1.81	NC_000004.12	173384655	173479459	94805	+	Gnomon	gene	LOC101928383	101928383	-0.44154	1.31702	-2.08304	0.0400983	0.813991	-3.69558
GGTLC5P	653590	653590	5903	5863.13	100.7	1.8	1.26	NC_000022.11	18340163	18346065	5903	+	Curated Genomic	gene	GGTLC5P	653590	0.299874	1.49625	2.08798	0.0396393	0.813991	-3.69588
VTI1BP4	100422540	100422540	1153	1113.13	55.69	5.27	3.71	NC_000009.12	128650998	128652150	1153	+	Curated Genomic	gene	VTI1BP4	100422540	-0.213955	2.69963	-2.11449	0.0372521	0.813991	-3.6959
LOC441081	441081	NR_073404.1	5287	5247.13	58.57	1.17	0.82	NC_000005.10	70486501	70491787	5287	+	BestRefSeq	gene	LOC441081	441081	-0.4496	1.2755	-2.08163	0.0402304	0.813991	-3.69649
TBC1D3K	101060351	NM_001291464.1,XM_006722235.2,XM_006722236.1,XM_006722237.2,XM_006722239.2,XM_011524171.1,XM_011524172.1,XM_011524173.1,XM_011524174.1	3664.38	3624.51	54.29	1.57	1.1	NC_000017.11	37923805	37935371	11567	+	BestRefSeq%2CGnomon	gene	TBC1D3K	101060351	-0.392639	1.19474	-2.08119	0.0402709	0.813991	-3.69709
SCLT1	132320	NM_001300897.1,NM_001300898.1,NM_144643.3,XM_011531592.1,XM_011531593.1,XR_427528.2,XR_938688.1,XR_938689.1	2715.37	2675.5	353.91	13.86	9.75	NC_000004.12	128874418	129093607	219190	-	BestRefSeq%2CGnomon	gene	SCLT1	132320	0.123509	3.76246	2.16032	0.0334177	0.813991	-3.69719
PLCXD3	345557	NM_001005473.2	7739	7699.13	506.41	6.88	4.83	NC_000005.10	41306946	41510628	203683	-	BestRefSeq	gene	PLCXD3	345557	0.307151	2.70187	2.12019	0.036755	0.813991	-3.69802
TAGLN2P1	100418887	100418887	614	574.21	6.37	1.18	0.83	NC_000008.11	106697427	106698040	614	-	Curated Genomic	gene	TAGLN2P1	100418887	-0.337267	0.915572	-2.07692	0.0406738	0.813991	-3.69928
LOC105378539	105378539	XR_946431.1,XR_946432.1	4884	4844.13	42.83	0.93	0.65	NC_000010.11	124616752	124621928	5177	+	Gnomon	gene	LOC105378539	105378539	-0.276775	0.892547	-2.07795	0.0405763	0.813991	-3.69933
ACTA2	59	NM_001141945.1,NM_001613.2,XM_011540016.1	1399	1359.13	121.94	9.44	6.64	NC_000010.11	88935074	88991390	56317	-	BestRefSeq%2CGnomon	gene	ACTA2	59	0.564369	3.50871	2.15998	0.0334453	0.813991	-3.69949
C10orf90	118611	NM_001004298.2,XM_005269491.1,XM_005269492.2,XM_011539216.1,XM_011539217.1,XM_011539218.1,XM_011539219.1,XM_011539220.1,XM_011539221.1,XM_011539222.1,XM_011539223.1,XM_011539224.1,XM_011539225.1,XM_011539226.1,XM_011539227.1,XM_011539228.1,XM_011539229.1,XM_011539230.1,XM_011539231.1,XM_011539232.1,XM_011539233.1,XM_011539234.1,XM_011539235.1,XM_011539236.1,XM_011539237.1,XR_945591.1	3376.6	3336.74	383.47	12.03	8.46	NC_000010.11	126424997	126671038	246042	-	BestRefSeq%2CGnomon	gene	C10orf90	118611	-0.279206	4.28663	-2.16286	0.0332163	0.813991	-3.70036
PUS7L	83448	NM_001098614.2,NM_001098615.1,NM_001271826.1,NM_031292.4,XM_005269166.2,XM_005269168.1,XM_006719623.1,XM_011538790.1,XM_011538791.1,XM_011538792.1,XR_245959.1,XR_944748.1	3619.29	3579.42	568	16.61	11.68	NC_000012.12	43728025	43758817	30793	-	BestRefSeq%2CGnomon	gene	PUS7L	83448	0.168782	3.96732	2.16205	0.0332801	0.813991	-3.70064
RHOT1P2	100462811	100462811	333	293.63	0	0	0	NC_000021.9	13936993	13937325	333	-	Curated Genomic	gene	RHOT1P2	100462811	-0.7823	0.608864	-2.08576	0.0398446	0.813991	-3.7013
PABPC1P1	26980	26980	942	902.13	23.35	2.73	1.92	NC_000004.12	39973436	39974377	942	+	Curated Genomic	gene	PABPC1P1	26980	-0.222134	1.91241	-2.09538	0.0389601	0.813991	-3.70181
LOC105371374	105371374	XR_933813.1	2649	2609.13	38.68	1.55	1.09	NC_000016.10	84460654	84468407	7754	-	Gnomon	gene	LOC105371374	105371374	-0.267875	1.14668	-2.07494	0.0408614	0.813991	-3.70183
LOC101929307	101929307	XR_925771.1,XR_925772.1,XR_925773.1	1200	1160.13	2	0.18	0.13	NC_000005.10	8758080	8840527	82448	-	Gnomon	gene	LOC101929307	101929307	-0.301933	0.531574	-2.07682	0.0406831	0.813991	-3.70397
PLEKHA8	84725	NM_001197026.1,NM_001197027.1,NM_032639.3,XM_005249897.2,XM_005249898.1,XM_011515591.1,XM_011515592.1,XM_011515593.1,XM_011515594.1,XM_011515595.1,XM_011515596.1	6243.34	6203.48	331.23	5.58	3.93	NC_000007.14	30028361	30130483	102123	+	BestRefSeq%2CGnomon	gene	PLEKHA8	84725	-0.119841	2.9035	-2.12575	0.0362761	0.813991	-3.70494
SCARNA6	677772	NR_003006.1	266	226.98	566	271.16	190.68	NC_000002.12	233288676	233288941	266	+	BestRefSeq	gene	SCARNA6	677772	0.173656	8.13124	2.10348	0.0382282	0.813991	-3.70556
EMC2	9694	NM_014673.3	1238	1198.13	572	50.26	35.35	NC_000008.11	108443624	108486907	43284	+	BestRefSeq	gene	EMC2	9694	0.202961	5.46849	2.1431	0.0348164	0.813991	-3.70599
SAR1A	56681	NM_001142648.1,NM_020150.4	3004.26	2964.4	1080	38.17	26.84	NC_000010.11	70150204	70170529	20326	-	BestRefSeq	gene	SAR1A	56681	0.155752	5.20374	2.14646	0.0345397	0.813991	-3.70753
ANKLE1	126549	NM_001278443.1,NM_001278444.1,NM_001278445.1,NM_152363.5,NR_103530.1	3017.68	2977.81	101.99	3.59	2.52	NC_000019.10	17281645	17287646	6002	+	BestRefSeq	gene	ANKLE1	126549	-0.154744	2.11937	-2.09814	0.0387091	0.813991	-3.70787
MAGEA10	4109	NM_001011543.2,NM_001251828.1,NM_021048.4	2653	2613.13	35.54	1.43	1	NC_000023.11	152133310	152138578	5269	-	BestRefSeq	gene	MAGEA10	4109	-0.209043	1.17183	-2.07214	0.0411277	0.813991	-3.70849
HRH1	3269	NM_000861.3,NM_001098211.1,NM_001098212.1,NM_001098213.1,XM_011533652.1,XM_011533653.1,XM_011533654.1,XM_011533655.1	4121.76	4081.9	96.3	2.47	1.74	NC_000003.12	11137093	11263253	126161	+	BestRefSeq%2CGnomon	gene	HRH1	3269	-0.260206	2.23144	-2.09729	0.038786	0.813991	-3.71051
LOC101928524	101928524	XR_930688.1,XR_930689.1	11445	11405.1	490.88	4.5	3.16	NC_000010.11	13632291	13655929	23639	+	Gnomon	gene	LOC101928524	101928524	-0.125191	2.60508	-2.11032	0.0376187	0.813991	-3.71074
DCPS	28960	NM_014026.4,XM_011542778.1,XM_011542779.1,XM_011542780.1	1390.85	1350.98	47	3.66	2.57	NC_000011.10	126303752	126345754	42003	+	BestRefSeq%2CGnomon	gene	DCPS	28960	0.166788	2.01162	2.08988	0.0394641	0.813991	-3.71233
AMY2A	279	NM_000699.3	1679	1639.13	38.52	2.47	1.74	NC_000001.11	103617332	103625780	8449	+	BestRefSeq	gene	AMY2A	279	0.462447	0.955005	2.07185	0.0411556	0.813991	-3.71453
TNFAIP8L1	126282	NM_001167942.1,NM_152362.2,XM_005259487.2,XM_011527680.1	3817	3777.13	398.58	11.05	7.77	NC_000019.10	4639514	4655568	16055	+	BestRefSeq%2CGnomon	gene	TNFAIP8L1	126282	-0.166095	3.79072	-2.15201	0.0340869	0.813991	-3.71518
DUT	1854	NM_001025248.1,NM_001025249.1,NM_001948.3,XM_011521315.1,XR_931760.1	1182.63	1142.76	279	25.71	18.08	NC_000015.10	48331100	48343373	12274	+	BestRefSeq%2CGnomon	gene	DUT	1854	0.202694	4.5455	2.1527	0.0340308	0.813991	-3.71555
NOC3L	64318	NM_022451.10,XM_005270048.2,XM_011540067.1,XR_945799.1	3395.79	3355.92	212	6.62	4.65	NC_000010.11	94314907	94362976	48070	-	BestRefSeq%2CGnomon	gene	NOC3L	64318	0.168604	2.95519	2.12021	0.0367534	0.813991	-3.71599
LOC105371743	105371743	XR_934695.1	850	810.14	81.4	10.62	7.47	NC_000017.11	35568089	35574313	6225	+	Gnomon	gene	LOC105371743	105371743	-0.166105	3.72685	-2.14864	0.0343614	0.813991	-3.71633
CERKL	375298	NM_001030311.2,NM_001030312.2,NM_001030313.2,NM_001160277.1,NM_201548.4,NR_027689.1,NR_027690.1	3144.42	3104.55	112.11	3.78	2.66	NC_000002.12	181536672	181657107	120436	-	BestRefSeq	gene	CERKL	375298	0.231732	1.69326	2.07662	0.0407015	0.813991	-3.71674
LOC105370742	105370742	XR_932014.1,XR_932015.1	1550.47	1510.61	8	0.56	0.39	NC_000015.10	27039078	27072198	33121	-	Gnomon	gene	LOC105370742	105370742	-0.268583	0.937943	-2.06494	0.0418195	0.813991	-3.71709
PROCR	10544	NM_006404.4,XM_011528496.1	1484	1444.13	14	1.02	0.72	NC_000020.11	35171937	35215989	44053	+	BestRefSeq%2CGnomon	gene	PROCR	10544	0.284129	0.952253	2.06667	0.0416529	0.813991	-3.7172
LOC101928738	101928738	NR_110851.1	1540	1500.13	23.52	1.65	1.16	NC_000017.11	79919357	79924010	4654	+	BestRefSeq	gene	LOC101928738	101928738	-0.247591	1.51135	-2.07041	0.0412926	0.813991	-3.71925
RPL18AP11	100127999	100127999	619	579.21	5	0.92	0.64	NC_000009.12	8713276	8713894	619	+	Curated Genomic	gene	RPL18AP11	100127999	-0.357849	0.850534	-2.06461	0.0418516	0.813991	-3.71939
GTF2A2	2958	NM_004492.2,XM_005254324.2,XM_005254325.2	953	913.15	176	20.34	14.31	NC_000015.10	59638062	59657539	19478	-	BestRefSeq%2CGnomon	gene	GTF2A2	2958	0.220504	4.11446	2.1522	0.0340716	0.813991	-3.71943
GPR88	54112	NM_022049.2	3465	3425.13	78	2.38	1.68	NC_000001.11	100538172	100542027	3856	+	BestRefSeq	gene	GPR88	54112	0.326392	0.992493	2.06551	0.0417644	0.813991	-3.71951
CHRDL1	91851	NM_001143981.1,NM_001143982.1,NM_001143983.2,NM_145234.3,XM_005262221.1,XM_005262222.3,XM_005262223.1,XM_005262224.1	3900.87	3861.01	255	6.91	4.86	NC_000023.11	110673856	110796058	122203	-	BestRefSeq%2CGnomon	gene	CHRDL1	91851	0.258206	2.57642	2.09534	0.0389633	0.813991	-3.71977
HEXIM1	10614	NM_006460.2	4785	4745.13	380	8.38	5.89	NC_000017.11	45147317	45152101	4785	+	BestRefSeq	gene	HEXIM1	10614	-0.20458	3.49117	-2.14287	0.0348358	0.813991	-3.72115
LOC105377802	105377802	XR_941390.1	3655	3615.13	227.69	6.59	4.64	NC_000008.11	7252291	7256411	4121	-	Gnomon	gene	LOC105377802	105377802	-0.292701	3.24559	-2.12435	0.0363966	0.813991	-3.72141
HEATR4	399671	NM_001220484.1,NM_203309.2,XM_006720143.2,XM_011536760.1,XM_011536761.1,XR_943442.1	2954.78	2914.92	56	2.01	1.42	NC_000014.9	73478484	73558947	80464	-	BestRefSeq%2CGnomon	gene	HEATR4	399671	-0.202741	1.60127	-2.07158	0.0411809	0.813991	-3.72442
ZNF487	642819	NR_026693.1	1491	1451.13	95	6.88	4.84	NC_000010.11	43437126	43482559	45434	+	BestRefSeq	gene	ZNF487	642819	0.172117	2.7567	2.11515	0.0371939	0.813991	-3.72479
HAUS4	54930	NM_001166269.1,NM_001166270.1,NM_017815.2	1622.83	1582.97	89	5.91	4.15	NC_000014.9	22946228	22957142	10915	-	BestRefSeq	gene	HAUS4	54930	0.201838	2.90915	2.11679	0.0370509	0.813991	-3.72598
LOC105379395	105379395	XR_949714.1	3297	3257.13	23	0.74	0.52	NC_000008.11	42297848	42301357	3510	+	Gnomon	gene	LOC105379395	105379395	-0.209626	0.74464	-2.05948	0.0423513	0.813991	-3.72666
LOC101060224	101060224	XR_931261.1,XR_931262.1	283	243.86	3.01	1.34	0.94	NC_000011.10	50081831	50088477	6647	-	Gnomon	gene	LOC101060224	101060224	0.522835	0.28447	2.08579	0.039842	0.813991	-3.72668
LOC100190986	100190986	NR_024456.1	2453	2413.13	1351.91	58.73	41.3	NC_000016.10	21432003	21434455	2453	-	BestRefSeq	gene	LOC100190986	100190986	-0.224692	6.42989	-2.11342	0.0373457	0.813991	-3.72678
SARM1	23098	NM_015077.3	7305	7265.13	256.92	3.7	2.6	NC_000017.11	28371662	28401045	29384	+	BestRefSeq	gene	SARM1	23098	-0.163094	2.38585	-2.09521	0.0389749	0.813991	-3.72725
GIMAP2	26157	NM_015660.2	1443	1403.13	59	4.42	3.11	NC_000007.14	150685706	150693641	7936	+	BestRefSeq	gene	GIMAP2	26157	0.268153	2.03604	2.08195	0.0402005	0.813991	-3.72911
CNPY4	245812	NM_152755.1	1470	1430.13	70	5.15	3.62	NC_000007.14	100119642	100125508	5867	+	BestRefSeq	gene	CNPY4	245812	0.189515	2.50462	2.10373	0.0382054	0.813991	-3.72922
RNF222	643904	NM_001146684.2,XM_011523978.1,XM_011523979.1,XM_011523980.1,XM_011523981.1	3067	3027.13	59.46	2.06	1.45	NC_000017.11	8390704	8397833	7130	-	BestRefSeq%2CGnomon	gene	RNF222	643904	-0.193253	1.62562	-2.06761	0.0415622	0.813991	-3.73
RPL34P14	100129934	100129934	625	585.2	14	2.54	1.79	NC_000006.12	43327852	43328476	625	+	Curated Genomic	gene	RPL34P14	100129934	0.307792	1.52272	2.0712	0.0412178	0.813991	-3.73004
PMS2P2	5380	NR_003614.3	639	599.2	2.09	0.37	0.26	NC_000007.14	75343937	75358997	15061	-	BestRefSeq	gene	PMS2P2	5380	0.979208	1.15861	2.0538	0.0429111	0.813991	-3.73453
PDHA1P1	100132534	100132534	1396	1356.13	101.18	7.85	5.52	NC_000003.12	57800054	57801449	1396	-	Curated Genomic	gene	PDHA1P1	100132534	-0.236816	3.01384	-2.11818	0.0369299	0.813991	-3.73477
NLRC5	84166	NM_032206.4,XM_005256193.1,XM_005256194.2,XM_005256195.1,XM_005256196.1,XM_005256197.1,XM_005256199.2,XM_005256201.2,XM_006721297.1,XM_006721298.1,XM_006721300.2,XM_011523373.1,XM_011523374.1,XM_011523375.1,XM_011523376.1,XR_429733.1,XR_429734.1,XR_933458.1	6212.54	6172.68	108	1.83	1.29	NC_000016.10	56989547	57083526	93980	+	BestRefSeq%2CGnomon	gene	NLRC5	84166	-0.265561	1.42641	-2.06071	0.0422315	0.813991	-3.73601
VAT1L	57687	NM_020927.2	3791	3751.13	292	8.15	5.73	NC_000016.10	77788564	77980107	191544	+	BestRefSeq	gene	VAT1L	57687	0.349786	2.87853	2.10681	0.0379305	0.813991	-3.73605
COX7B	1349	NM_001866.2	456	416.36	610.99	156.81	110.27	NC_000023.11	77899464	77905384	5921	+	BestRefSeq	gene	COX7B	1349	0.243312	6.85679	2.10431	0.0381536	0.813991	-3.73629
ZNF543	125919	NM_213598.3	3671	3631.13	296.44	8.55	6.01	NC_000019.10	57320497	57330776	10280	+	BestRefSeq	gene	ZNF543	125919	-0.156673	3.44637	-2.13206	0.0357394	0.813991	-3.73719
STXBP3	6814	NM_007269.2	2503	2463.13	831	35.37	24.87	NC_000001.11	108746663	108809526	62864	+	BestRefSeq	gene	STXBP3	6814	0.173001	5.01913	2.13392	0.035582	0.813991	-3.73783
TXNIP	10628	NM_006472.4	2957	2917.13	2422	86.98	61.16	NC_000001.11	145992435	145996631	4197	-	BestRefSeq	gene	TXNIP	10628	0.356793	6.73131	2.10087	0.0384622	0.813991	-3.73791
TAPT1-AS1	202020	NR_027696.1,NR_027697.1	2547	2507.13	68	2.84	2	NC_000004.12	16226663	16258187	31525	+	BestRefSeq	gene	TAPT1-AS1	202020	-0.232059	2.03077	-2.07784	0.0405863	0.813991	-3.73802
EIF2S2P1	319115	319115	1545	1505.13	29.7	2.07	1.46	NC_000014.9	63734675	63736219	1545	+	Curated Genomic	gene	EIF2S2P1	319115	-0.231174	1.32638	-2.05404	0.0428867	0.813991	-3.73829
LOC105372970	105372970	XR_922630.1,XR_922631.1,XR_922632.1	385.67	346.18	0	0	0	NC_000001.11	222501469	222510315	8847	-	Gnomon	gene	LOC105372970	105372970	0.592151	0.214796	2.0598	0.0423199	0.813991	-3.73865
NUTM2D	728130	NR_075100.1	5543	5503.13	28.14	0.53	0.38	NC_000010.11	87357720	87370695	12976	+	BestRefSeq	gene	NUTM2D	728130	-0.265002	0.87054	-2.05052	0.0432364	0.813991	-3.73874
SCN7A	6332	NM_002976.3,NR_045628.1,XM_006712680.1,XM_006712681.2,XM_006712682.2,XM_011511615.1	7491.36	7451.5	85	1.19	0.84	NC_000002.12	166403468	166494258	90791	-	BestRefSeq%2CGnomon	gene	SCN7A	6332	0.293817	0.851484	2.05358	0.0429322	0.813991	-3.7402
ARHGDIB	397	NM_001175.5,XM_011520665.1,XM_011520666.1	1217.3	1177.43	309	27.63	19.43	NC_000012.12	14942015	14961628	19614	-	BestRefSeq%2CGnomon	gene	ARHGDIB	397	0.330416	4.28416	2.14032	0.0350466	0.813991	-3.7414
LOC101927952	101927952	XR_246371.3,XR_947582.1,XR_947583.1	4866.89	4827.02	57.74	1.25	0.88	NC_000001.11	89737971	89764523	26553	-	Gnomon	gene	LOC101927952	101927952	-0.165873	1.10614	-2.04879	0.043409	0.813991	-3.74179
ZNF492	57615	NM_020855.2	4245	4205.13	54.44	1.35	0.95	NC_000019.10	22634324	22667670	33347	+	BestRefSeq	gene	ZNF492	57615	-0.181377	1.38896	-2.05457	0.0428342	0.813991	-3.74264
PCMTD1	115294	NM_001286782.1,NM_001286783.1,NM_052937.3,XM_005251146.1,XM_011517444.1,XR_928755.1	3655.35	3615.49	1048	30.35	21.34	NC_000008.11	51817575	51899186	81612	-	BestRefSeq%2CGnomon	gene	PCMTD1	115294	0.12435	4.85578	2.13171	0.0357691	0.813991	-3.74326
CCDC176	80127	NM_025057.2,XM_005268092.2,XM_005268097.2,XM_005268098.3,XM_011537170.1,XM_011537171.1,XM_011537172.1,XM_011537173.1,XM_011537174.1,XM_011537175.1,XM_011537176.1,XM_011537177.1,XM_011537178.1,XM_011537179.1,XM_011537180.1,XR_245725.2	2578.91	2539.04	127.73	5.27	3.71	NC_000014.9	74019350	74078351	59002	+	BestRefSeq%2CGnomon	gene	CCDC176	80127	0.189343	2.58805	2.09186	0.039282	0.813991	-3.74333
TMEM233	387890	NM_001136534.1,XM_005253880.2,XM_005253881.2,XM_011538328.1,XM_011538329.1,XM_011538330.1,XM_011538331.1	1859.44	1819.57	18.2	1.05	0.74	NC_000012.12	119592636	119654442	61807	+	BestRefSeq%2CGnomon	gene	TMEM233	387890	-0.32629	0.618787	-2.05456	0.042835	0.813991	-3.74464
PRPF3	9129	NM_004698.2,XM_011510128.1,XM_011510129.1,XM_011510130.1,XM_011510131.1,XM_011510132.1,XR_241103.1,XR_241104.1,XR_921997.1,XR_921998.1	2254.26	2214.39	505.98	23.96	16.85	NC_000001.11	150321479	150353228	31750	+	BestRefSeq%2CGnomon	gene	PRPF3	9129	0.129472	4.58509	2.13442	0.0355403	0.813991	-3.74695
LOC105377989	105377989	XR_942960.1,XR_942961.1,XR_942962.1	2250.83	2210.96	40	1.9	1.33	NC_000006.12	126998850	127119967	121118	-	Gnomon	gene	LOC105377989	105377989	0.228915	1.05759	2.0464	0.0436484	0.813991	-3.74713
LOC100288914	100288914	100288914	1213	1173.13	11	0.99	0.69	NC_000004.12	102734271	102735483	1213	+	Curated Genomic	gene	LOC100288914	100288914	-0.254023	0.947491	-2.04523	0.0437668	0.813991	-3.74737
TAC3	6866	NM_001178054.1,NM_013251.3,NR_033654.1,XM_011538711.1	838	798.14	10	1.32	0.93	NC_000012.12	57009997	57016560	6564	-	BestRefSeq%2CGnomon	gene	TAC3	6866	0.37651	1.06405	2.04399	0.0438912	0.813991	-3.74874
LOC101060066	101060066	101060066	756	716.15	6	0.89	0.62	NC_000005.10	179939376	179940131	756	-	Gnomon	gene	LOC101060066	101060066	-0.313582	0.533648	-2.04836	0.0434519	0.813991	-3.74897
ATG4A	115201	NM_052936.3,NM_178270.2,XM_005262064.2,XM_011530840.1,XM_011530841.1,XM_011530842.1,XM_011530843.1,XM_011530844.1,XM_011530845.1	2414.44	2374.57	87	3.84	2.7	NC_000023.11	108088916	108154671	65756	+	BestRefSeq%2CGnomon	gene	ATG4A	115201	0.141424	2.23552	2.07528	0.040829	0.813991	-3.74905
NOM1	64434	NM_138400.1,XR_927510.1,XR_927511.1,XR_927512.1,XR_927513.1	5541.75	5501.89	317.93	6.04	4.25	NC_000007.14	156949723	156973182	23460	+	BestRefSeq%2CGnomon	gene	NOM1	64434	-0.122687	2.88978	-2.10231	0.0383331	0.813991	-3.74958
GPRC5B	51704	NM_001304771.1,NM_016235.2,XM_006721051.2,XM_006721052.2	2921.02	2881.15	3594	130.69	91.9	NC_000016.10	19858971	19886045	27075	-	BestRefSeq%2CGnomon	gene	GPRC5B	51704	-0.197886	7.41203	-2.08562	0.0398575	0.813991	-3.74962
IBA57	200205	NM_001010867.2,XM_006711753.2,XM_011544131.1	7311.08	7271.21	263.37	3.79	2.66	NC_000001.11	228165728	228197905	32178	+	BestRefSeq%2CGnomon	gene	IBA57	200205	-0.171983	2.42254	-2.08488	0.0399265	0.813991	-3.75136
LOC101929064	101929064	NR_110879.1	957	917.13	31	3.57	2.51	NC_000004.12	86119806	86219926	100121	+	BestRefSeq	gene	LOC101929064	101929064	0.238025	1.73763	2.05789	0.0425075	0.813991	-3.75201
TAS2R50	259296	NM_176890.2	1000	960.13	31	3.41	2.4	NC_000012.12	10985913	10986912	1000	-	BestRefSeq	gene	TAS2R50	259296	0.237817	1.87548	2.06509	0.0418048	0.813991	-3.75276
TBX18	9096	NM_001080508.2,XM_006715602.2,XM_011536247.1,XM_011536248.1,XM_011536249.1	4082.15	4042.28	54.26	1.4	0.99	NC_000006.12	84687351	84764730	77380	-	BestRefSeq%2CGnomon	gene	TBX18	9096	0.221582	1.21922	2.04843	0.0434455	0.813991	-3.75298
TRAM1L1	133022	NM_152402.2	2027	1987.13	130	6.86	4.83	NC_000004.12	117083554	117085580	2027	-	BestRefSeq	gene	TRAM1L1	133022	0.257574	2.66621	2.08011	0.0403723	0.813991	-3.75303
MRE11B	4362	4362	3859	3819.13	40.23	1.1	0.78	NC_000003.12	156110591	156114449	3859	-	Curated Genomic	gene	MRE11B	4362	-0.180221	1.00549	-2.04043	0.044252	0.813991	-3.75377
KRT18	3875	NM_000224.2,NM_199187.1	1421	1381.13	11.91	0.91	0.64	NC_000012.12	52948871	52952901	4031	+	BestRefSeq	gene	KRT18	3875	0.294398	0.484696	2.04337	0.043954	0.813991	-3.75389
SOGA1	140710	NM_080627.2,NM_199181.2	6992.29	6952.42	682	10.26	7.21	NC_000020.11	36777442	36863684	86243	-	BestRefSeq	gene	SOGA1	140710	-0.221381	3.87677	-2.13237	0.0357131	0.813991	-3.7539
DPYSL5	56896	NM_001253723.1,NM_001253724.1,NM_020134.3	5151.19	5111.32	408.65	8.36	5.88	NC_000002.12	26848101	26950351	102251	+	BestRefSeq	gene	DPYSL5	56896	-0.285947	3.38759	-2.12027	0.036748	0.813991	-3.75412
TGFBRAP1	9392	NM_001142621.2,NM_004257.5,XM_011512193.1	5536.7	5496.84	660.32	12.56	8.84	NC_000002.12	105249404	105329714	80311	-	BestRefSeq%2CGnomon	gene	TGFBRAP1	9392	-0.102996	3.82508	-2.1317	0.03577	0.813991	-3.75435
CCDC80	151887	NM_199511.2,NM_199512.2	4579.59	4539.73	341	7.86	5.53	NC_000003.12	112604386	112641143	36758	-	BestRefSeq	gene	CCDC80	151887	0.355732	2.35594	2.07797	0.0405742	0.813991	-3.75456
LOC100420797	100420797	100420797	8965	8925.13	64.25	0.75	0.53	NC_000019.10	35079868	35088832	8965	+	Curated Genomic	gene	LOC100420797	100420797	-0.251443	0.939686	-2.04053	0.0442425	0.813991	-3.75473
C1orf168	199920	NM_001004303.4,XM_005270584.3,XM_011540898.1,XM_011540899.1,XM_011540900.1,XM_011540901.1,XM_011540902.1,XM_011540903.1,XM_011540904.1,XM_011540905.1,XM_011540906.1,XM_011540907.1,XR_946569.1,XR_946570.1,XR_946571.1,XR_946572.1	3105.51	3065.65	36	1.23	0.86	NC_000001.11	56718804	56819696	100893	-	BestRefSeq%2CGnomon	gene	C1orf168	199920	0.322922	0.813317	2.03901	0.0443969	0.813991	-3.75728
DPH5	51611	NM_001077394.1,NM_001077395.1,NM_015958.2,XM_005270938.1,XM_005270939.3,XM_005270941.2,XM_006710683.2,XM_011541569.1,XM_011541570.1	1549.73	1509.86	131	9.12	6.41	NC_000001.11	100989623	101025806	36184	-	BestRefSeq%2CGnomon	gene	DPH5	51611	0.190837	3.02917	2.10127	0.0384267	0.813991	-3.75792
NTNG1	22854	NM_001113226.1,NM_001113228.1,NM_014917.2,XM_006710455.2,XM_006710456.2,XM_006710457.2,XM_011541021.1,XM_011541022.1,XM_011541023.1,XM_011541024.1,XM_011541025.1	3280.32	3240.46	127	4.1	2.89	NC_000001.11	107139918	107484899	344982	+	BestRefSeq%2CGnomon	gene	NTNG1	22854	0.334353	2.30497	2.07352	0.0409964	0.813991	-3.75858
RPS16P7	441744	441744	487	447.32	0	0	0	NC_000016.10	2332247	2332733	487	-	Curated Genomic	gene	RPS16P7	441744	-0.400978	0.379117	-2.05032	0.0432569	0.813991	-3.75902
ALDH1L1	10840	NM_001270364.1,NM_001270365.1,NM_012190.3,NR_072979.1,XM_006713481.2,XM_011512355.1,XM_011512356.1	3156.48	3116.61	570	19.16	13.47	NC_000003.12	126103561	126181526	77966	-	BestRefSeq%2CGnomon	gene	ALDH1L1	10840	0.295145	4.47654	2.12894	0.0360039	0.813991	-3.76031
SF3A2	8175	NM_007165.4	1650	1610.13	46.86	3.06	2.15	NC_000019.10	2236817	2248679	11863	+	BestRefSeq	gene	SF3A2	8175	-0.28735	2.30425	-2.07728	0.0406393	0.813991	-3.76052
EPHX4	253152	NM_173567.4	1443	1403.13	30	2.25	1.58	NC_000001.11	92029976	92063536	33561	+	BestRefSeq	gene	EPHX4	253152	0.306167	1.1974	2.03524	0.0447825	0.813991	-3.76152
MTND1P17	100873342	100873342	156	119.14	0	0	0	NC_000022.11	16876218	16876373	156	-	Curated Genomic	gene	MTND1P17	100873342	-0.776147	0.171549	-2.07403	0.0409479	0.813991	-3.76464
AGBL5	60509	NM_001035507.2,NM_021831.5,NR_104246.1,XM_005264477.2,XM_006712058.1,XM_011533011.1,XM_011533012.1,XM_011533013.1	2791.81	2751.95	147.67	5.62	3.95	NC_000002.12	27051423	27070622	19200	+	BestRefSeq%2CGnomon	gene	AGBL5	60509	-0.120922	2.706	-2.08543	0.0398752	0.813991	-3.76503
TATDN2	9797	NM_014760.3	4907	4867.13	590	12.68	8.92	NC_000003.12	10248493	10281222	32730	+	BestRefSeq	gene	TATDN2	9797	-0.126596	3.83171	-2.12431	0.0363997	0.813991	-3.76579
TTTY10	246119	NR_001542.1	1628	1588.13	51	3.37	2.37	NC_000024.10	20465668	20519228	53561	-	BestRefSeq	gene	TTTY10	246119	0.247433	0.436882	2.04652	0.0436365	0.813991	-3.76599
ZSCAN2	54993	NM_001007072.1,NM_017894.5,NM_181877.3,XM_005254935.2,XM_006720596.2,XM_011521745.1,XM_011521746.1	3086.72	3046.85	134.19	4.61	3.24	NC_000015.10	84600986	84623718	22733	+	BestRefSeq%2CGnomon	gene	ZSCAN2	54993	-0.133745	2.45208	-2.07425	0.0409264	0.813991	-3.76603
GNG5	2787	NM_005274.2	806	766.14	107.03	14.78	10.39	NC_000001.11	84498323	84506579	8257	-	BestRefSeq	gene	GNG5	2787	0.20865	3.80065	2.12595	0.0362591	0.813991	-3.76606
LOC440982	440982	NR_121655.1	661	621.18	9	1.54	1.08	NC_000003.12	147421327	147509910	88584	+	BestRefSeq	gene	LOC440982	440982	0.319162	0.659262	2.03185	0.0451324	0.813991	-3.76643
ZCCHC9	84240	NM_001131035.1,NM_001131036.1,NM_032280.2,XM_005248616.2,XM_011543681.1	1875.22	1835.36	97	5.55	3.9	NC_000005.10	81301583	81313344	11762	+	BestRefSeq%2CGnomon	gene	ZCCHC9	84240	0.152488	2.76033	2.08786	0.03965	0.813991	-3.76658
TRAF3IP2	10758	NM_001164281.2,NM_001164283.2,NM_147686.3,NR_028338.2,XM_006715319.2,XM_011535386.1	4883.62	4843.76	468.79	10.12	7.12	NC_000006.12	111555378	111606874	51497	-	BestRefSeq%2CGnomon	gene	TRAF3IP2	10758	-0.166444	3.66161	-2.12101	0.0366843	0.813991	-3.76664
LOC101930071	101930071	NR_126041.1	292	252.81	5	2.14	1.51	NC_000019.10	42397128	42408452	11325	+	BestRefSeq	gene	LOC101930071	101930071	0.433539	0.955751	2.03654	0.0446494	0.813991	-3.76666
RPL10A	4736	NM_007104.4	719	679.16	1433.94	223.68	157.29	NC_000006.12	35468401	35470781	2381	+	BestRefSeq	gene	RPL10A	4736	0.204408	7.50793	2.0774	0.0406281	0.813991	-3.76732
LOC100421100	100421100	100421100	975	935.13	21	2.37	1.67	NC_000017.11	29775718	29776692	975	-	Curated Genomic	gene	LOC100421100	100421100	-0.211798	1.72621	-2.0482	0.0434683	0.813991	-3.76764
LOC166994	166994	XR_427902.2	2698	2658.13	33.4	1.32	0.93	NC_000006.12	26897223	26900865	3643	+	Gnomon	gene	LOC166994	166994	-0.251505	0.952664	-2.03095	0.0452249	0.813991	-3.76774
WIF1	11197	NM_007191.4	2240	2200.13	176	8.39	5.9	NC_000012.12	65050624	65121566	70943	-	BestRefSeq	gene	WIF1	11197	0.497251	3.30097	2.09517	0.0389788	0.813991	-3.76798
ZNF300P1	134466	NR_026867.1	2420	2380.13	57.01	2.51	1.77	NC_000005.10	150930436	150946584	16149	-	BestRefSeq	gene	ZNF300P1	134466	0.310512	1.02902	2.03086	0.0452341	0.813991	-3.76841
OSBPL9	114883	NM_024586.5,NM_148904.3,NM_148905.3,NM_148906.2,NM_148907.2,NM_148908.3,NM_148909.3,NR_036662.1,XM_006710318.1,XM_006710320.2,XM_006710321.1,XM_006710322.2,XM_006710323.1,XM_006710324.2,XM_006710325.2,XM_006710326.1,XM_011540599.1,XM_011540600.1,XM_011540601.1,XM_011540602.1,XM_011540603.1,XM_011540604.1,XM_011540605.1	2944.48	2904.62	572	20.63	14.51	NC_000001.11	51616874	51789219	172346	+	BestRefSeq%2CGnomon	gene	OSBPL9	114883	0.148381	4.36295	2.12562	0.0362878	0.813991	-3.76898
FAM89B	23625	NM_001098784.1,NM_001098785.1,NM_152832.2	1451.49	1411.62	136	10.13	7.12	NC_000011.10	65572349	65574198	1850	+	BestRefSeq	gene	FAM89B	23625	-0.214195	3.74271	-2.1213	0.0366594	0.813991	-3.77112
PDLIM3	27295	NM_001114107.4,NM_001257962.1,NM_001257963.1,NM_014476.5,NR_047562.1,XM_011531874.1,XR_938723.1,XR_938724.1	2405.6	2365.73	177	7.84	5.52	NC_000004.12	185500660	185535607	34948	-	BestRefSeq%2CGnomon	gene	PDLIM3	27295	0.281694	2.87928	2.09404	0.0390816	0.813991	-3.7735
SERF2	10169	NM_001018108.3,NM_001199875.1,NM_001199876.1,NM_001199877.1,NM_001199878.1,NR_037672.1	3004.8	2964.93	1061.53	37.51	26.37	NC_000015.10	43777096	43796089	18994	+	BestRefSeq	gene	SERF2	10169	0.127345	5.18791	2.10717	0.0378987	0.813991	-3.77531
RPL21	6144	NM_000982.3	569	529.24	2430.24	488.39	343.43	NC_000013.11	27251555	27256568	5014	+	BestRefSeq	gene	RPL21	6144	0.17395	8.75749	2.05435	0.0428564	0.813991	-3.77642
DGAT1	8694	NM_012079.5,XM_011517356.1	2271.66	2231.8	125.43	5.89	4.14	NC_000008.11	144314583	144326919	12337	-	BestRefSeq%2CGnomon	gene	DGAT1	8694	-0.168997	2.79958	-2.08568	0.0398524	0.813991	-3.77671
RPL37P12	100271017	100271017	310	270.72	0	0	0	NC_000002.12	109552537	109552846	310	+	Curated Genomic	gene	RPL37P12	100271017	-0.48827	0.492971	-2.02776	0.0455565	0.813991	-3.7769
RORA	6095	NM_002943.3,NM_134260.2,NM_134261.2,NM_134262.2,XM_005254584.3,XM_011521873.1,XM_011521874.1,XM_011521875.1,XM_011521876.1,XM_011521877.1,XM_011521878.1,XM_011521879.1	10719.8	10679.9	1012.99	9.91	6.97	NC_000015.10	60488284	61229303	741020	-	BestRefSeq%2CGnomon	gene	RORA	6095	0.217785	3.58595	2.1152	0.03719	0.813991	-3.77729
ADAMTSL2	9719	NM_001145320.1,NM_014694.3,XM_005272237.2,XM_005272238.2,XM_005272239.2,XM_006717337.2,XM_011519241.1,XM_011519242.1	4017.38	3977.51	76.96	2.03	1.42	NC_000009.12	133532164	133575519	43356	+	BestRefSeq%2CGnomon	gene	ADAMTSL2	9719	-0.224146	1.80135	-2.04779	0.0435097	0.813991	-3.77794
RBM22P1	400645	400645	1553	1513.13	86.37	6	4.22	NC_000018.10	27418884	27420436	1553	-	Curated Genomic	gene	RBM22P1	400645	-0.184622	2.65189	-2.07434	0.0409175	0.813991	-3.77809
NIFKP5	100128397	100128397	1302	1262.13	59.43	4.96	3.48	NC_000015.10	90284323	90285624	1302	-	Curated Genomic	gene	NIFKP5	100128397	-0.202302	2.61492	-2.07355	0.0409933	0.813991	-3.77864
MBLAC1	255374	NM_203397.1,XM_005250250.2	1495.92	1456.05	15	1.08	0.76	NC_000007.14	100126694	100128724	2031	+	BestRefSeq%2CGnomon	gene	MBLAC1	255374	-0.239587	1.24376	-2.02965	0.0453598	0.813991	-3.77935
RNF133	168433	NM_139175.1	1443	1403.13	15	1.12	0.79	NC_000007.14	122697712	122699154	1443	-	BestRefSeq	gene	RNF133	168433	0.313564	0.673243	2.02385	0.0459657	0.813991	-3.77945
NXNP1	100130251	100130251	2088	2048.13	30.74	1.57	1.11	NC_000001.11	218843762	218882551	38790	-	Curated Genomic	gene	NXNP1	100130251	-0.204698	1.10759	-2.02526	0.0458177	0.813991	-3.7805
FAM149B1	317662	NM_173348.1,XM_005269744.2,XM_005269745.2,XM_005269746.2,XM_005269747.2,XM_011539737.1,XM_011539738.1,XM_011539739.1,XM_011539740.1,XM_011539741.1,XR_945712.1,XR_945713.1,XR_945714.1	2483.53	2443.67	342.35	14.69	10.33	NC_000010.11	73168095	73242181	74087	+	BestRefSeq%2CGnomon	gene	FAM149B1	317662	0.117294	3.84103	2.11712	0.0370218	0.813991	-3.78059
FUCA1	2517	NM_000147.4,XM_005245821.1,XM_011541167.1	1800.2	1760.33	149	8.89	6.25	NC_000001.11	23845077	23868369	23293	-	BestRefSeq%2CGnomon	gene	FUCA1	2517	0.291164	2.63488	2.06936	0.0413934	0.813991	-3.78159
LOC105369197	105369197	XR_244009.2	9164	9124.13	444.57	5.09	3.58	NC_000019.10	51803358	51847484	44127	-	Gnomon	gene	LOC105369197	105369197	0.184318	2.38084	2.06583	0.0417341	0.813991	-3.78169
LINC00961	158376	NR_024283.1	1546	1506.13	7	0.49	0.34	NC_000009.12	35909483	35911620	2138	+	BestRefSeq	gene	LINC00961	158376	-0.340305	0.556025	-2.02433	0.0459148	0.813991	-3.78229
LOC102723466	102723466	XR_429753.2	1484	1444.13	19	1.38	0.97	NC_000016.10	56280231	56302899	22669	+	Gnomon	gene	LOC102723466	102723466	-0.303241	1.31206	-2.03199	0.0451176	0.813991	-3.7823
H1F0	3005	NM_005318.3	2330	2290.13	414	18.96	13.33	NC_000022.11	37805107	37807436	2330	+	BestRefSeq	gene	H1F0	3005	-0.18334	4.50843	-2.11613	0.0371086	0.813991	-3.78252
SYNDIG1L	646658	NM_001105579.1,XM_011537099.1	2455	2415.13	12	0.52	0.37	NC_000014.9	74405893	74437631	31739	-	BestRefSeq%2CGnomon	gene	SYNDIG1L	646658	0.548893	0.366255	2.03809	0.0444904	0.813991	-3.78312
SLC14A2	8170	NM_001242692.1,NM_007163.3,XM_011526216.1,XM_011526217.1	4167	4127.13	111.21	2.82	1.98	NC_000018.10	45212957	45683107	470151	+	BestRefSeq%2CGnomon	gene	SLC14A2	8170	-0.163209	1.94843	-2.04622	0.0436673	0.813991	-3.78364
TTC28	23331	NM_001145418.1,XM_005261405.2,XM_006724171.2,XM_011530018.1,XM_011530019.1,XM_011530020.1,XM_011530021.1,XM_011530022.1	8670.77	8630.91	604.83	7.32	5.15	NC_000022.11	27978014	28679865	701852	-	BestRefSeq%2CGnomon	gene	TTC28	23331	-0.156211	3.32772	-2.10158	0.0383989	0.813991	-3.78428
LOC105372989	105372989	XR_938154.1	708	668.16	8	1.27	0.89	NC_000022.11	30421206	30423452	2247	-	Gnomon	gene	LOC105372989	105372989	-0.285729	1.72186	-2.0385	0.0444484	0.813991	-3.78542
BMP8A	353500	NM_181809.3,XM_006710616.2,XM_011541381.1,XM_011541382.1,XR_946640.1,XR_946641.1,XR_946642.1	5626	5586.13	183.03	3.43	2.41	NC_000001.11	39491634	39529869	38236	+	BestRefSeq%2CGnomon	gene	BMP8A	353500	-0.181286	2.36997	-2.05708	0.0425871	0.813991	-3.78812
NAV2-AS4	399876	NR_033989.1	1369	1329.13	9	0.71	0.5	NC_000011.10	19510893	19524078	13186	-	BestRefSeq	gene	NAV2-AS4	399876	-0.262338	0.729874	-2.01734	0.0466536	0.813991	-3.78876
HIST1H2BH	8345	NM_003524.2	425	385.41	10	2.78	1.95	NC_000006.12	26251651	26252075	425	+	BestRefSeq	gene	HIST1H2BH	8345	0.499514	0.603384	2.01793	0.0465907	0.813991	-3.7889
AQP4	361	NM_001650.4,NM_004028.3,XM_011525942.1	5205.34	5165.47	28089	568.81	399.98	NC_000018.10	26852043	26865752	13710	-	BestRefSeq%2CGnomon	gene	AQP4	361	0.286113	8.76668	2.04635	0.0436535	0.813991	-3.78892
ZSCAN1	284312	NM_182572.3,XM_006723149.2,XM_011526768.1,XM_011526769.1,XM_011526770.1	7943	7903.13	84	1.11	0.78	NC_000019.10	58033989	58058907	24919	+	BestRefSeq%2CGnomon	gene	ZSCAN1	284312	0.222183	0.963679	2.01742	0.0466448	0.813991	-3.78912
LOC101926943	101926943	NR_110044.1	841	801.14	15.12	1.99	1.4	NC_000007.14	74688937	74728918	39982	-	BestRefSeq	gene	LOC101926943	101926943	-0.245989	1.15654	-2.02069	0.0462987	0.813991	-3.79274
TVP23B	51030	NM_016078.4,XM_005256673.3,XM_005256674.1,XM_011523916.1	1530.96	1491.09	211.78	14.93	10.5	NC_000017.11	18781145	18806714	25570	+	BestRefSeq%2CGnomon	gene	TVP23B	51030	0.195707	3.82107	2.10889	0.0377454	0.813991	-3.79352
C1QTNF1	114897	NM_030968.3,NM_153372.1,NM_198593.3,NM_198594.2,NR_049769.1,XM_006721663.1,XM_006721664.1,XM_006721666.1,XM_006721667.1	3080.26	3040.4	47	1.62	1.14	NC_000017.11	79022934	79049788	26855	+	BestRefSeq%2CGnomon	gene	C1QTNF1	114897	0.344425	1.25039	2.02454	0.0458932	0.813991	-3.79358
LOC105377120	105377120	XR_940905.1	3535	3495.13	40	1.2	0.84	NC_000003.12	63969986	63973999	4014	-	Gnomon	gene	LOC105377120	105377120	-0.139689	0.974472	-2.01277	0.0471418	0.813991	-3.79461
LOC101928055	101928055	XR_247285.3,XR_430488.2,XR_430490.2,XR_951269.1,XR_951270.1,XR_951271.1,XR_951272.1,XR_951273.1,XR_951274.1,XR_951276.1,XR_951277.1,XR_951278.1,XR_951279.1,XR_951280.1,XR_951281.1,XR_951282.1,XR_951283.1	2504.65	2464.78	30.41	1.29	0.91	NC_000023.11	1337148	1382456	45309	-	Gnomon	gene	LOC101928055	101928055	-0.340389	1.3187	-2.01859	0.0465205	0.813991	-3.79514
LOC105376758	105376758	XR_946971.1	2105	2065.13	20	1.02	0.71	NC_000001.11	14816222	14826229	10008	-	Gnomon	gene	LOC105376758	105376758	-0.21336	0.949946	-2.01342	0.047072	0.813991	-3.79524
LOC105375388	105375388	XR_927734.1	3010	2970.13	59.04	2.08	1.46	NC_000007.14	90289096	90294895	5800	-	Gnomon	gene	LOC105375388	105375388	0.167673	1.20928	2.01587	0.0468106	0.813991	-3.79777
MR1	3140	NM_001194999.1,NM_001195000.1,NM_001195035.1,NM_001531.2,XM_006711286.2,XM_011509462.1,XM_011509463.1	5108.38	5068.52	336.08	6.94	4.88	NC_000001.11	181033379	181061938	28560	+	BestRefSeq%2CGnomon	gene	MR1	3140	0.136384	2.65081	2.06664	0.0416551	0.813991	-3.79798
TGFB1	7040	NM_000660.5,XM_011527242.1	2583	2543.13	48	1.98	1.39	NC_000019.10	41330531	41353933	23403	-	BestRefSeq%2CGnomon	gene	TGFB1	7040	-0.275522	2.00004	-2.03969	0.0443271	0.813991	-3.80087
EHHADH	1962	NM_001166415.1,NM_001966.3,XM_006713525.1,XM_011512517.1	4288.36	4248.49	86.78	2.14	1.5	NC_000003.12	185190624	185282886	92263	-	BestRefSeq%2CGnomon	gene	EHHADH	1962	0.196125	1.58181	2.02027	0.0463425	0.813991	-3.80242
LOC105369703	105369703	XR_931447.1	1319	1279.13	58.14	4.78	3.36	NC_000012.12	25944856	25947557	2702	-	Gnomon	gene	LOC105369703	105369703	-0.182279	2.88905	-2.0723	0.0411124	0.813991	-3.80243
PFN1P4	767851	767851	779	739.14	27.02	3.87	2.72	NC_000001.11	148129360	148130138	779	+	Curated Genomic	gene	PFN1P4	767851	-0.357694	1.59373	-2.01934	0.0464419	0.813991	-3.80246
FNDC1	84624	NM_032532.2,XM_011536190.1,XM_011536191.1	6540.3	6500.44	433	6.96	4.9	NC_000006.12	159169397	159272108	102712	+	BestRefSeq%2CGnomon	gene	FNDC1	84624	0.603611	2.02158	2.03325	0.0449874	0.813991	-3.80274
LOC105371482	105371482	XR_934144.1	1690	1650.13	15	0.95	0.67	NC_000017.11	1007319	1009390	2072	+	Gnomon	gene	LOC105371482	105371482	-0.255046	1.24867	-2.01406	0.0470042	0.813991	-3.80333
LOC105369438	105369438	XR_947925.1,XR_947926.1	676.18	636.36	17	2.83	1.99	NC_000011.10	94675544	94740400	64857	-	Gnomon	gene	LOC105369438	105369438	0.373813	1.46012	2.02177	0.0461845	0.813991	-3.80476
LOC646383	646383	XR_948177.1,XR_948178.1,XR_948179.1,XR_948180.1,XR_948181.1,XR_948182.1,XR_948183.1,XR_948184.1,XR_948185.1,XR_948186.1,XR_948187.1,XR_948188.1,XR_948189.1,XR_948190.1,XR_948191.1,XR_948192.1	969.76	929.94	10.15	1.15	0.81	NC_000011.10	130314990	130446204	131215	+	Gnomon	gene	LOC646383	646383	0.303537	0.437129	2.01051	0.0473852	0.813991	-3.80478
LACTB2	51110	NM_016027.2	1553	1513.13	79.56	5.53	3.89	NC_000008.11	70637266	70669212	31947	-	BestRefSeq	gene	LACTB2	51110	0.23028	2.55194	2.05091	0.0431974	0.813991	-3.8049
WFDC2	10406	NM_006103.3,XM_011528495.1	1607.01	1567.22	24	1.61	1.13	NC_000020.11	45448648	45481532	32885	+	BestRefSeq%2CGnomon	gene	WFDC2	10406	0.303646	0.581927	2.00756	0.0477042	0.813991	-3.80495
TBC1D26	353149	NM_178571.4	1869	1829.13	49.56	2.84	2	NC_000017.11	15732277	15744784	12508	+	BestRefSeq	gene	TBC1D26	353149	0.292594	1.40788	2.0162	0.0467751	0.813991	-3.80512
LINC00269	100996279	NR_103715.1	2173	2133.13	23.35	1.15	0.81	NC_000023.11	69179557	69209924	30368	+	BestRefSeq	gene	LINC00269	100996279	-0.233565	1.19824	-2.00579	0.0478959	0.813991	-3.80753
MYL12A	10627	NM_001303047.1,NM_001303048.1,NM_001303049.1,NM_006471.3,XM_005258078.1	1097.59	1057.73	275.98	27.5	19.34	NC_000018.10	3247482	3256237	8756	+	BestRefSeq%2CGnomon	gene	MYL12A	10627	0.222073	4.8588	2.09781	0.0387387	0.813991	-3.8076
DND1P2	644256	644256	1561	1521.13	17.9	1.24	0.87	NC_000017.11	46259053	46260613	1561	-	Curated Genomic	gene	DND1P2	644256	0.791538	-0.100273	2.04858	0.0434303	0.813991	-3.80836
LOC105371869	105371869	XR_934934.1,XR_934935.1	1429.55	1389.68	21	1.59	1.12	NC_000017.11	67431310	67444617	13308	-	Gnomon	gene	LOC105371869	105371869	-0.318375	2.14903	-2.03967	0.0443292	0.813991	-3.80935
HCN3	57657	NM_020897.2,NR_073074.1,XM_005245374.2,XM_011509816.1,XM_011509817.1,XM_011509818.1,XR_921903.1,XR_921904.1,XR_921905.1	3248.02	3208.16	34	1.11	0.78	NC_000001.11	155277427	155289848	12422	+	BestRefSeq%2CGnomon	gene	HCN3	57657	-0.19666	0.92492	-2.00245	0.0482607	0.813991	-3.80972
LOC284454	284454	NR_036515.1	1774	1734.13	87.94	5.33	3.74	NC_000019.10	13834516	13836289	1774	-	BestRefSeq	gene	LOC284454	284454	-0.196087	2.89972	-2.06991	0.0413404	0.813991	-3.80977
MAGT1	84061	NM_032121.5	4022	3982.13	515.25	13.54	9.52	NC_000023.11	77826364	77895568	69205	-	BestRefSeq	gene	MAGT1	84061	0.202458	3.91084	2.1014	0.0384151	0.813991	-3.81009
ARRDC3	57561	NM_020801.2,XR_948281.1	4161	4121.13	1039.76	26.4	18.57	NC_000005.10	91368724	91383359	14636	-	BestRefSeq%2CGnomon	gene	ARRDC3	57561	0.319458	4.51322	2.10115	0.0384376	0.813991	-3.8104
SLED1	643036	NR_003542.1	751	711.15	1	0.15	0.1	NC_000004.12	184798296	184799046	751	-	BestRefSeq	gene	SLED1	643036	-0.393944	1.01315	-2.00026	0.0485014	0.813991	-3.81221
LOC105376687	105376687	XR_946912.1	322	282.67	1	0.38	0.27	NC_000001.11	6131763	6132692	930	+	Gnomon	gene	LOC105376687	105376687	-0.478034	1.03482	-2.00386	0.0481066	0.813991	-3.81233
LOC105372315	105372315	XM_011528468.1,XM_011528469.1	2957.48	2917.62	92.51	3.32	2.34	NC_000019.10	20358181	20371817	13637	+	Gnomon	gene	LOC105372315	105372315	0.179302	1.27984	2.01333	0.047082	0.813991	-3.81264
MPV17L	255027	NM_001128423.1,NM_173803.3,XM_011522445.1	2040.93	2001.07	101.52	5.32	3.74	NC_000016.10	15395698	15409686	13989	+	BestRefSeq%2CGnomon	gene	MPV17L	255027	-0.152344	2.71281	-2.05853	0.0424447	0.813991	-3.81321
FAM213A	84293	NM_001243778.1,NM_001243779.1,NM_001243780.1,NM_001243781.1,NM_001243782.1,NM_032333.4,XM_011540264.1,XM_011540265.1,XM_011540266.1	1698.12	1658.25	1502.38	95.17	66.92	NC_000010.11	80407829	80432997	25169	+	BestRefSeq%2CGnomon	gene	FAM213A	84293	0.167793	6.44736	2.06587	0.0417298	0.813991	-3.81349
EGF	1950	NM_001178130.1,NM_001178131.1,NM_001963.4,XM_005262796.2,XM_005262797.2,XM_005262798.2,XM_005262800.2,XM_005262801.2,XM_005262802.2,XM_006714124.2,XM_011531707.1,XM_011531708.1,XM_011531709.1,XR_427532.2,XR_938699.1	4555.61	4515.75	110.96	2.57	1.81	NC_000004.12	109912883	110012962	100080	+	BestRefSeq%2CGnomon	gene	EGF	1950	0.238117	1.43531	2.01803	0.0465809	0.813991	-3.81495
L3HYPDH	112849	NM_144581.1,XM_005267298.2,XM_011536386.1,XM_011536387.1,XM_011536388.1,XR_245661.3,XR_943382.1,XR_943383.1,XR_943384.1,XR_943385.1,XR_943386.1	2233.81	2193.95	281	13.43	9.45	NC_000014.9	59465511	59484438	18928	-	BestRefSeq%2CGnomon	gene	L3HYPDH	112849	0.130111	3.62148	2.09447	0.0390431	0.813991	-3.81566
COL28A1	340267	NM_001037763.2,XM_011515358.1,XM_011515359.1,XM_011515360.1,XM_011515361.1,XM_011515362.1,XM_011515363.1,XM_011515364.1,XM_011515365.1,XM_011515366.1,XR_926936.1	4047.16	4007.29	72	1.88	1.32	NC_000007.14	7338549	7537277	198729	-	BestRefSeq%2CGnomon	gene	COL28A1	340267	0.251491	1.56274	2.01484	0.0469205	0.813991	-3.81637
ALG5	29880	NM_001142364.1,NM_013338.4,XM_005266362.3,XM_011535054.1	1127.75	1087.88	105	10.17	7.15	NC_000013.11	36949770	36999367	49598	-	BestRefSeq%2CGnomon	gene	ALG5	29880	0.231304	3.2334	2.0726	0.0410834	0.813991	-3.81661
RPL32	6161	NM_000994.3,NM_001007073.1,NM_001007074.1	1656.24	1616.37	1768.07	114.92	80.81	NC_000003.12	12834945	12841582	6638	-	BestRefSeq	gene	RPL32	6161	0.144416	6.78335	2.05844	0.0424532	0.813991	-3.81668
GTF2F2	2963	NM_004128.2,XM_011535052.1,XM_011535053.1	1508.95	1469.08	228	16.31	11.47	NC_000013.11	45120464	45284889	164426	+	BestRefSeq%2CGnomon	gene	GTF2F2	2963	0.161752	4.07819	2.09872	0.0386563	0.813991	-3.81697
NHLRC3	387921	NM_001012754.3,NM_001017370.2,NR_073109.1	3407.72	3367.85	326	10.14	7.13	NC_000013.11	39038311	39050109	11799	+	BestRefSeq	gene	NHLRC3	387921	0.173276	3.38799	2.08251	0.0401481	0.813991	-3.81718
LOC100420864	100420864	100420864	573	533.24	5	1	0.7	NC_000007.14	125159973	125160545	573	-	Curated Genomic	gene	LOC100420864	100420864	-0.339081	0.878179	-1.99645	0.0489222	0.813991	-3.81767
C5orf63	401207	NM_001164478.1,NM_001164479.1,XR_948252.1,XR_948253.1,XR_948254.1,XR_948255.1,XR_948256.1,XR_948257.1,XR_948258.1,XR_948259.1,XR_948260.1,XR_948261.1	5657.03	5617.17	94.97	1.77	1.24	NC_000005.10	127035666	127073539	37874	-	BestRefSeq%2CGnomon	gene	C5orf63	401207	0.218827	1.36422	2.01145	0.0472844	0.813991	-3.81807
HIST1H2AI	8329	NM_003509.2	469	429.35	6.64	1.65	1.16	NC_000006.12	27808199	27808667	469	+	BestRefSeq	gene	HIST1H2AI	8329	0.399688	0.464957	1.99471	0.0491153	0.813991	-3.82029
CHL1-AS1	101927193	NR_110739.1	910	870.13	19	2.31	1.62	NC_000003.12	363373	385795	22423	-	BestRefSeq	gene	CHL1-AS1	101927193	0.29136	1.68022	2.0172	0.0466688	0.813991	-3.8215
MGAT5	4249	NM_002410.4,XM_005263668.3,XM_005263669.3,XM_005263670.2,XM_006712534.2,XM_006712535.2,XM_011511199.1,XM_011511200.1,XM_011511201.1,XM_011511202.1,XM_011511203.1,XM_011511204.1	6742.23	6702.36	1033	16.11	11.33	NC_000002.12	134119930	134454621	334692	+	BestRefSeq%2CGnomon	gene	MGAT5	4249	-0.107639	4.09977	-2.09709	0.0388041	0.813991	-3.82224
ANO5	203859	NM_001142649.1,NM_213599.2,XM_005252820.2,XM_005252821.2,XM_005252822.3,XM_005252823.3,XM_011519949.1	6704.39	6664.52	1210	18.98	13.35	NC_000011.10	22192513	22283367	90855	+	BestRefSeq%2CGnomon	gene	ANO5	203859	0.216807	3.83848	2.09034	0.0394214	0.813991	-3.82317
PLA2G4B	100137049	NM_001114633.1	2735	2695.13	85.76	3.33	2.34	NC_000015.10	41838813	41848148	9336	+	BestRefSeq	gene	PLA2G4B	100137049	-0.243722	2.61683	-2.05073	0.0432154	0.813991	-3.82334
LOC105379448	105379448	XR_950683.1,XR_950684.1	1840.92	1801.06	52.47	3.06	2.15	NC_000009.12	66593659	66599035	5377	+	Gnomon	gene	LOC105379448	105379448	0.308878	1.44208	1.99741	0.048815	0.813991	-3.82421
RPL5	6125	NM_000969.3	1031	991.13	1982.17	210.92	148.32	NC_000001.11	92832037	92841924	9888	+	BestRefSeq	gene	RPL5	6125	0.164035	7.62753	2.04116	0.0441783	0.813991	-3.82466
MT3	4504	NM_005954.2	582	542.23	1738	340.76	239.62	NC_000016.10	56589355	56591088	1734	+	BestRefSeq	gene	MT3	4504	0.226406	8.3172	2.02973	0.0453514	0.813991	-3.8251
LOC100420528	100420528	100420528	731	691.16	2.91	0.45	0.31	NC_000003.12	113885298	113886028	731	+	Curated Genomic	gene	LOC100420528	100420528	-0.322016	0.755121	-1.99099	0.0495302	0.813991	-3.82557
HSD11B1	3290	NM_001206741.1,NM_005525.3,NM_181755.2	1460.65	1420.79	80	5.92	4.16	NC_000001.11	209686180	209734950	48771	+	BestRefSeq	gene	HSD11B1	3290	0.281915	2.3257	2.03652	0.0446512	0.813991	-3.82747
RPL30	6156	NM_000989.3	554	514.26	1374	284.32	199.93	NC_000008.11	98041710	98045590	3881	-	BestRefSeq	gene	RPL30	6156	0.158739	8.06351	2.03181	0.0451357	0.813991	-3.82864
RPS6P9	100131467	100131467	824	784.14	5	0.67	0.47	NC_000008.11	103768240	103769063	824	+	Curated Genomic	gene	RPS6P9	100131467	0.30026	0.52248	1.99063	0.0495707	0.813991	-3.82949
PCK1	5105	NM_002591.3,XM_011528839.1	2685	2645.13	87	3.45	2.42	NC_000020.11	57561081	57566461	5381	+	BestRefSeq%2CGnomon	gene	PCK1	5105	0.51683	0.914387	2.00249	0.0482568	0.813991	-3.82955
ZNF564	163050	NM_144976.3	2948	2908.13	205.87	7.42	5.22	NC_000019.10	12525370	12551542	26173	-	BestRefSeq	gene	ZNF564	163050	0.113095	3.17636	2.06914	0.0414145	0.813991	-3.82963
LOC105377750	105377750	XR_941274.1,XR_941275.1	603	563.22	1	0.19	0.13	NC_000005.10	177554628	177575299	20672	+	Gnomon	gene	LOC105377750	105377750	-0.352916	0.58411	-1.99073	0.0495595	0.813991	-3.8302
LOC105373558	105373558	XR_923194.1,XR_923195.1	1232.24	1192.37	14.2	1.25	0.88	NC_000002.12	111279790	111291564	11775	+	Gnomon	gene	LOC105373558	105373558	-0.324558	0.686834	-1.99011	0.0496288	0.813991	-3.83107
PTGER4P2-CDK2AP2P2	442421	NR_024496.1	3705	3665.13	54.78	1.56	1.1	NC_000009.12	62838445	62847206	8762	+	BestRefSeq	gene	PTGER4P2-CDK2AP2P2	442421	0.219814	0.840631	1.98712	0.0499652	0.813991	-3.83112
RPL39P19	100271027	100271027	396	356.47	0	0	0	NC_000003.12	187120954	187121349	396	-	Curated Genomic	gene	RPL39P19	100271027	-0.664514	-0.223595	-2.04438	0.0438519	0.813991	-3.83126
UPK1B	7348	NM_006952.3	2058	2018.13	27.98	1.45	1.02	NC_000003.12	119173578	119205153	31576	+	BestRefSeq	gene	UPK1B	7348	-0.237029	1.14229	-1.99287	0.0493201	0.813991	-3.83137
TAF7	6879	NM_005642.2	2295	2255.13	1100	51.15	35.97	NC_000005.10	141318490	141320784	2295	-	Curated Genomic	gene	TAF7	6879	0.160394	5.54133	2.07022	0.0413107	0.813991	-3.83269
SLC6A9	6536	NM_001024845.2,NM_001261380.1,NM_006934.3,NM_201649.3,NR_048548.1,NR_048549.1,XM_011542017.1	3012.27	2972.41	159	5.6	3.94	NC_000001.11	43996483	44031492	35010	-	BestRefSeq%2CGnomon	gene	SLC6A9	6536	-0.306743	2.9319	-2.05967	0.0423333	0.813991	-3.83335
TLDC1	57707	NM_020947.3,XM_005256074.2,XM_005256075.2,XM_006721240.2,XM_011523248.1,XM_011523249.1,XM_011523250.1	4563.09	4523.23	310.17	7.17	5.05	NC_000016.10	84476360	84554045	77686	-	BestRefSeq%2CGnomon	gene	TLDC1	57707	-0.121686	3.04855	-2.05675	0.0426194	0.813991	-3.83417
NFYA	4800	NM_002505.4,NM_021705.3	6205.08	6165.22	567.84	9.63	6.77	NC_000006.12	41072968	41102407	29440	+	BestRefSeq	gene	NFYA	4800	-0.135375	3.68165	-2.08489	0.0399257	0.813991	-3.83437
CENPP	401541	NM_001012267.2,NM_001286969.1,NM_001286971.1,XM_011518685.1,XM_011518686.1,XM_011518687.1,XM_011518688.1,XM_011518689.1	2237.12	2197.26	86.73	4.14	2.91	NC_000009.12	92325457	92615164	289708	+	BestRefSeq%2CGnomon	gene	CENPP	401541	0.248859	1.54857	2.00084	0.0484375	0.813991	-3.8348
PLEKHF2	79666	NM_024613.3	2965	2925.13	179	6.41	4.51	NC_000008.11	95133721	95156685	22965	+	BestRefSeq	gene	PLEKHF2	79666	0.190959	2.77282	2.04746	0.0435423	0.813991	-3.83493
THBS4	7060	NM_003248.4,XM_011543614.1	3312.35	3272.49	350	11.2	7.88	NC_000005.10	79991311	80083637	92327	+	BestRefSeq%2CGnomon	gene	THBS4	7060	0.20889	3.35515	2.07424	0.040927	0.813991	-3.83737
PTN	5764	NM_002825.5,XM_005250515.2,XM_005250516.1	1555.58	1515.71	857	59.42	41.79	NC_000007.14	137227341	137343860	116520	-	BestRefSeq%2CGnomon	gene	PTN	5764	0.236071	5.72466	2.06645	0.0416739	0.813991	-3.83812
BRE	9577	NM_001261840.1,NM_004899.4,NM_199191.2,NM_199192.2,NM_199193.2,NM_199194.2	1816.92	1777.06	439	25.94	18.24	NC_000002.12	27890615	28338901	448287	+	BestRefSeq	gene	BRE	9577	0.214686	4.29171	2.08757	0.0396772	0.813991	-3.83823
RNU1-13P	26860	NR_121646.1	162	124.89	1	0.9	0.63	NC_000001.11	148388490	148388651	162	-	BestRefSeq	gene	RNU1-13P	26860	0.694908	0.295213	1.9929	0.0493165	0.813991	-3.83868
DDX39BP1	100048904	100048904	903	863.13	3	0.37	0.26	NC_000006.12	29906547	29907449	903	+	Curated Genomic	gene	DDX39BP1	100048904	-0.353912	0.404916	-1.98875	0.049781	0.813991	-3.84086
ISCA1	81689	NM_030940.3	2004	1964.13	734.46	39.24	27.59	NC_000009.12	86264546	86282575	18030	-	BestRefSeq	gene	ISCA1	81689	0.188372	5.13643	2.07536	0.0408208	0.813991	-3.84133
TTC12	54970	NM_017868.3,XM_005271604.3,XM_011542884.1,XM_011542885.1,XM_011542886.1,XM_011542887.1,XM_011542888.1,XM_011542889.1,XM_011542890.1,XR_947856.1	2342.76	2302.9	62	2.82	1.99	NC_000011.10	113314529	113385952	71424	+	BestRefSeq%2CGnomon	gene	TTC12	54970	0.259114	1.96785	2.01155	0.0472727	0.813991	-3.84151
LOC105370744	105370744	XR_932033.1	416	376.43	7.04	2	1.41	NC_000015.10	29760037	29762429	2393	+	Gnomon	gene	LOC105370744	105370744	-0.277076	2.04854	-2.00715	0.0477485	0.813991	-3.84249
NUP85	79902	NM_001303276.1,NM_024844.4,XM_005257690.1,XM_005257692.2,XM_005257693.2,XM_006722094.1,XM_011525267.1,XM_011525268.1,XR_243683.1,XR_429921.2,XR_934552.1	1715.1	1675.24	164	10.28	7.23	NC_000017.11	75205450	75235759	30310	+	BestRefSeq%2CGnomon	gene	NUP85	79902	0.194554	3.71866	2.08109	0.0402809	0.813991	-3.84458
SLC14A1	6563	NM_001128588.3,NM_001146036.2,NM_001146037.1,NM_015865.6,XM_005258329.1,XM_005258332.1,XM_005258333.1,XM_006722526.2,XM_011526141.1,XM_011526142.1,XM_011526143.1,XM_011526144.1	4352.47	4312.6	1765.9	42.85	30.13	NC_000018.10	45723756	45752520	28765	+	BestRefSeq%2CGnomon	gene	SLC14A1	6563	0.535332	5.54617	2.05793	0.0425031	0.813991	-3.84461
LOC100129617	100129617	NR_045112.1	1923	1883.13	20	1.11	0.78	NC_000016.10	81665354	81667276	1923	+	BestRefSeq	gene	LOC100129617	100129617	-0.287232	1.35822	-1.98896	0.049758	0.813991	-3.84463
MIS12	79003	NM_001258217.1,NM_001258218.1,NM_001258219.1,NM_001258220.1,NM_024039.2,XM_005256797.2,XM_005256798.2	2599.36	2559.5	203	8.31	5.85	NC_000017.11	5486374	5490814	4441	+	BestRefSeq%2CGnomon	gene	MIS12	79003	0.158466	3.06384	2.05281	0.0430086	0.813991	-3.846
DNAJC10	54431	NM_001271581.1,NM_018981.2,NR_073365.1,NR_073366.1,NR_073367.1	6185.62	6145.76	1163	19.79	13.91	NC_000002.12	182716041	182780025	63985	+	BestRefSeq	gene	DNAJC10	54431	0.175306	4.32281	2.08319	0.040084	0.813991	-3.84615
C2CD5	9847	NM_001286173.1,NM_001286174.1,NM_001286175.1,NM_001286176.1,NM_001286177.1,NM_014802.2,XM_005253538.2,XM_005253539.2,XM_006719164.2,XM_006719165.2,XM_006719166.2,XM_006719167.2,XM_006719168.2,XM_006719169.2,XM_006719170.2,XM_011520885.1,XM_011520886.1,XM_011520887.1,XM_011520888.1	4209.96	4170.1	1128	28.31	19.91	NC_000012.12	22448546	22544546	96001	-	BestRefSeq%2CGnomon	gene	C2CD5	9847	0.150974	4.70747	2.07959	0.0404215	0.813991	-3.84645
KIAA0391	9692	NM_001256678.1,NM_001256679.1,NM_001256680.1,NM_001256681.1,NM_014672.3,XM_005268237.2,XM_011537409.1,XM_011537410.1,XM_011537411.1	2629.32	2589.46	324	13.11	9.22	NC_000014.9	35121283	35274078	152796	+	BestRefSeq%2CGnomon	gene	KIAA0391	9692	0.112902	3.73853	2.07956	0.0404243	0.813991	-3.84703
LOC100128531	100128531	NR_038941.1	973	933.13	45.99	5.2	3.66	NC_000022.11	25102417	25112692	10276	-	BestRefSeq	gene	LOC100128531	100128531	-0.200404	2.93167	-2.05007	0.0432816	0.813991	-3.84839
NDOR1	27158	NM_001144026.2,NM_001144027.2,NM_001144028.2,NM_014434.3,XM_011518545.1,XM_011518546.1,XM_011518547.1,XM_011518548.1,XR_929763.1,XR_929764.1	4805	4765.13	71	1.56	1.1	NC_000009.12	137205667	137219361	13695	+	BestRefSeq%2CGnomon	gene	NDOR1	27158	-0.271407	1.95143	-2.01034	0.0474034	0.813991	-3.84931
LARS2	23395	NM_015340.3,XM_005265006.1,XM_011533554.1	4154.85	4114.98	479	12.18	8.57	NC_000003.12	45388561	45548842	160282	+	BestRefSeq%2CGnomon	gene	LARS2	23395	0.115339	3.43492	2.06888	0.0414395	0.813991	-3.84935
CFAP69	79846	NM_001039706.2,NM_001160138.1,XM_005250600.2,XM_011516576.1,XM_011516577.1,XM_011516578.1,XM_011516579.1,XR_242264.2,XR_927530.1,XR_927531.1,XR_927532.1,XR_927533.1	4064.2	4024.34	151	3.93	2.76	NC_000007.14	90245174	90324208	79035	+	BestRefSeq%2CGnomon	gene	CFAP69	79846	0.17031	2.10747	2.00995	0.0474453	0.813991	-3.85025
NDUFAF6	137682	NM_152416.3,XM_005250789.1,XM_005250790.1,XM_005250791.1,XM_005250792.1,XM_005250793.1,XM_011516833.1,XM_011516834.1,XM_011516835.1,XM_011516836.1,XM_011516837.1,XM_011516838.1,XM_011516839.1,XM_011516840.1,XM_011516841.1,XM_011516842.1,XM_011516843.1,XM_011516844.1	2007.78	1967.92	144	7.68	5.4	NC_000008.11	94895451	95058716	163266	+	BestRefSeq%2CGnomon	gene	NDUFAF6	137682	0.165686	2.94457	2.04189	0.0441041	0.813991	-3.85099
LOC105377990	105377990	XR_942963.1	735	695.15	10	1.52	1.07	NC_000006.12	126877676	126943596	65921	-	Gnomon	gene	LOC105377990	105377990	0.278709	1.13434	1.97978	0.0507988	0.813991	-3.851
ACTR6	64431	NM_022496.4,NR_048568.1,NR_048569.1	1848.49	1808.63	414.32	24.05	16.91	NC_000012.12	100200087	100224424	24338	+	BestRefSeq	gene	ACTR6	64431	0.259137	4.27723	2.07862	0.0405128	0.813991	-3.85247
SRPRB	58477	NM_021203.3	2827	2787.13	343	12.89	9.07	NC_000003.12	133784033	133821492	37460	+	BestRefSeq	gene	SRPRB	58477	0.177026	3.56292	2.06874	0.0414534	0.813991	-3.85248
YWHAQP6	101290504	101290504	1450	1410.13	41	3.06	2.15	NC_000003.12	141599244	141600693	1450	-	Curated Genomic	gene	YWHAQP6	101290504	0.194776	1.46505	1.98963	0.0496819	0.813991	-3.85283
UBR4	23352	NM_020765.2,XM_011541108.1,XM_011541109.1,XM_011541110.1,XM_011541111.1,XM_011541112.1,XM_011541113.1,XM_011541114.1,XM_011541115.1,XM_011541116.1,XM_011541117.1,XM_011541118.1,XM_011541119.1,XM_011541120.1,XM_011541121.1,XR_946593.1,XR_946594.1	15921.2	15881.3	5191	34.14	24.01	NC_000001.11	19074506	19210319	135814	-	BestRefSeq%2CGnomon	gene	UBR4	23352	-0.0872189	5.19219	-2.06566	0.0417503	0.813991	-3.8534
AKR7A2P1	246182	NR_002796.2	1324	1284.13	16	1.31	0.92	NC_000001.11	112923350	112924673	1324	+	BestRefSeq	gene	AKR7A2P1	246182	0.295854	0.967074	1.97781	0.0510242	0.813991	-3.85354
SNRPCP6	100310856	100310856	783	743.14	7.42	1.06	0.74	NC_000008.11	7143059	7143841	783	-	Curated Genomic	gene	SNRPCP6	100310856	-0.319597	1.23537	-1.97792	0.0510118	0.813991	-3.85579
DCUN1D2	55208	NM_001014283.1,XR_245842.1	3073.56	3033.69	325.34	11.23	7.9	NC_000013.11	113455819	113490709	34891	-	BestRefSeq%2CGnomon	gene	DCUN1D2	55208	-0.134895	3.82982	-2.07487	0.0408673	0.813991	-3.85685
LOC158960	158960	NR_103768.1	598	558.22	26	4.95	3.48	NC_000023.11	154424380	154428479	4100	-	BestRefSeq	gene	LOC158960	158960	0.257231	1.86072	1.98863	0.0497944	0.813991	-3.85689
SNORA1	677792	NR_003026.1	130	94.55	0	0	0	NC_000011.10	93732004	93732133	130	-	BestRefSeq	gene	SNORA1	677792	-0.732381	-0.205287	-2.04066	0.0442285	0.813991	-3.85719
FHIT	2272	NM_001166243.1,NM_002012.2,XM_011533481.1,XM_011533482.1,XM_011533483.1,XM_011533484.1,XM_011533485.1,XM_011533486.1	1295.15	1255.28	71	5.95	4.19	NC_000003.12	59747587	61251459	1503873	-	BestRefSeq%2CGnomon	gene	FHIT	2272	0.18356	2.63577	2.02838	0.0454924	0.813991	-3.85721
MEF2C-AS1	101929423	NR_104031.1,NR_109940.1,NR_109941.1	1233.11	1193.25	40	3.53	2.48	NC_000005.10	88883330	89032379	149050	+	BestRefSeq	gene	MEF2C-AS1	101929423	0.191147	1.49884	1.98984	0.0496593	0.813991	-3.85721
NXPH1	30010	NM_152745.2,XM_011515332.1	2432.45	2392.59	140	6.13	4.31	NC_000007.14	8433955	8752963	319009	+	BestRefSeq%2CGnomon	gene	NXPH1	30010	0.314712	2.41076	2.00977	0.0474655	0.813991	-3.85793
LOC105371140	105371140	XR_950921.1	1061	1021.13	12	1.24	0.87	NC_000016.10	23560806	23562004	1199	+	Gnomon	gene	LOC105371140	105371140	0.251682	0.589098	1.97062	0.0518553	0.813991	-3.85844
ERI2	112479	NM_001142725.1,NM_080663.2	3445.02	3405.15	140	4.31	3.03	NC_000016.10	20780193	20806473	26281	-	BestRefSeq	gene	ERI2	112479	0.21575	2.30418	2.00773	0.0476854	0.813991	-3.85934
LSM2	57819	NM_021177.4	880	840.13	92	11.57	8.14	NC_000006.12	31797392	31806984	9593	-	BestRefSeq	gene	LSM2	57819	0.195025	3.32022	2.05385	0.0429057	0.813991	-3.85946
PTK7	5754	NM_001270398.1,NM_002821.4,NM_152880.3,NM_152881.3,NM_152882.3,NR_072997.1,NR_072998.1,XM_011514765.1,XM_011514766.1,XR_926286.1	4146	4106.13	51	1.3	0.91	NC_000006.12	43076268	43161720	85453	+	BestRefSeq%2CGnomon	gene	PTK7	5754	0.195368	0.918091	1.96936	0.0520021	0.813991	-3.8598
C1QA	712	NM_015991.2	1098	1058.13	606	60.36	42.45	NC_000001.11	22636625	22639682	3058	+	BestRefSeq	gene	C1QA	712	0.450677	4.98781	2.06272	0.0420352	0.813991	-3.86009
MAPK8IPP	644253	644253	1439	1399.13	17.76	1.33	0.94	NC_000017.11	46243606	46245044	1439	+	Curated Genomic	gene	MAPK8IPP	644253	0.749908	-0.177399	2.01358	0.0470555	0.813991	-3.86154
C12orf60	144608	NM_175874.3,XM_005253322.3,XM_005253323.2,XM_011520568.1,XM_011520569.1	1958.91	1919.04	49.98	2.73	1.92	NC_000012.12	14785217	14823858	38642	+	BestRefSeq%2CGnomon	gene	C12orf60	144608	0.193411	1.34211	1.97384	0.0514819	0.813991	-3.86192
C7orf26	79034	NM_001303039.1,NM_024067.3,XM_005249845.3,XM_011515518.1,XR_242101.3,XR_926946.1	2257.06	2217.19	133	6.29	4.42	NC_000007.14	6589368	6608726	19359	+	BestRefSeq%2CGnomon	gene	C7orf26	79034	-0.121369	2.90897	-2.03926	0.0443711	0.813991	-3.86305
HIST1H1D	3007	NM_005320.2	777	737.14	62	8.9	6.26	NC_000006.12	26234212	26234988	777	-	BestRefSeq	gene	HIST1H1D	3007	0.449912	2.66984	2.02859	0.04547	0.813991	-3.86364
SFMBT2	57713	NM_001018039.1,NM_001029880.2,XM_005252551.1,XM_006717490.2,XM_011519611.1,XM_011519612.1	7770.11	7730.25	710.57	9.61	6.76	NC_000010.11	7158624	7411486	252863	-	BestRefSeq%2CGnomon	gene	SFMBT2	57713	-0.162998	3.42205	-2.06081	0.0422215	0.813991	-3.86384
PIM3	415116	NM_001001852.3	2379	2339.13	110	4.93	3.47	NC_000022.11	49960495	49964072	3578	+	BestRefSeq	gene	PIM3	415116	-0.301916	2.87736	-2.03836	0.0444635	0.813991	-3.86443
TOMM7	54543	NM_019059.3	779	739.14	736	105.37	74.09	NC_000007.14	22812632	22822852	10221	-	BestRefSeq	gene	TOMM7	54543	0.190553	6.52088	2.035	0.0448073	0.813991	-3.86511
NOTCH1	4851	NM_017617.3,XM_011518717.1	9064.39	9024.53	241	2.79	1.96	NC_000009.12	136494444	136545786	51343	-	BestRefSeq%2CGnomon	gene	NOTCH1	4851	-0.34002	2.72471	-2.03194	0.0451223	0.813991	-3.86634
EEF1A1P18	100887747	100887747	1541	1501.13	72.77	5.09	3.58	NC_000011.10	65025385	65026925	1541	-	Curated Genomic	gene	EEF1A1P18	100887747	-0.18506	2.96142	-2.03987	0.0443092	0.813991	-3.86643
ORC6	23594	NM_014321.3,NR_037620.1,XM_011522978.1	1621.47	1581.6	126.32	8.39	5.9	NC_000016.10	46689646	46698394	8749	+	BestRefSeq%2CGnomon	gene	ORC6	23594	-0.169633	3.23102	-2.04981	0.0433076	0.813991	-3.86659
GNPDA2	132789	NM_001270880.1,NM_001270881.1,NM_138335.2,NR_073094.1,NR_073095.1,XM_005248051.3,XM_011513625.1,XM_011513626.1,XR_925119.1	2627.03	2587.16	588	23.82	16.75	NC_000004.12	44682411	44726634	44224	-	BestRefSeq%2CGnomon	gene	GNPDA2	132789	0.161546	4.14785	2.07068	0.0412669	0.813991	-3.86796
LOC105370596	105370596	XR_944080.1	1503	1463.13	7	0.5	0.35	NC_000014.9	81013558	81025299	11742	-	Gnomon	gene	LOC105370596	105370596	-0.297206	0.502492	-1.96144	0.0529335	0.813991	-3.86878
NLRP2	55655	NM_001174081.1,NM_001174082.1,NM_001174083.1,NM_017852.3	3544	3504.13	21.86	0.65	0.46	NC_000019.10	54965284	55001142	35859	+	BestRefSeq	gene	NLRP2	55655	-0.581779	0.895403	-1.95968	0.0531426	0.813991	-3.86969
LOC105369953	105369953	XR_945293.1	1140	1100.13	26.04	2.49	1.75	NC_000012.12	105200061	105211913	11853	+	Gnomon	gene	LOC105369953	105369953	-0.199542	1.85589	-1.99035	0.0496017	0.813991	-3.87039
ZNF285	26974	NM_001291488.1,NM_001291489.1,NM_001291490.1,NM_001291491.1,NM_152354.5	2687.09	2647.23	205.35	8.13	5.72	NC_000019.10	44385646	44401611	15966	-	BestRefSeq	gene	ZNF285	26974	0.143543	2.55535	2.01773	0.0466121	0.813991	-3.87167
IDO1	3620	NM_002164.5	1931	1891.13	76.97	4.27	3	NC_000008.11	39913809	39928790	14982	+	BestRefSeq	gene	IDO1	3620	-0.237524	2.34606	-2.00715	0.0477484	0.813991	-3.87205
LOC105371587	105371587	XR_934322.1	1293	1253.13	54.7	4.59	3.23	NC_000017.11	21078584	21085271	6688	-	Gnomon	gene	LOC105371587	105371587	-0.180874	2.4383	-2.01088	0.0473452	0.813991	-3.87242
RPL23AP7	118433	NR_000029.3,NR_024528.1,NR_024529.1,NR_024530.1,NR_024531.1	1221.07	1181.22	128.19	11.43	8.04	NC_000002.12	113611239	113627138	15900	-	BestRefSeq	gene	RPL23AP7	118433	0.250129	3.31265	2.05213	0.0430767	0.813991	-3.8727
NOL4L	140688	NM_001256798.1,NM_080616.4,XM_005260282.3,XM_005260283.3,XM_005260284.3,XM_005260285.3,XM_005260286.3,XM_005260288.1,XM_005260289.3,XM_006723702.2,XM_006723703.2,XM_011528562.1,XM_011528563.1,XM_011528564.1	6407.06	6367.2	377	6.19	4.35	NC_000020.11	32443059	32585073	142015	-	BestRefSeq%2CGnomon	gene	NOL4L	140688	-0.154065	2.97677	-2.03693	0.0446096	0.813991	-3.87275
CYP4Z1	199974	NM_178134.2,XM_011540913.1	1887.13	1847.27	22	1.25	0.88	NC_000001.11	47067448	47118320	50873	+	BestRefSeq%2CGnomon	gene	CYP4Z1	199974	0.217323	0.783709	1.95716	0.0534431	0.813991	-3.87309
MTDH	92140	NM_178812.3,XM_005251099.2,XM_011517367.1,XM_011517368.1,XM_011517369.1,XM_011517370.1	5146.93	5107.06	1610.02	32.98	23.19	NC_000008.11	97644147	97730260	86114	+	BestRefSeq%2CGnomon	gene	MTDH	92140	0.132164	4.96899	2.05996	0.0423045	0.813991	-3.87313
LINC01160	100129269	NR_034126.1	1542	1502.13	32.6	2.28	1.6	NC_000001.11	111599007	111608318	9312	-	BestRefSeq	gene	LINC01160	100129269	-0.220128	1.87573	-1.98894	0.0497602	0.813991	-3.87367
CCDC149	91050	NM_001130726.2,NM_173463.4,XM_005248210.2,XM_011513906.1,XM_011513907.1,XM_011513908.1	3973.09	3933.22	537	14.29	10.05	NC_000004.12	24806117	24980204	174088	-	BestRefSeq%2CGnomon	gene	CCDC149	91050	-0.136159	3.8828	-2.06647	0.0416722	0.813991	-3.87379
GULP1	51454	NM_001252668.1,NM_001252669.1,NM_016315.3,NR_045562.1,NR_045563.1,XM_006712580.2,XM_006712581.1,XM_006712582.1,XM_006712583.2,XM_006712584.2,XM_006712585.1,XM_006712589.2,XM_006712590.2,XM_011511327.1,XM_011511328.1,XM_011511329.1,XM_011511330.1,XM_011511331.1,XM_011511332.1,XM_011511333.1,XM_011511334.1,XM_011511335.1	3008.19	2968.33	73.02	2.58	1.81	NC_000002.12	188291669	188595926	304258	+	BestRefSeq%2CGnomon	gene	GULP1	51454	0.280962	1.34327	1.97111	0.0517984	0.813991	-3.87407
CPO	130749	NM_173077.2,XM_011510627.1	5151.96	5112.1	82	1.68	1.18	NC_000002.12	206879383	206971064	91682	+	BestRefSeq%2CGnomon	gene	CPO	130749	0.162009	0.972011	1.95889	0.0532362	0.813991	-3.87409
MYRF	745	NM_001127392.2,NM_013279.3,XM_005274222.1,XM_005274223.1,XM_005274224.1,XM_005274225.1,XM_005274226.1,XM_005274227.1,XM_005274228.1,XM_011545234.1	5559.93	5520.07	665	12.6	8.86	NC_000011.10	61752637	61788518	35882	+	BestRefSeq%2CGnomon	gene	MYRF	745	-0.300815	4.31794	-2.06785	0.0415393	0.813991	-3.87504
LCA5L	150082	NM_152505.3,XM_005260926.1,XM_006723967.1,XM_006723972.1,XM_006723973.1,XM_011529458.1,XM_011529459.1,XM_011529460.1,XM_011529461.1,XM_011529462.1,XM_011529463.1,XM_011529464.1,XM_011529465.1,XM_011529466.1,XM_011529467.1,XM_011529468.1,XM_011529469.1,XM_011529470.1,XM_011529471.1	2535.04	2495.18	25	1.05	0.74	NC_000021.9	39405844	39445793	39950	-	BestRefSeq%2CGnomon	gene	LCA5L	150082	0.250758	0.784499	1.95561	0.0536281	0.813991	-3.87523
CD4	920	NM_000616.4,NM_001195014.2,NM_001195015.2,NM_001195016.2,NM_001195017.2,XM_011521039.1	3125.05	3085.18	239	8.11	5.71	NC_000012.12	6789472	6820810	31339	+	BestRefSeq%2CGnomon	gene	CD4	920	0.206253	2.84985	2.03268	0.0450461	0.813991	-3.87539
IPO9	55705	NM_018085.4,XM_011509730.1	11209.9	11170	1519.72	14.22	10	NC_000001.11	201829160	201884294	55135	+	BestRefSeq%2CGnomon	gene	IPO9	55705	-0.0782204	3.97946	-2.0664	0.041679	0.813991	-3.87595
RAB6C-AS1	100131320	NR_036537.1	2460	2420.13	27.78	1.2	0.85	NC_000002.12	129966592	129980472	13881	-	BestRefSeq	gene	RAB6C-AS1	100131320	0.338857	0.424744	1.9661	0.052384	0.813991	-3.87646
ZFYVE16	9765	NM_001105251.2,NM_001284236.1,NM_001284237.1,NM_014733.4,XM_005248632.3,XM_005248634.3,XM_011543752.1,XM_011543753.1,XM_011543754.1,XM_011543755.1,XM_011543756.1	5715.36	5675.5	2447.89	45.11	31.72	NC_000005.10	80407592	80480520	72929	+	BestRefSeq%2CGnomon	gene	ZFYVE16	9765	0.211285	5.34971	2.05113	0.0431753	0.813991	-3.87655
AICDA	57379	NM_020661.2,XM_011520772.1,XM_011520773.1	2794	2754.13	42.46	1.62	1.14	NC_000012.12	8602166	8612888	10723	-	BestRefSeq%2CGnomon	gene	AICDA	57379	-0.169298	0.975109	-1.95764	0.0533853	0.813991	-3.87667
ZSWIM7	125150	NM_001042697.1,NM_001042698.1	1946.01	1906.14	109.91	6.05	4.26	NC_000017.11	15976560	15999692	23133	-	BestRefSeq	gene	ZSWIM7	125150	-0.137518	3.03399	-2.03732	0.0445696	0.813991	-3.87676
DAD1	1603	NM_001344.3	697	657.17	441	71.13	50.02	NC_000014.9	22564907	22589237	24331	-	BestRefSeq	gene	DAD1	1603	0.157797	6.0881	2.03397	0.0449135	0.813991	-3.87743
WASH2P	375260	NR_024077.2	1959	1919.13	52.52	2.87	2.02	NC_000002.12	113583653	113599037	15385	+	BestRefSeq	gene	WASH2P	375260	-0.245796	2.43526	-2.0068	0.0477869	0.813991	-3.87849
PIR	8544	NM_001018109.2,NM_003662.3	1532.84	1492.98	125.23	8.82	6.2	NC_000023.11	15384799	15493588	108790	-	BestRefSeq	gene	PIR	8544	0.270012	2.9423	2.03831	0.0444686	0.813991	-3.87864
LOC105375612	105375612	XM_011516785.1,XM_011516786.1	2909	2869.13	25	0.91	0.64	NC_000007.14	158433391	158447848	14458	+	Gnomon	gene	LOC105375612	105375612	-0.299833	1.18948	-1.96332	0.0527118	0.813991	-3.87956
SRGAP2-AS1	100873165	NR_104189.1	2504	2464.13	114.17	4.86	3.42	NC_000001.11	121360156	121397905	37750	-	BestRefSeq	gene	SRGAP2-AS1	100873165	-0.182658	2.5238	-2.01578	0.0468202	0.813991	-3.87997
MTFMT	123263	NM_139242.3,XM_005254158.3	2199.42	2159.55	284.13	13.8	9.7	NC_000015.10	65001512	65029639	28128	-	BestRefSeq%2CGnomon	gene	MTFMT	123263	-0.157156	4.00731	-2.0644	0.0418722	0.813991	-3.88002
BSN-AS2	100132677	NR_038866.1	2603	2563.13	54.16	2.21	1.56	NC_000003.12	49549306	49554366	5061	-	BestRefSeq	gene	BSN-AS2	100132677	-0.179565	1.70795	-1.97861	0.0509326	0.813991	-3.88074
LEPR	3953	NM_001003679.3,NM_001003680.3,NM_001198687.1,NM_001198688.1,NM_001198689.1,NM_002303.5	4412.11	4372.24	380.01	9.09	6.4	NC_000001.11	65420652	65637493	216842	+	BestRefSeq	gene	LEPR	3953	0.21824	3.26753	2.04549	0.0437407	0.813991	-3.88209
LOC105372871	105372871	XR_951258.1,XR_951259.1	813	773.14	6.51	0.89	0.63	NC_000022.11	18634541	18635687	1147	+	Gnomon	gene	LOC105372871	105372871	0.515875	-0.352103	2.00491	0.0479924	0.813991	-3.88226
TBC1D23	55773	NM_001199198.2,NM_018309.4,XM_011512974.1	3822.47	3782.61	522	14.45	10.16	NC_000003.12	100260817	100325252	64436	+	BestRefSeq%2CGnomon	gene	TBC1D23	55773	0.133908	3.81231	2.05931	0.0423679	0.813991	-3.88257
ARMC2	84071	NM_001286609.1,NM_032131.5,XM_005267154.2,XM_005267155.2,XM_005267157.2,XM_006715573.2,XM_006715574.2,XM_011536166.1,XM_011536167.1,XM_011536168.1,XM_011536169.1,XM_011536170.1,XM_011536171.1,XM_011536172.1,XM_011536173.1,XM_011536174.1,XM_011536175.1,XM_011536176.1,XR_942600.1,XR_942601.1	2915.42	2875.56	311.17	11.34	7.97	NC_000006.12	108848414	108998506	150093	+	BestRefSeq%2CGnomon	gene	ARMC2	84071	0.124095	3.76923	2.06021	0.0422799	0.813991	-3.88297
ZNF358	140467	NM_018083.4,XM_005272460.2,XM_011527695.1	1932.73	1892.87	255	14.14	9.94	NC_000019.10	7515282	7521025	5744	+	BestRefSeq%2CGnomon	gene	ZNF358	140467	-0.268275	4.3116	-2.0583	0.0424675	0.813991	-3.88389
STX4	6810	NM_001272095.1,NM_001272096.1,NM_004604.4,XM_005255521.1,XM_011545925.1	1462.15	1422.28	119	8.8	6.19	NC_000016.10	31033095	31040168	7074	+	BestRefSeq%2CGnomon	gene	STX4	6810	-0.161703	3.82679	-2.05852	0.0424453	0.813991	-3.88432
LOC105374684	105374684	XR_925847.1	769	729.15	15	2.18	1.53	NC_000005.10	21741574	21802252	60679	+	Gnomon	gene	LOC105374684	105374684	0.335373	0.523097	1.95579	0.0536064	0.813991	-3.88438
EIF3D	8664	NM_003753.3,XM_011530479.1,XR_937944.1	1949	1909.13	657	36.12	25.4	NC_000022.11	36510850	36529431	18582	-	BestRefSeq%2CGnomon	gene	EIF3D	8664	0.150108	4.93486	2.05409	0.0428819	0.813991	-3.88488
LOC105372086	105372086	XR_935412.1	825	785.14	12	1.62	1.14	NC_000018.10	41994945	42004349	9405	-	Gnomon	gene	LOC105372086	105372086	-0.266992	0.748908	-1.94898	0.0544275	0.813991	-3.88512
LOC105375220	105375220	XR_927157.1	794	754.14	8.15	1.14	0.8	NC_000007.14	30697999	30750346	52348	+	Gnomon	gene	LOC105375220	105375220	-0.321385	1.21219	-1.95501	0.0537005	0.813991	-3.88551
LOC646652	646652	XR_925985.1	3914	3874.13	253.88	6.86	4.82	NC_000005.10	34189521	34193736	4216	+	Gnomon	gene	LOC646652	646652	-0.328571	2.8918	-2.02798	0.0455336	0.813991	-3.88553
LOC105379291	105379291	XR_949514.1	2078	2038.13	24	1.24	0.87	NC_000008.11	13462698	13479139	16442	+	Gnomon	gene	LOC105379291	105379291	-0.261247	1.13046	-1.9529	0.0539533	0.813991	-3.88562
VN1R73P	100312818	100312818	501	461.31	24	5.55	3.9	NC_000018.10	14075240	14075740	501	-	Curated Genomic	gene	VN1R73P	100312818	0.283611	2.03115	1.98184	0.050563	0.813991	-3.88567
NXT2	55916	NM_001242617.1,NM_001242618.1,NM_018698.4,XM_011530989.1	2601.18	2561.32	116	4.75	3.34	NC_000023.11	109535781	109544698	8918	+	BestRefSeq%2CGnomon	gene	NXT2	55916	0.227129	2.24181	1.98755	0.0499167	0.813991	-3.88576
FPGT	8790	NM_001199328.2,NM_001199329.2,NM_003838.4	4722	4682.13	252.77	5.65	3.97	NC_000001.11	74198212	74208702	10491	+	BestRefSeq	gene	FPGT	8790	0.185608	2.65199	2.00934	0.0475113	0.813991	-3.88576
SND1	27044	NM_014390.2,XM_011516051.1	3508	3468.13	1057	31.91	22.44	NC_000007.14	127652119	128092607	440489	+	BestRefSeq%2CGnomon	gene	SND1	27044	0.143942	4.88669	2.05398	0.0428932	0.813991	-3.88634
IFT43	112752	NM_001102564.1,NM_001255995.1,NM_052873.2,NR_045664.1,NR_045665.1	842.76	802.89	78	10.27	7.22	NC_000014.9	75985753	76084073	98321	+	BestRefSeq	gene	IFT43	112752	0.191463	3.26639	2.03719	0.0445822	0.813991	-3.88753
LOC101929185	101929185	XM_005257913.2	1186	1146.13	34	3.12	2.2	NC_000017.11	57988110	57989295	1186	+	Gnomon	gene	LOC101929185	101929185	0.243051	1.34917	1.95502	0.0536989	0.813991	-3.88919
LOC105376426	105376426	XR_930684.1,XR_930685.1,XR_930686.1	2316.4	2276.53	47	2.17	1.52	NC_000010.11	13710018	13730725	20708	+	Gnomon	gene	LOC105376426	105376426	-0.243742	1.47239	-1.96329	0.0527144	0.813991	-3.88919
CYCSP55	157317	157317	1566	1526.13	44.45	3.06	2.15	NC_000006.12	34219372	34220937	1566	+	Curated Genomic	gene	CYCSP55	157317	-0.196136	2.43364	-1.99976	0.048556	0.813991	-3.88923
LOC105371320	105371320	XR_933689.1	1283	1243.13	12.04	1.02	0.72	NC_000016.10	67265114	67279235	14122	-	Gnomon	gene	LOC105371320	105371320	-0.287246	0.79243	-1.94522	0.0548849	0.813991	-3.88958
CT45A3	441519	NM_001017435.1,XM_005278135.3,XM_006724758.2,XM_011531340.1	937	897.13	18.92	2.23	1.57	NC_000023.11	135760067	135777544	17478	-	BestRefSeq%2CGnomon	gene	CT45A3	441519	0.616781	-0.239127	1.97977	0.0507998	0.813991	-3.88982
ABCC10	89845	NM_001198934.1,NM_033450.2,XM_011514974.1,XM_011514975.1,XM_011514976.1,XM_011514977.1,XM_011514978.1,XM_011514979.1,XM_011514980.1,XM_011514981.1,XM_011514982.1,XM_011514983.1,XM_011514984.1,XM_011514985.1,XM_011514986.1,XR_926334.1,XR_926335.1	4130.93	4091.06	128	3.27	2.3	NC_000006.12	43427546	43451980	24435	+	BestRefSeq%2CGnomon	gene	ABCC10	89845	-0.180858	2.19567	-1.98981	0.0496626	0.813991	-3.89009
SEPHS1P3	100420189	100420189	582	542.23	27.06	5.31	3.73	NC_000005.10	176129713	176130294	582	-	Curated Genomic	gene	SEPHS1P3	100420189	-0.368434	2.07509	-1.98558	0.0501388	0.813991	-3.89171
LOC105371282	105371282	XR_933610.1	1291	1251.13	12	1.01	0.71	NC_000016.10	56264875	56269568	4694	-	Gnomon	gene	LOC105371282	105371282	-0.252948	1.03345	-1.94675	0.0546985	0.813991	-3.89368
CDH23	64072	NM_001171930.1,NM_001171931.1,NM_001171932.1,NM_001171933.1,NM_001171934.1,NM_001171935.1,NM_001171936.1,NM_022124.5,NM_052836.3,XM_006717940.2,XM_006717942.2,XM_011540039.1,XM_011540040.1,XM_011540041.1,XM_011540042.1,XM_011540043.1,XM_011540044.1,XM_011540045.1,XM_011540046.1,XM_011540047.1,XM_011540048.1,XM_011540049.1,XM_011540050.1,XM_011540051.1,XM_011540052.1,XM_011540053.1,XM_011540054.1,…	3130.85	3090.98	194.56	6.59	4.64	NC_000010.11	71396934	71815947	419014	+	BestRefSeq%2CGnomon	gene	CDH23	64072	-0.212222	3.28438	-2.04164	0.0441295	0.813991	-3.8937
PKD1L2	114780	NM_001076780.1,NM_001278423.1,NM_001278425.1,NM_052892.3,NR_126532.1	5306.48	5266.62	93	1.85	1.3	NC_000016.10	81100879	81220370	119492	-	BestRefSeq	gene	PKD1L2	114780	0.304042	0.68127	1.94198	0.0552819	0.813991	-3.89648
MYL6P4	642627	642627	348	308.58	9	3.14	2.21	NC_000007.14	141811910	141812257	348	+	Curated Genomic	gene	MYL6P4	642627	0.460605	0.449837	1.94005	0.0555197	0.813991	-3.89689
LOC100303749	100303749	NR_028474.1	769	729.15	14	2.03	1.43	NC_000005.10	65944805	65945573	769	-	BestRefSeq	gene	LOC100303749	100303749	-0.331015	2.59971	-2.00776	0.0476821	0.813991	-3.89743
LDOC1L	84247	NM_032287.2	5324	5284.13	848	16.79	11.8	NC_000022.11	44492570	44498125	5556	-	BestRefSeq	gene	LDOC1L	84247	-0.105602	4.18943	-2.05555	0.0427373	0.813991	-3.89778
LOC102724124	102724124	XR_430499.2,XR_950523.1	2030	1990.13	24	1.27	0.89	NC_000023.11	16153388	16167455	14068	-	Gnomon	gene	LOC102724124	102724124	0.29512	0.28038	1.95366	0.053862	0.813991	-3.89943
PTPRM	5797	NM_001105244.1,NM_002845.3,XM_006722335.2,XM_006722337.2,XM_011525708.1,XM_011525709.1,XM_011525710.1,XM_011525711.1,XM_011525712.1,XM_011525713.1,XM_011525714.1,XM_011525715.1,XM_011525716.1,XM_011525717.1,XM_011525718.1,XM_011525719.1,XM_011525720.1,XM_011525721.1,XM_011525722.1,XR_430046.2	4319.98	4280.12	1093	26.72	18.79	NC_000018.10	7567316	8406861	839546	+	BestRefSeq%2CGnomon	gene	PTPRM	5797	0.127361	4.62458	2.05002	0.0432861	0.813991	-3.90104
ARHGAP10	79658	NM_024605.3,XM_005263215.2,XM_005263217.2,XM_011532243.1,XM_011532244.1	2216.01	2176.14	271	13.06	9.19	NC_000004.12	147732063	148072779	340717	+	BestRefSeq%2CGnomon	gene	ARHGAP10	79658	0.198465	3.90672	2.05147	0.0431416	0.813991	-3.9016
ARHGAP23P1	102577425	102577425	31470	31430.1	469.08	1.56	1.1	NC_000016.10	33905444	33936913	31470	-	Curated Genomic	gene	ARHGAP23P1	102577425	-0.17078	1.2734	-1.94906	0.0544177	0.813991	-3.90233
POMP	51371	NM_015932.5	1462	1422.13	427	31.57	22.2	NC_000013.11	28659004	28678957	19954	+	BestRefSeq	gene	POMP	51371	0.182012	4.93259	2.04543	0.0437467	0.813991	-3.90264
SPRYD4	283377	NM_207344.3	2107	2067.13	71.41	3.62	2.55	NC_000012.12	56468517	56470985	2469	+	BestRefSeq	gene	SPRYD4	283377	-0.132796	2.26191	-1.98112	0.0506457	0.813991	-3.90279
FUCA2	2519	NM_032020.4	2548	2508.13	223.55	9.34	6.57	NC_000006.12	143494812	143511883	17072	-	BestRefSeq	gene	FUCA2	2519	0.176642	3.20929	2.02443	0.045905	0.813991	-3.90307
RPL17P9	729301	729301	662	622.18	7	1.19	0.84	NC_000001.11	26454599	26455260	662	-	Curated Genomic	gene	RPL17P9	729301	-0.30927	0.787358	-1.93491	0.0561576	0.813991	-3.90426
LOC105371131	105371131	XR_950913.1,XR_950914.1	431	391.4	1.98	0.54	0.38	NC_000016.10	22532772	22538879	6108	-	Gnomon	gene	LOC105371131	105371131	-0.406782	0.112518	-1.95017	0.0542839	0.813991	-3.90431
FASTKD2	22868	NM_001136193.1,NM_001136194.1,NM_014929.3	6861.94	6822.08	913.94	14.01	9.85	NC_000002.12	206765388	206796189	30802	+	BestRefSeq	gene	FASTKD2	22868	0.130205	3.68371	2.04143	0.0441508	0.813991	-3.9046
ZNF684	127396	NM_152373.3,XM_011540671.1,XM_011540672.1,XM_011540673.1,XM_011540674.1,XM_011540675.1	2143.77	2103.91	50	2.49	1.75	NC_000001.11	40531155	40548169	17015	+	BestRefSeq%2CGnomon	gene	ZNF684	127396	0.177337	1.63484	1.95753	0.0533984	0.813991	-3.90494
ESD	2098	NM_001984.1,XM_005266278.1,XM_011534953.1,XM_011534954.1,XM_011534955.1	1212.21	1172.34	734	65.93	46.36	NC_000013.11	46771256	46797681	26426	-	BestRefSeq%2CGnomon	gene	ESD	2098	0.223649	5.67225	2.02689	0.045647	0.813991	-3.90551
ZNF441	126068	NM_152355.2	4448	4408.13	407	9.66	6.79	NC_000019.10	11767000	11784078	17079	+	BestRefSeq	gene	ZNF441	126068	0.272476	3.00177	2.00621	0.0478507	0.813991	-3.90563
FRK	2444	NM_002031.2,XM_005266880.3,XM_005266881.1,XM_005266882.3,XM_011535653.1,XM_011535654.1,XM_011535655.1,XM_011535656.1	2761.5	2721.63	46	1.77	1.25	NC_000006.12	115941528	116100728	159201	-	BestRefSeq%2CGnomon	gene	FRK	2444	0.215585	1.21578	1.9438	0.0550592	0.813991	-3.90581
C1D	10438	NM_001190263.1,NM_001190265.1,NM_006333.3,NM_173177.2	1239.51	1199.64	178.9	15.7	11.04	NC_000002.12	68042200	68063027	20828	-	BestRefSeq	gene	C1D	10438	0.276406	3.6439	2.03196	0.0451208	0.813991	-3.90587
BCAP29	55973	NM_001008405.2,NM_018844.3,NR_027830.1,XM_006716051.2,XM_011516406.1,XM_011516407.1,XM_011516408.1,XM_011516409.1	3843.02	3803.16	902	24.83	17.46	NC_000007.14	107579977	107623317	43341	+	BestRefSeq%2CGnomon	gene	BCAP29	55973	0.166371	4.57829	2.04835	0.0434528	0.813991	-3.90693
ABCG2	9429	NM_001257386.1,NM_004827.2,XM_005263354.2,XM_005263355.2,XM_005263356.2,XM_011532420.1	3375.65	3335.79	547	17.17	12.07	NC_000004.12	88090264	88231417	141154	-	BestRefSeq%2CGnomon	gene	ABCG2	9429	0.388759	4.01993	2.05024	0.0432646	0.813991	-3.907
LOC105371920	105371920	XR_935031.1	3363	3323.13	56.8	1.79	1.26	NC_000017.11	80200673	80204262	3590	-	Gnomon	gene	LOC105371920	105371920	-0.217629	1.51482	-1.95774	0.0533737	0.813991	-3.90762
IL17RA	23765	NM_001289905.1,NM_014339.6	8608	8568.13	379.12	4.62	3.25	NC_000022.11	17084959	17115694	30736	+	BestRefSeq	gene	IL17RA	23765	-0.222953	2.81985	-2.00854	0.0475975	0.813991	-3.90896
SPG11	80208	NM_001160227.1,NM_025137.3,XM_005254695.3,XM_006720700.1,XM_006720701.2,XM_011522093.1,XR_931917.1	7087.67	7047.8	1375	20.4	14.34	NC_000015.10	44562696	44663678	100983	-	BestRefSeq%2CGnomon	gene	SPG11	80208	0.0924996	4.36135	2.04854	0.0434338	0.813991	-3.9092
FTH1P4	2499	2499	916	876.13	5.23	0.63	0.44	NC_000003.12	128764306	128765221	916	-	Curated Genomic	gene	FTH1P4	2499	-0.263741	1.06683	-1.93535	0.0561027	0.813991	-3.90921
MYBPHL	343263	NM_001010985.2,NM_001265613.1	1372	1332.13	21	1.66	1.17	NC_000001.11	109292365	109307041	14677	-	BestRefSeq	gene	MYBPHL	343263	0.306402	0.826024	1.93148	0.0565855	0.813991	-3.90949
UAP1L1	91373	NM_207309.2,XM_006717317.2,XM_011519182.1	3063.3	3023.43	98.85	3.42	2.41	NC_000009.12	137077465	137084538	7074	+	BestRefSeq%2CGnomon	gene	UAP1L1	91373	-0.228049	2.59718	-1.99866	0.0486774	0.813991	-3.90949
TUBA1C	84790	NM_001303114.1,NM_001303115.1,NM_001303116.1,NM_001303117.1,NM_032704.4	1676.87	1637.01	194.51	12.48	8.78	NC_000012.12	49227926	49273338	45413	+	BestRefSeq	gene	TUBA1C	84790	0.432396	2.91841	2.01708	0.0466812	0.813991	-3.9095
PM20D2	135293	NM_001010853.2,XM_005248661.1,XM_005248662.3,XM_006715347.2,XM_011535480.1,XM_011535481.1,XM_011535482.1	4498.38	4458.52	425.69	9.99	7.03	NC_000006.12	89096753	89165569	68817	+	BestRefSeq%2CGnomon	gene	PM20D2	135293	0.173558	3.23641	2.027	0.0456362	0.813991	-3.91027
LOC105378850	105378850	XR_947590.1	515	475.29	30	6.73	4.73	NC_000001.11	90390187	90401055	10869	-	Gnomon	gene	LOC105378850	105378850	0.468527	2.50942	1.99321	0.0492814	0.813991	-3.9103
RAMP2-AS1	100190938	NR_024461.1,NR_024462.1	2083.08	2043.21	350.79	18.01	12.67	NC_000017.11	42753914	42761257	7344	-	BestRefSeq	gene	RAMP2-AS1	100190938	-0.22474	4.33569	-2.04733	0.0435554	0.813991	-3.91032
RPL26L1	51121	NM_016093.2,XM_005265921.2,XM_005265922.2,XM_005265923.2,XM_011534565.1	718.06	678.22	84	13.12	9.23	NC_000005.10	172954294	172969771	15478	+	BestRefSeq%2CGnomon	gene	RPL26L1	51121	0.254389	3.57417	2.03001	0.0453229	0.813991	-3.91287
HMGB3	3149	NM_001301228.1,NM_001301229.1,NM_001301231.1,NM_005342.3	3583.54	3543.67	128.96	3.81	2.68	NC_000023.11	150980508	150990775	10268	+	BestRefSeq	gene	HMGB3	3149	0.258353	2.04888	1.95629	0.0535472	0.813991	-3.91293
PNRC2	55629	NM_017761.3	2417	2377.13	905.17	39.92	28.07	NC_000001.11	23959811	23963462	3652	+	BestRefSeq	gene	PNRC2	55629	0.167345	5.2	2.02946	0.0453794	0.813991	-3.91499
TMEM100	55273	NM_001099640.1,NM_018286.2	1755	1715.13	34	2.08	1.46	NC_000017.11	55719627	55732121	12495	-	BestRefSeq	gene	TMEM100	55273	0.291393	1.58755	1.94725	0.0546375	0.813991	-3.91517
SDC2	6383	NM_002998.3,XM_005251019.3,XM_005251020.2,XM_006716614.2,XM_011517211.1,XM_011517212.1	3350.61	3310.75	482	15.25	10.72	NC_000008.11	96493351	96611809	118459	+	BestRefSeq%2CGnomon	gene	SDC2	6383	0.197612	4.10319	2.04423	0.0438671	0.813991	-3.9166
NKX2-2	4821	NM_002509.3,XM_006723566.2,XM_011529237.1,XR_937076.1,XR_937077.1,XR_937078.1,XR_937079.1	5869.31	5829.45	138.92	2.49	1.75	NC_000020.11	21499260	21514026	14767	-	BestRefSeq%2CGnomon	gene	NKX2-2	4821	-0.28209	2.25327	-1.9755	0.0512904	0.813991	-3.91715
LOC105375152	105375152	XR_927032.1	3663	3623.13	185	5.35	3.76	NC_000007.14	11407063	11417286	10224	+	Gnomon	gene	LOC105375152	105375152	0.516989	1.95735	1.96835	0.0521206	0.813991	-3.9172
SNAR-F	100126781	NR_004384.1	123	88.05	0	0	0	NC_000019.10	50604963	50605085	123	+	BestRefSeq	gene	SNAR-F	100126781	0.554067	-0.568931	1.96194	0.0528742	0.813991	-3.91925
LILRA1	11024	NM_001278318.1,NM_001278319.1,NM_006863.3,NR_103501.1,NR_103502.1,NR_103503.1,XM_011526374.1,XM_011526375.1,XM_011526376.1,XM_011526377.1,XM_011526378.1,XM_011526379.1	2710.46	2670.6	29.65	1.16	0.82	NC_000019.10	54593576	54602724	9149	+	BestRefSeq%2CGnomon	gene	LILRA1	11024	-0.267993	0.748813	-1.92306	0.0576495	0.813991	-3.91967
HMGN2P38	100874482	100874482	411	371.44	5.01	1.44	1.02	NC_000011.10	73580146	73580556	411	+	Curated Genomic	gene	HMGN2P38	100874482	-0.310176	2.01094	-1.96684	0.0522971	0.813991	-3.91982
FAM81B	153643	NM_152548.2,XM_005271905.2,XM_005271906.3,XM_005271907.2,XM_011543207.1,XM_011543208.1,XM_011543209.1,XM_011543210.1,XR_246533.3	1195.07	1155.2	20	1.82	1.28	NC_000005.10	95384802	95450441	65640	+	BestRefSeq%2CGnomon	gene	FAM81B	153643	0.415003	1.07414	1.93236	0.0564753	0.813991	-3.92008
RNA5-8SP6	100873336	100873336	152	115.31	108.95	106.43	74.84	NC_000024.10	10200155	10200306	152	+	Curated Genomic	gene	RNA5-8SP6	100873336	-0.733604	6.94332	-1.99813	0.0487358	0.813991	-3.92022
HECTD3	79654	NM_024602.5,XM_011542140.1	3376.6	3336.74	219	6.87	4.83	NC_000001.11	45002546	45011355	8810	-	BestRefSeq%2CGnomon	gene	HECTD3	79654	-0.118063	2.88172	-2.00495	0.0479876	0.813991	-3.9213
NID1	4811	NM_002508.2,XM_011544195.1	5883	5843.13	148	2.65	1.86	NC_000001.11	235975830	236065181	89352	-	BestRefSeq%2CGnomon	gene	NID1	4811	0.235916	1.60365	1.95142	0.0541317	0.813991	-3.92164
SLC35E3	55508	NM_018656.2,XM_005269006.2	2347	2307.13	222.37	10.11	7.11	NC_000012.12	68746148	68766073	19926	+	BestRefSeq%2CGnomon	gene	SLC35E3	55508	-0.12699	3.55454	-2.02851	0.0454782	0.813991	-3.9222
LOC105369731	105369731	XR_944857.1	2304	2264.13	53.05	2.46	1.73	NC_000012.12	39538794	39550561	11768	+	Gnomon	gene	LOC105369731	105369731	0.242571	0.932605	1.92314	0.0576399	0.813991	-3.92261
LOC101928401	101928401	NR_108099.1	2741	2701.13	37.57	1.46	1.02	NC_000007.14	56534230	56538130	3901	-	BestRefSeq	gene	LOC101928401	101928401	-0.196781	1.16125	-1.93056	0.0567007	0.813991	-3.92263
GPR52	9293	NM_005684.4	1472	1432.13	43	3.16	2.22	NC_000001.11	174448074	174449545	1472	+	BestRefSeq	gene	GPR52	9293	0.198547	1.49154	1.94669	0.0547055	0.813991	-3.92272
PHF5HP	450250	450250	958	918.13	17.18	1.97	1.39	NC_000015.10	100845838	100846795	958	-	Curated Genomic	gene	PHF5HP	450250	-0.267394	1.05927	-1.92684	0.0571704	0.813991	-3.9228
MIDN	90007	NM_177401.4,XM_005259671.2,XM_005259672.2	3813.14	3773.28	80	2.22	1.56	NC_000019.10	1248553	1259143	10591	+	BestRefSeq%2CGnomon	gene	MIDN	90007	-0.290498	2.22	-1.96932	0.0520074	0.813991	-3.9231
RPL26P23	100129517	100129517	507	467.3	12	2.74	1.92	NC_000007.14	156633314	156633820	507	+	Curated Genomic	gene	RPL26P23	100129517	0.348452	0.832271	1.9202	0.0580148	0.815304	-3.92353
SGMS2	166929	NM_001136257.1,NM_001136258.1,NM_152621.5,XM_006714121.1,XM_011531698.1,XM_011531699.1,XM_011531700.1,XM_011531701.1,XM_011531702.1	6010.71	5970.85	107	1.87	1.32	NC_000004.12	107824335	107915047	90713	+	BestRefSeq%2CGnomon	gene	SGMS2	166929	0.198185	1.34615	1.93541	0.0560949	0.813991	-3.92355
CTRL	1506	NM_001907.2	1182	1142.13	6	0.55	0.39	NC_000016.10	67929570	67931875	2306	-	BestRefSeq	gene	CTRL	1506	-0.270567	0.99914	-1.92622	0.0572479	0.813991	-3.92369
DYNC1I2	1781	NM_001271785.1,NM_001271786.1,NM_001271787.1,NM_001271788.1,NM_001271789.1,NM_001271790.1,NM_001378.2,XM_005246363.3,XM_005246364.2,XM_005246365.3,XM_005246366.2,XM_005246367.2,XM_005246369.3,XM_006712347.2,XM_006712348.2	4344.89	4305.03	1552	37.73	26.53	NC_000002.12	171687409	171750158	62750	+	BestRefSeq%2CGnomon	gene	DYNC1I2	1781	0.143122	5.11698	2.02824	0.0455066	0.813991	-3.9244
IGFL2	147920	NM_001002915.2,NM_001135113.1,XM_011526501.1,XM_011526502.1,XR_935742.1,XR_935743.1,XR_935744.1,XR_935745.1,XR_935746.1	2331.43	2291.56	23	1.05	0.74	NC_000019.10	46078528	46195097	116570	+	BestRefSeq%2CGnomon	gene	IGFL2	147920	-0.250385	1.29469	-1.92879	0.0569237	0.813991	-3.92441
BEND7	222389	NM_001100912.1,NM_152751.2,XM_005252402.3,XM_011519390.1,XM_011519391.1,XM_011519392.1,XM_011519393.1,XM_011519394.1,XM_011519395.1,XM_011519396.1,XM_011519397.1,XM_011519398.1,XM_011519399.1,XM_011519400.1,XM_011519401.1,XM_011519402.1,XM_011519403.1,XM_011519404.1,XM_011519405.1,XM_011519406.1,XM_011519407.1,XM_011519408.1,XM_011519409.1,XM_011519410.1,XM_011519411.1,XM_011519412.1,XM_011519413…	6033.35	5993.49	173.04	3.02	2.12	NC_000010.11	13438484	13528597	90114	-	BestRefSeq%2CGnomon	gene	BEND7	222389	-0.176032	2.20096	-1.97128	0.0517794	0.813991	-3.92466
NID2	22795	NM_007361.3,XM_005267405.3,XM_005267406.3,XM_005267407.3	4923.25	4883.39	59	1.26	0.89	NC_000014.9	52004802	52069231	64430	-	BestRefSeq%2CGnomon	gene	NID2	22795	0.179734	0.965575	1.92383	0.0575513	0.813991	-3.92515
FAM90A14P	645651	645651	2378	2338.13	0	0	0	NC_000008.11	7713783	7719015	5233	+	Curated Genomic	gene	FAM90A14P	645651	0.470089	-0.649975	2.02212	0.0461471	0.813991	-3.92559
DDX51	317781	NM_175066.3,XM_011538256.1	4718	4678.13	308.21	6.89	4.85	NC_000012.12	132136594	132144335	7742	-	BestRefSeq%2CGnomon	gene	DDX51	317781	-0.150895	3.24226	-2.01808	0.0465756	0.813991	-3.9261
IBTK	25998	NM_001300906.1,NM_015525.3,XM_006715453.1,XM_006715454.1	6018.47	5978.61	1019.24	17.83	12.54	NC_000006.12	82169987	82247754	77768	-	BestRefSeq%2CGnomon	gene	IBTK	25998	0.149778	4.13255	2.03758	0.0445433	0.813991	-3.92628
TP53I11	9537	NM_001258320.1,NM_001258321.1,NM_001258322.1,NM_001258323.1,NM_001258324.1,NM_006034.3,XM_005253227.3,XM_005253229.1,XM_011520475.1,XM_011520476.1,XM_011520477.1,XM_011520478.1,XM_011520479.1,XM_011520480.1,XM_011520481.1,XR_428864.2	3116.04	3076.18	150	5.11	3.59	NC_000011.10	44932348	44951306	18959	-	BestRefSeq%2CGnomon	gene	TP53I11	9537	-0.285225	2.85671	-1.99449	0.0491391	0.813991	-3.92674
LOC100129626	100129626	100129626	514	474.29	4	0.9	0.63	NC_000006.12	3693595	3694108	514	-	Curated Genomic	gene	LOC100129626	100129626	-0.515503	0.660508	-1.91882	0.0581916	0.815304	-3.9278
C17orf77	146723	NM_001302809.1,NM_152460.2	2525	2485.13	20.69	0.87	0.61	NC_000017.11	74584679	74594209	9531	+	BestRefSeq	gene	C17orf77	146723	-0.195991	0.838442	-1.9179	0.0583101	0.815304	-3.92843
LOC105374567	105374567	XM_011533228.1,XR_940010.1,XR_940011.1,XR_940012.1,XR_940013.1	3692.25	3652.38	35.03	1	0.71	NC_000002.12	42808519	42971692	163174	+	Gnomon	gene	LOC105374567	105374567	-0.193032	1.03192	-1.92027	0.0580061	0.815304	-3.92935
MPC1	51660	NM_001270879.1,NM_016098.3,NR_073093.1,XM_006715499.1,XM_011535894.1,XM_011535895.1	1162.06	1122.2	551.12	51.73	36.38	NC_000006.12	166364919	166383013	18095	-	BestRefSeq%2CGnomon	gene	MPC1	51660	0.203051	5.48129	2.01937	0.0464384	0.813991	-3.92963
ACY3	91703	NM_080658.1,XM_011545349.1,XM_011545350.1,XM_011545351.1	1300	1260.13	4	0.33	0.23	NC_000011.10	67642555	67650807	8253	-	BestRefSeq%2CGnomon	gene	ACY3	91703	-0.601753	1.03133	-1.91638	0.0585065	0.815304	-3.92979
MFSD3	113655	NM_138431.2,NR_130120.1,XM_011516806.1	2608.52	2568.65	70	2.86	2.01	NC_000008.11	144507267	144511228	3962	+	BestRefSeq%2CGnomon	gene	MFSD3	113655	-0.263161	2.13603	-1.96357	0.0526815	0.813991	-3.93065
SESN1	27244	NM_001199933.1,NM_001199934.1,NM_014454.2	2893.08	2853.21	876	32.17	22.62	NC_000006.12	108986437	109094505	108069	-	BestRefSeq	gene	SESN1	27244	0.169386	4.75451	2.02931	0.0453957	0.813991	-3.93114
ZNF724P	440519	NR_045525.1	568	528.24	3.99	0.8	0.57	NC_000019.10	23223805	23250370	26566	-	BestRefSeq	gene	ZNF724P	440519	-0.259022	1.0022	-1.91841	0.0582452	0.815304	-3.93177
PDE4D	5144	NM_001104631.1,NM_001165899.1,NM_001197218.1,NM_001197219.1,NM_001197220.1,NM_001197221.1,NM_001197222.1,NM_001197223.1,NM_006203.4,XM_005248537.2,XM_005248538.3,XM_011543469.1,XM_011543470.1,XM_011543471.1,XM_011543472.1,XM_011543473.1,XM_011543474.1,XM_011543475.1,XM_011543476.1,XM_011543477.1,XM_011543478.1,XM_011543479.1	8600.1	8560.23	1421.31	17.35	12.2	NC_000005.10	58969038	60522120	1553083	-	BestRefSeq%2CGnomon	gene	PDE4D	5144	0.179338	3.82134	2.03035	0.0452876	0.813991	-3.93186
TPM3P6	653758	653758	1084	1044.13	14.31	1.44	1.02	NC_000019.10	53479282	53480365	1084	+	Curated Genomic	gene	TPM3P6	653758	-0.413578	0.689466	-1.91364	0.0588607	0.815304	-3.93232
APLF	200558	NM_173545.2	3849	3809.13	252	6.93	4.87	NC_000002.12	68467559	68580162	112604	+	BestRefSeq	gene	APLF	200558	0.170416	3.16037	2.01021	0.0474173	0.813991	-3.93292
IFT74	80173	NM_001099222.1,NM_001099223.1,NM_001099224.1,NM_025103.2,XM_011518035.1,XM_011518036.1	2563.83	2523.97	263	10.92	7.68	NC_000009.12	26947039	27066129	119091	+	BestRefSeq%2CGnomon	gene	IFT74	80173	0.140166	3.50553	2.02209	0.0461511	0.813991	-3.93305
VN1R82P	100312827	100312827	553	513.26	9	1.87	1.31	NC_000019.10	21188540	21189092	553	+	Curated Genomic	gene	VN1R82P	100312827	-0.296182	2.00027	-1.95976	0.0531332	0.813991	-3.93315
RPS20P9	100271080	100271080	450	410.37	8	2.08	1.47	NC_000002.12	62939873	62940322	450	+	Curated Genomic	gene	RPS20P9	100271080	0.284245	1.04832	1.91471	0.0587213	0.815304	-3.9334
LOC101928764	101928764	XM_011535333.1,XR_941729.1,XR_941730.1,XR_941731.1,XR_941732.1,XR_941733.1	706.82	667.02	13	2.07	1.45	NC_000013.11	21287321	21298115	10795	-	Gnomon	gene	LOC101928764	101928764	0.290804	1.1318	1.92196	0.0577904	0.813991	-3.93341
PDK4	5166	NM_002612.3	3700	3660.13	1089	31.15	21.9	NC_000007.14	95583497	95596613	13117	-	BestRefSeq	gene	PDK4	5166	0.420024	5.20285	2.01335	0.0470795	0.813991	-3.93405
NSDHL	50814	NM_001129765.1,NM_015922.2,XM_011531178.1	1563	1523.13	162	11.18	7.86	NC_000023.11	152830967	152869363	38397	+	BestRefSeq%2CGnomon	gene	NSDHL	50814	0.192862	3.19701	2.00817	0.0476381	0.813991	-3.9347
LOC642934	642934	XR_246149.2	1969	1929.13	63.02	3.43	2.41	NC_000010.11	84167228	84172188	4961	-	Gnomon	gene	LOC642934	642934	-0.189226	2.36902	-1.96959	0.0519757	0.813991	-3.93571
NDUFA7	4701	NM_005001.3,XR_246670.3	582.64	542.87	124	24.28	17.08	NC_000019.10	8308762	8321396	12635	-	BestRefSeq%2CGnomon	gene	NDUFA7	4701	0.280778	4.20736	2.03205	0.0451114	0.813991	-3.93576
STPG1	90529	NM_001199012.1,NM_001199013.1,NM_001199014.1,NM_178122.4,XM_005246028.2,XM_006711025.2,XM_011542403.1,XM_011542404.1,XM_011542405.1	2692.77	2652.91	131	5.17	3.64	NC_000001.11	24356999	24415497	58499	-	BestRefSeq%2CGnomon	gene	STPG1	90529	0.197968	2.09064	1.96063	0.0530303	0.813991	-3.93612
C16orf58	64755	NM_022744.3,XR_950831.1	2813	2773.13	510	19.27	13.55	NC_000016.10	31489469	31508419	18951	-	BestRefSeq%2CGnomon	gene	C16orf58	64755	0.18522	3.93439	2.0296	0.0453653	0.813991	-3.93707
LOC105370153	105370153	XR_941838.1,XR_941839.1,XR_941840.1	2180.62	2140.75	29	1.42	1	NC_000013.11	33335443	33350068	14626	+	Gnomon	gene	LOC105370153	105370153	-0.209852	1.39688	-1.93291	0.0564072	0.813991	-3.9376
VASN	114990	NM_138440.2	2806	2766.13	28	1.06	0.75	NC_000016.10	4371848	4383528	11681	+	BestRefSeq	gene	VASN	114990	-0.395285	1.4033	-1.92827	0.0569894	0.813991	-3.93804
NNT	23530	NM_012343.3,NM_182977.2,XM_005248274.3,XM_005248275.3,XM_006714461.2,XM_011514001.1,XM_011514002.1	4559.5	4519.64	1602.06	37.09	26.08	NC_000005.10	43602689	43705566	102878	+	BestRefSeq%2CGnomon	gene	NNT	23530	0.165284	4.92259	2.02517	0.0458273	0.813991	-3.93886
TMEM213	155006	NM_001085429.1,XM_005250167.2	3330	3290.13	101.91	3.24	2.28	NC_000007.14	138797915	138806024	8110	+	BestRefSeq%2CGnomon	gene	TMEM213	155006	-0.16987	2.17343	-1.95964	0.0531479	0.813991	-3.941
KCNIP1	30820	NM_001034837.2,NM_001034838.2,NM_001278339.1,NM_001278340.1,NM_014592.3,XM_006714861.1,XM_011534539.1	2021.96	1982.1	108	5.72	4.02	NC_000005.10	170353487	170736632	383146	+	BestRefSeq%2CGnomon	gene	KCNIP1	30820	0.266505	2.55195	1.96413	0.0526163	0.813991	-3.94259
ZRANB2	9406	NM_005455.4,NM_203350.2,XR_246307.1	3125.93	3086.07	1128.51	38.3	26.93	NC_000001.11	71063291	71081289	17999	-	BestRefSeq%2CGnomon	gene	ZRANB2	9406	0.173222	5.06743	2.01898	0.04648	0.813991	-3.9431
WDR63	126820	NM_001288563.1,NM_145172.4	3019	2979.13	66	2.32	1.63	NC_000001.11	85062298	85133138	70841	+	BestRefSeq	gene	WDR63	126820	0.328766	1.28945	1.92417	0.0575081	0.813991	-3.94311
MPP6	51678	NM_001303037.1,NM_016447.3,XM_005249775.3,XM_006715738.2,XM_006715739.2,XM_006715740.2,XM_011515425.1	7905.88	7866.02	2495.58	33.16	23.32	NC_000007.14	24573346	24693703	120358	+	BestRefSeq%2CGnomon	gene	MPP6	51678	0.143309	4.87721	2.02121	0.0462434	0.813991	-3.94419
LOC101929188	101929188	XR_242002.2	2113	2073.13	35.65	1.8	1.27	NC_000006.12	33631244	33633706	2463	-	Gnomon	gene	LOC101929188	101929188	-0.153279	1.49002	-1.92856	0.056953	0.813991	-3.94421
PXN	5829	NM_001080855.2,NM_001243756.1,NM_002859.3,NM_025157.4,XM_005253910.1,XM_005253912.3,XM_005253913.1,XM_005253914.1,XM_005253915.1,XM_005253916.1,XM_005253917.2,XM_006719531.1,XM_006719532.1,XM_006719533.1,XM_006719534.1,XM_006719535.2,XM_006719536.1,XM_006719537.1,XM_006719538.1,XM_006719539.1,XM_011538617.1,XM_011538618.1,XM_011538619.1,XM_011538620.1,XM_011538621.1,XM_011538622.1,XM_011538623.1,…	3901.69	3861.83	265.1	7.19	5.05	NC_000012.12	120210439	120265771	55333	-	BestRefSeq%2CGnomon	gene	PXN	5829	-0.245788	3.3786	-2.01656	0.0467372	0.813991	-3.94429
GAN	8139	NM_022041.3	4544	4504.13	845	19.63	13.8	NC_000016.10	81314966	81380198	65233	+	BestRefSeq	gene	GAN	8139	0.139758	4.33312	2.02863	0.0454663	0.813991	-3.94458
MDM1	56890	NM_001205028.1,NM_001205029.1,NM_017440.4,NM_020128.2,XM_005269026.1,XM_005269027.1,XM_011538569.1	2668.09	2628.22	281	11.21	7.88	NC_000012.12	68294566	68332381	37816	-	BestRefSeq%2CGnomon	gene	MDM1	56890	0.148604	3.44891	2.01289	0.0471288	0.813991	-3.94475
LOC105379293	105379293	XR_949519.1	317	277.69	0	0	0	NC_000008.11	13986484	13995932	9449	+	Gnomon	gene	LOC105379293	105379293	-0.568356	0.110658	-1.96746	0.052225	0.813991	-3.94483
GLRX3	10539	NM_001199868.1,NM_006541.4,XM_005252657.1	1337.85	1297.98	276.74	22.43	15.77	NC_000010.11	130136375	130180382	44008	+	BestRefSeq%2CGnomon	gene	GLRX3	10539	0.137069	4.41121	2.0284	0.0454895	0.813991	-3.94488
ZNF649	65251	NM_023074.3,XM_005259168.2,XM_011527235.1	3338.96	3299.09	342.86	10.88	7.65	NC_000019.10	51888538	51905052	16515	-	BestRefSeq%2CGnomon	gene	ZNF649	65251	0.123151	3.51777	2.01585	0.0468124	0.813991	-3.94497
PMS2CL	441194	NR_002217.1	1738	1698.13	87.14	5.39	3.79	NC_000007.14	6735305	6751601	16297	+	BestRefSeq	gene	PMS2CL	441194	0.169897	2.70561	1.98227	0.0505143	0.813991	-3.94565
ZNF414	84330	NM_001146175.1,NM_032370.2	1197	1157.13	17	1.55	1.09	NC_000019.10	8510578	8514164	3587	-	BestRefSeq	gene	ZNF414	84330	-0.310278	1.10406	-1.91527	0.0586489	0.815304	-3.94587
LOC101929204	101929204	XR_429186.2,XR_429187.2,XR_945329.1,XR_945330.1	3037.28	2997.42	62	2.17	1.52	NC_000012.12	108802375	108817031	14657	+	Gnomon	gene	LOC101929204	101929204	-0.206509	1.80519	-1.94467	0.0549527	0.813991	-3.94625
POLR1D	51082	NM_001206559.1,NM_015972.3,NM_152705.2,XM_005266412.1,XM_005266414.1	1476.53	1436.67	398	29.13	20.48	NC_000013.11	27620743	27667422	46680	+	BestRefSeq%2CGnomon	gene	POLR1D	51082	0.143282	4.47064	2.0259	0.0457508	0.813991	-3.94638
ADAM33	80332	NM_001282447.1,NM_025220.3,NM_153202.2,XM_005260843.1,XM_006723639.1,XM_006723640.1,XM_006723644.2,XM_011529366.1,XM_011529367.1,XM_011529368.1,XM_011529369.1,XM_011529370.1,XM_011529371.1,XM_011529372.1,XM_011529373.1,XR_937151.1,XR_937152.1,XR_937153.1,XR_937154.1,XR_937155.1,XR_937157.1	3551.27	3511.4	34.03	1.01	0.71	NC_000020.11	3667973	3682131	14159	-	BestRefSeq%2CGnomon	gene	ADAM33	80332	-0.272019	1.22509	-1.92482	0.0574257	0.813991	-3.94692
SELL	6402	NM_000655.4,NR_029467.1	2442	2402.13	61	2.66	1.87	NC_000001.11	169690665	169711702	21038	-	BestRefSeq	gene	SELL	6402	0.349684	2.00298	1.94901	0.0544235	0.813991	-3.94824
LOC283299	283299	NR_036678.1	2503	2463.13	23.81	1.01	0.71	NC_000011.10	7850751	7905955	55205	-	BestRefSeq	gene	LOC283299	283299	-0.20551	0.970814	-1.90648	0.059794	0.815304	-3.94832
TXNDC11	51061	NM_001303447.1,NM_015914.6,XM_005255346.1,XM_011522515.1,XM_011522516.1	3016.95	2977.09	146	5.14	3.61	NC_000016.10	11679080	11742878	63799	-	BestRefSeq%2CGnomon	gene	TXNDC11	51061	-0.116687	2.76833	-1.98161	0.0505895	0.813991	-3.94854
TMEM167A	153339	NM_174909.4	4587	4547.13	1707.06	39.28	27.62	NC_000005.10	83052846	83077453	24608	-	BestRefSeq	gene	TMEM167A	153339	0.152546	5.20978	2.01203	0.0472215	0.813991	-3.94876
RPS27P16	100271119	100271119	177	139.38	0	0	0	NC_000007.14	30167828	30168004	177	+	Curated Genomic	gene	RPS27P16	100271119	-0.537391	-0.509016	-1.94522	0.0548857	0.813991	-3.94897
MCM3AP	8888	NM_003906.4,XM_005261203.3,XM_005261204.3,XM_005261205.2,XM_005261206.3,XM_006724064.2,XR_937577.1	6343.57	6303.71	1003.42	16.64	11.7	NC_000021.9	46235125	46286559	51435	-	BestRefSeq%2CGnomon	gene	MCM3AP	8888	-0.079394	4.30424	-2.02656	0.0456816	0.813991	-3.94935
TRAPPC4	51399	NM_016146.4,XM_011542867.1,XR_947830.1	1166.81	1126.95	234	21.87	15.38	NC_000011.10	119018531	119023674	5144	+	BestRefSeq%2CGnomon	gene	TRAPPC4	51399	0.233426	4.1032	2.02261	0.0460963	0.813991	-3.94938
TMEM106B	54664	NM_001134232.1,NM_018374.3,XM_005249789.1	6328.18	6288.31	2225.88	37.01	26.03	NC_000007.14	12211222	12237264	26043	+	BestRefSeq%2CGnomon	gene	TMEM106B	54664	0.215508	5.02762	2.01692	0.0466986	0.813991	-3.94953
RHOBTB3	22836	NM_014899.3,XM_011543279.1	5565.3	5525.44	3237.86	61.29	43.1	NC_000005.10	95731066	95796367	65302	+	BestRefSeq%2CGnomon	gene	RHOBTB3	22836	0.20342	5.9695	1.99425	0.0491659	0.813991	-3.94958
CYP20A1	57404	NM_177538.2,XM_005246698.2,XM_005246699.2,XM_005246701.2,XM_006712644.2,XM_006712645.2,XR_922970.1,XR_922971.1	8128.02	8088.16	573.57	7.41	5.21	NC_000002.12	203238441	203305840	67400	+	BestRefSeq%2CGnomon	gene	CYP20A1	57404	-0.140184	3.28901	-2.00615	0.0478571	0.813991	-3.95068
CD83P1	100128240	100128240	946	906.13	2.68	0.31	0.22	NC_000006.12	27560826	27561771	946	-	Curated Genomic	gene	CD83P1	100128240	-0.258914	0.882667	-1.90184	0.060406	0.815304	-3.95113
LOC100420618	100420618	100420618	23118	23078.1	374.42	1.69	1.19	NC_000010.11	38310046	38333163	23118	+	Curated Genomic	gene	LOC100420618	100420618	-0.106454	1.16523	-1.91186	0.0590918	0.815304	-3.95154
LOC100271656	100271656	100271656	2850	2810.13	78	2.91	2.05	NC_000001.11	108762499	108767640	5142	-	Curated Genomic	gene	LOC100271656	100271656	-0.165607	1.60847	-1.92662	0.057198	0.813991	-3.95411
RGS19	10287	NM_001039467.1,NM_005873.2,XM_005260182.2,XM_005260183.1,XM_011528484.1,XM_011528485.1,XM_011528486.1	1790.19	1750.32	53	3.18	2.24	NC_000020.11	64073181	64080003	6823	-	BestRefSeq%2CGnomon	gene	RGS19	10287	-0.28535	2.09155	-1.9427	0.0551943	0.813991	-3.95455
HIST1H2BI	8346	NM_003525.2	437	397.39	7	1.88	1.33	NC_000006.12	26272976	26273412	437	+	BestRefSeq	gene	HIST1H2BI	8346	0.487515	0.605673	1.901	0.0605174	0.815304	-3.955
ZNF551	90233	NM_001270938.1,NM_138347.4,NR_073102.1	3656.28	3616.41	152.33	4.41	3.1	NC_000019.10	57681969	57689811	7843	+	BestRefSeq	gene	ZNF551	90233	-0.126028	2.46553	-1.96372	0.0526648	0.813991	-3.95504
NFAT5	10725	NM_001113178.2,NM_006599.3,NM_138713.3,NM_138714.3,NM_173214.2,NM_173215.2,XM_006721125.2,XM_011522817.1,XM_011522818.1,XM_011522819.1,XM_011522820.1,XM_011522821.1,XM_011522822.1	11121	11081.1	2974.5	28.05	19.72	NC_000016.10	69565966	69704666	138701	+	BestRefSeq%2CGnomon	gene	NFAT5	10725	-0.130986	4.90644	-2.01263	0.0471567	0.813991	-3.95535
STAC2	342667	NM_198993.3	3277	3237.13	177.94	5.76	4.05	NC_000017.11	39210536	39225787	15252	-	BestRefSeq	gene	STAC2	342667	-0.255559	3.00827	-1.99491	0.0490926	0.813991	-3.95544
APOBEC3D	140564	NM_152426.3,XM_005261337.2,XM_006724139.2,XM_011529892.1	1863.21	1823.35	84.93	4.89	3.44	NC_000022.11	39021113	39033251	12139	+	BestRefSeq%2CGnomon	gene	APOBEC3D	140564	-0.218521	2.61218	-1.97206	0.0516883	0.813991	-3.95549
SUCLG2	8801	NM_001177599.1,NM_003848.3,XR_245062.2,XR_940506.1	2274.9	2235.04	323.69	15.19	10.68	NC_000003.12	67360460	67654614	294155	-	BestRefSeq%2CGnomon	gene	SUCLG2	8801	0.198328	3.65442	2.01303	0.0471139	0.813991	-3.95647
SLC35E1P1	727991	727991	3504	3464.13	46.71	1.41	0.99	NC_000013.11	20607079	20610582	3504	+	Curated Genomic	gene	SLC35E1P1	727991	-0.209506	1.45079	-1.91607	0.058546	0.815304	-3.95669
SLFN12	55106	NM_001289009.1,NM_018042.4,XM_005257995.3,XM_011524966.1,XM_011524967.1,XR_934498.1	3207.38	3167.52	68	2.25	1.58	NC_000017.11	35409650	35433229	23580	-	BestRefSeq%2CGnomon	gene	SLFN12	55106	0.247195	1.57567	1.932	0.0565206	0.813991	-3.9569
PPIAP18	729673	729673	742	702.15	28.63	4.32	3.04	NC_000003.12	44873322	44874063	742	+	Curated Genomic	gene	PPIAP18	729673	0.33866	1.27418	1.90493	0.0599981	0.815304	-3.95778
EEF1A1P42	442215	442215	2214	2174.13	36.62	1.77	1.24	NC_000006.12	49358191	49360404	2214	-	Curated Genomic	gene	EEF1A1P42	442215	-0.190033	1.35053	-1.91339	0.0588923	0.815304	-3.95822
FPGT-TNNI3K	100526835	NM_001112808.2,NM_001199327.1	3023.03	2983.16	145.23	5.1	3.59	NC_000001.11	74198212	74544432	346221	+	BestRefSeq	gene	FPGT-TNNI3K	100526835	0.302583	2.10461	1.93732	0.0558571	0.813991	-3.95829
LOC101929431	101929431	NR_120660.1	4865	4825.13	135.21	2.93	2.06	NC_000010.11	32434354	32446056	11703	-	BestRefSeq	gene	LOC101929431	101929431	-0.182715	2.0031	-1.94314	0.0551397	0.813991	-3.95838
PEX12	5193	NM_000286.2	2683	2643.13	145	5.75	4.04	NC_000017.11	35574795	35578637	3843	-	BestRefSeq	gene	PEX12	5193	0.14549	2.55471	1.96978	0.051954	0.813991	-3.95876
ARSG	22901	NM_001267727.1,NM_014960.4,XM_005257170.2,XM_005257172.2,XM_006721777.2,XM_006721779.2,XM_011524535.1,XM_011524536.1,XM_011524537.1,XM_011524538.1,XM_011524539.1,XM_011524540.1,XM_011524541.1,XM_011524542.1,XM_011524543.1,XM_011524544.1,XM_011524545.1,XM_011524546.1,XR_934425.1	3473.41	3433.54	151.14	4.61	3.24	NC_000017.11	68257159	68450773	193615	+	BestRefSeq%2CGnomon	gene	ARSG	22901	0.214024	1.9866	1.93599	0.0560233	0.813991	-3.95977
ALDH2	217	NM_000690.3,NM_001204889.1	2060	2020.13	1480	76.87	54.06	NC_000012.12	111766887	111809985	43099	+	BestRefSeq	gene	ALDH2	217	0.211944	6.25592	1.98377	0.0503433	0.813991	-3.95997
GRAMD1C	54762	NM_001172105.1,NM_017577.4,XM_005247546.1,XM_005247547.1,XM_011512930.1,XM_011512931.1,XM_011512932.1	3633.71	3593.84	396	11.54	8.11	NC_000003.12	113828182	113947174	118993	+	BestRefSeq%2CGnomon	gene	GRAMD1C	54762	0.200351	3.5774	2.01096	0.0473369	0.813991	-3.96014
LOC105369493	105369493	XR_948013.1	2282	2242.13	41	1.92	1.35	NC_000011.10	111670915	111673314	2400	+	Gnomon	gene	LOC105369493	105369493	-0.157286	1.23911	-1.90964	0.0593802	0.815304	-3.96017
TNXB	7148	NM_019105.6,NM_032470.3	10609.2	10569.3	223.03	2.2	1.55	NC_000006.12	32041155	32109374	68220	-	BestRefSeq	gene	TNXB	7148	-0.284784	1.90853	-1.94116	0.0553837	0.813991	-3.96174
EAF2	55840	NM_018456.4,XM_005247618.2,XM_005247620.2,XM_011512985.1,XM_011512986.1	973.16	933.29	62	7.01	4.93	NC_000003.12	121835187	121886526	51340	+	BestRefSeq%2CGnomon	gene	EAF2	55840	0.188584	2.8187	1.97796	0.0510069	0.813991	-3.96272
CTBS	1486	NM_004388.2	3101	3061.13	144.03	4.93	3.47	NC_000001.11	84553121	84574480	21360	-	BestRefSeq	gene	CTBS	1486	0.230437	2.4098	1.95529	0.053667	0.813991	-3.96303
EXTL2	2135	NM_001033025.2,NM_001261440.1,NM_001261441.1,NM_001261442.1,NM_001439.3,NR_048570.1,XM_005270621.1,XM_011540994.1,XM_011540995.1,XM_011540996.1,XM_011540997.1,XM_011540998.1	3133.06	3093.19	299	10.12	7.12	NC_000001.11	100872372	100895323	22952	-	BestRefSeq%2CGnomon	gene	EXTL2	2135	0.178088	3.1713	1.98849	0.0498105	0.813991	-3.96304
MPZL3	196264	NM_001286152.1,NM_198275.2,NR_104404.1,NR_104405.1,XM_006718775.2,XR_947802.1	3884.79	3844.92	78.24	2.13	1.5	NC_000011.10	118226690	118252368	25679	-	BestRefSeq%2CGnomon	gene	MPZL3	196264	-0.14991	1.45463	-1.91274	0.0589764	0.815304	-3.96317
RPL32P24	100271489	100271489	400	360.46	0.5	0.15	0.11	NC_000011.10	83213005	83213404	400	+	Curated Genomic	gene	RPL32P24	100271489	0.656392	-0.234452	1.93514	0.0561279	0.813991	-3.96337
FHL5	9457	NM_001170807.1,NM_020482.4,XM_006715613.2	3190.31	3150.45	52	1.73	1.22	NC_000006.12	96562548	96618620	56073	+	BestRefSeq%2CGnomon	gene	FHL5	9457	0.337077	2.21929	1.95222	0.0540357	0.813991	-3.96381
RPL31P25	100270987	100270987	326	286.66	20	7.53	5.29	NC_000004.12	21656523	21656848	326	-	Curated Genomic	gene	RPL31P25	100270987	-0.271338	3.43383	-2.00363	0.0481317	0.813991	-3.96444
KRT8P1	338017	338017	1798	1758.13	18	1.08	0.76	NC_000014.9	38726964	38728761	1798	+	Curated Genomic	gene	KRT8P1	338017	-0.282231	1.24633	-1.90227	0.0603498	0.815304	-3.96445
GPN2	54707	NM_018066.3,XM_011541615.1	1484.01	1444.14	70	5.1	3.58	NC_000001.11	26879382	26890378	10997	-	BestRefSeq%2CGnomon	gene	GPN2	54707	-0.147652	2.76546	-1.96674	0.0523086	0.813991	-3.96563
LOC642852	642852	NR_026943.1	7165	7125.13	1036.11	15.2	10.69	NC_000021.9	45288052	45297354	9303	+	BestRefSeq	gene	LOC642852	642852	0.277578	3.4255	2.00966	0.0474766	0.813991	-3.96642
SFRP4	6424	NM_003014.3	2974	2934.13	39	1.39	0.98	NC_000007.14	37905932	37916923	10992	-	BestRefSeq	gene	SFRP4	6424	0.307085	0.747772	1.8905	0.061925	0.815304	-3.96652
DBX2	440097	NM_001004329.2	2722	2682.13	75	2.93	2.06	NC_000012.12	45014756	45051099	36344	-	BestRefSeq	gene	DBX2	440097	0.21953	1.71723	1.92978	0.0567987	0.813991	-3.96675
LILRA4	23547	NM_012276.4	1963	1923.13	22	1.2	0.84	NC_000019.10	54333185	54339169	5985	-	BestRefSeq	gene	LILRA4	23547	-0.404996	0.866763	-1.89097	0.0618604	0.815304	-3.9668
RBMS1P1	5938	5938	2211	2171.13	66.9	3.23	2.27	NC_000012.12	66233016	66235226	2211	-	Curated Genomic	gene	RBMS1P1	5938	-0.190901	2.19896	-1.94463	0.0549571	0.813991	-3.96711
CEPT1	10390	NM_001007794.1,NM_006090.3,XM_005270353.2,XM_006710285.2,XM_011540496.1,XR_946518.1	1972.88	1933.01	417.83	22.69	15.95	NC_000001.11	111139627	111185102	45476	+	BestRefSeq%2CGnomon	gene	CEPT1	10390	0.155377	4.20228	2.01627	0.0467677	0.813991	-3.96743
PP2D1	151649	NM_001252657.1,NR_027694.1,XM_006712988.2,XM_006712989.2,XM_011533378.1,XM_011533379.1,XM_011533380.1,XM_011533381.1	2656.09	2616.23	35.37	1.42	1	NC_000003.12	19979961	20012780	32820	-	BestRefSeq%2CGnomon	gene	PP2D1	151649	0.141823	0.81313	1.88876	0.0621597	0.815304	-3.96817
FLJ23867	200058	NR_026900.1	2717	2677.13	148	5.79	4.07	NC_000001.11	180198009	180200725	2717	+	BestRefSeq	gene	FLJ23867	200058	0.221642	2.17079	1.93693	0.0559058	0.813991	-3.9683
TSC22D3	1831	NM_001015881.1,NM_004089.3,NM_198057.2,XM_005262098.1,XM_005262099.1,XM_005262100.1,XM_005262101.1,XM_005262102.1,XM_005262103.2,XM_006724629.1,XM_011530884.1	1865.24	1825.37	633	36.41	25.6	NC_000023.11	107713221	107777329	64109	-	BestRefSeq%2CGnomon	gene	TSC22D3	1831	0.181105	5.41582	1.99372	0.0492251	0.813991	-3.96855
FAHD2CP	729234	NR_003698.1	852	812.14	93.17	12.13	8.53	NC_000002.12	96010551	96023136	12586	+	BestRefSeq	gene	FAHD2CP	729234	0.282882	3.70182	2.01039	0.0473985	0.813991	-3.96882
ADRA2C	152	NM_000683.3	1958	1918.13	19	1.04	0.73	NC_000004.12	3766569	3768526	1958	+	BestRefSeq	gene	ADRA2C	152	-0.272197	0.850809	-1.89045	0.061931	0.815304	-3.96903
ABCF2P2	100422059	100422059	1038	998.13	5	0.53	0.37	NC_000007.14	72103172	72104209	1038	+	Curated Genomic	gene	ABCF2P2	100422059	-0.261431	0.482977	-1.88508	0.062662	0.815304	-3.97031
LOC100130172	100130172	XR_948813.1,XR_948814.1	1034	994.13	9.22	0.98	0.69	NC_000005.10	138032793	138037066	4274	+	Gnomon	gene	LOC100130172	100130172	-0.211393	0.852233	-1.88804	0.0622587	0.815304	-3.97126
LOC101929667	101929667	XR_244991.3,XR_427021.2,XR_939982.1,XR_939983.1	1869.53	1829.66	32	1.84	1.29	NC_000002.12	40510764	40545583	34820	+	Gnomon	gene	LOC101929667	101929667	0.326878	0.539425	1.88422	0.0627794	0.815304	-3.97133
LOC145837	145837	NR_026979.1	1705	1665.13	26	1.64	1.15	NC_000015.10	69561720	69571440	9721	+	BestRefSeq	gene	LOC145837	145837	0.191498	1.0585	1.89247	0.0616587	0.815304	-3.97186
RCBTB2	1102	NM_001268.3,NM_001286830.1,NM_001286831.1,NM_001286832.1,XM_005266242.1,XM_005266244.1,XM_006719759.2,XM_011534894.1,XM_011534895.1,XR_941469.1,XR_941470.1,XR_941471.1	2977.75	2937.88	231.97	8.27	5.82	NC_000013.11	48488963	48533256	44294	-	BestRefSeq%2CGnomon	gene	RCBTB2	1102	0.152867	3.13534	1.98893	0.0497604	0.813991	-3.973
PTMS	5763	NM_002824.4,XM_011520987.1	1151.84	1111.98	353	33.44	23.52	NC_000012.12	6766139	6770952	4814	+	BestRefSeq%2CGnomon	gene	PTMS	5763	-0.220324	5.01376	-2.00187	0.0483246	0.813991	-3.97355
ERRFI1	54206	NM_018948.3,XM_005263477.1,XM_006710697.2,XM_011541596.1	3480.28	3440.42	373.04	11.35	7.98	NC_000001.11	8011719	8026333	14615	-	BestRefSeq%2CGnomon	gene	ERRFI1	54206	0.222375	3.60381	2.00508	0.047974	0.813991	-3.97437
LOC101927740	101927740	NR_109890.1	2863	2823.13	80.86	3	2.11	NC_000005.10	159100483	159117478	16996	+	BestRefSeq	gene	LOC101927740	101927740	-0.220483	2.13809	-1.9382	0.0557481	0.813991	-3.97477
LOC105370882	105370882	XR_932428.1	2431	2391.13	32	1.4	0.99	NC_000015.10	71428693	71432186	3494	-	Gnomon	gene	LOC105370882	105370882	0.309078	0.629961	1.88071	0.0632614	0.816399	-3.97568
MLLT10P1	140678	NR_045115.1	555	515.26	21.29	4.4	3.09	NC_000020.11	30402908	30403462	555	-	BestRefSeq	gene	MLLT10P1	140678	-0.319426	2.09595	-1.93103	0.0566418	0.813991	-3.97633
GOLGA3	2802	NM_001172557.1,NM_005895.3,XM_005266162.2,XM_005266164.3,XM_005266165.3,XM_005266167.3,XM_006719736.2,XM_006719737.2,XM_006719738.2,XM_011534790.1,XM_011534791.1,XM_011534792.1,XM_011534793.1,XM_011534794.1	8627.66	8587.8	1677.39	20.41	14.36	NC_000012.12	132768909	132829118	60210	-	BestRefSeq%2CGnomon	gene	GOLGA3	2802	-0.139838	4.55698	-2.0061	0.0478622	0.813991	-3.97724
CSNK2A3	283106	NM_001256686.1	1416	1376.13	101.82	7.78	5.47	NC_000011.10	11351942	11353357	1416	-	BestRefSeq	gene	CSNK2A3	283106	0.275375	2.62938	1.9632	0.0527258	0.813991	-3.97764
BAZ2A	11176	NM_001300905.1,NM_013449.3,XM_011537797.1,XM_011537798.1,XM_011537799.1,XM_011537800.1,XM_011537801.1,XM_011537802.1,XM_011537803.1,XM_011537804.1,XM_011537805.1,XM_011537806.1,XM_011537807.1,XM_011537808.1,XM_011537809.1	8585.03	8545.16	818.78	10.01	7.04	NC_000012.12	56595596	56636816	41221	-	BestRefSeq%2CGnomon	gene	BAZ2A	11176	-0.166755	3.6571	-2.0042	0.0480699	0.813991	-3.97809
RPS3	6188	NM_001005.4,NM_001256802.1,NM_001260506.1,NM_001260507.1	1660.48	1620.61	1352.95	87.7	61.67	NC_000011.10	75399491	75422302	22812	+	BestRefSeq	gene	RPS3	6188	0.130574	6.3349	1.97	0.0519278	0.813991	-3.97839
SNAP25-AS1	100131208	NR_040710.1	2959	2919.13	584.61	20.98	14.75	NC_000020.11	10023812	10219506	195695	-	BestRefSeq	gene	SNAP25-AS1	100131208	0.434223	4.12569	2.00892	0.0475572	0.813991	-3.97849
CUL9	23113	NM_015089.3,XM_011514422.1,XM_011514423.1,XM_011514424.1,XM_011514425.1,XM_011514426.1,XM_011514427.1,XM_011514428.1,XM_011514429.1,XM_011514430.1,XR_926122.1,XR_926123.1	7572.42	7532.56	625.55	8.68	6.1	NC_000006.12	43182174	43224587	42414	+	BestRefSeq%2CGnomon	gene	CUL9	23113	-0.127871	3.34651	-1.99344	0.0492567	0.813991	-3.9789
ADAMTSL4-AS1	574406	NR_104133.1	1036	996.13	6.33	0.67	0.47	NC_000001.11	150560895	150574552	13658	-	BestRefSeq	gene	ADAMTSL4-AS1	574406	-0.251407	0.709187	-1.87945	0.0634343	0.816399	-3.97896
SCAND3P1	100873886	100873886	1386	1346.13	51.9	4.06	2.85	NC_000013.11	35185294	35186679	1386	+	Curated Genomic	gene	SCAND3P1	100873886	0.209066	1.89205	1.91536	0.0586376	0.815304	-3.97902
LOC101929227	101929227	XR_246492.1	6314	6274.13	94.81	1.58	1.11	NC_000011.10	120867933	120894797	26865	-	Gnomon	gene	LOC101929227	101929227	-0.166571	1.07229	-1.88853	0.0621919	0.815304	-3.9799
DERL2	51009	NM_001304777.1,NM_001304779.1,NM_016041.4,NR_130905.1,NR_130906.1,XM_006721539.2,XM_011523914.1,XM_011523915.1,XR_934033.1,XR_934034.1	2209.28	2169.42	253.91	12.28	8.63	NC_000017.11	5471251	5486512	15262	-	BestRefSeq%2CGnomon	gene	DERL2	51009	0.145464	3.55444	1.99944	0.0485913	0.813991	-3.98032
MAGOHB	55110	NM_001300739.1,NM_018048.3,XM_005253402.1,XM_011520718.1	2202.18	2162.32	114	5.53	3.89	NC_000012.12	10603765	10613609	9845	-	BestRefSeq%2CGnomon	gene	MAGOHB	55110	0.182535	2.43781	1.94365	0.0550779	0.813991	-3.98073
TAS2R40	259286	NM_176882.1	972	932.13	8	0.91	0.64	NC_000007.14	143222079	143223050	972	+	BestRefSeq	gene	TAS2R40	259286	-0.302992	1.16451	-1.88965	0.0620391	0.815304	-3.98134
DNAJC30	84277	NM_032317.2	2534	2494.13	74	3.11	2.19	NC_000007.14	73680918	73683451	2534	-	BestRefSeq	gene	DNAJC30	84277	-0.144787	2.19521	-1.9279	0.0570365	0.813991	-3.98208
TROVE2	6738	NM_001042369.2,NM_001042370.2,NM_001173524.1,NM_001173525.1,NM_004600.5,NR_033393.1,XM_006711495.2,XM_006711496.2,XM_006711497.2,XM_011509920.1,XM_011509921.1,XM_011509922.1	4805.4	4765.53	1363.24	29.93	21.05	NC_000001.11	193059422	193091777	32356	+	BestRefSeq%2CGnomon	gene	TROVE2	6738	0.133425	5.13235	1.99289	0.0493179	0.813991	-3.98264
PIGK	10026	NM_005482.2	4626	4586.13	618	14.1	9.91	NC_000001.11	77088981	77219447	130467	-	BestRefSeq	gene	PIGK	10026	0.178859	3.60622	1.99377	0.0492194	0.813991	-3.98395
ALDH3A2	224	NM_000382.2,NM_001031806.1,XM_011523732.1,XM_011523733.1	3708.45	3668.59	1296	36.98	26.01	NC_000017.11	19648136	19677596	29461	+	BestRefSeq%2CGnomon	gene	ALDH3A2	224	0.164514	5.06419	1.99139	0.0494854	0.813991	-3.98461
SYNJ2	8871	NM_001178088.1,NM_003898.3,XM_005267198.3,XM_005267199.1,XM_005267200.1,XM_006715592.2,XM_011536224.1,XM_011536225.1,XM_011536226.1,XM_011536227.1,XM_011536228.1,XM_011536229.1,XM_011536230.1,XR_245556.1	6806.86	6766.99	1766	27.29	19.19	NC_000006.12	157981856	158099176	117321	+	BestRefSeq%2CGnomon	gene	SYNJ2	8871	-0.189021	4.87141	-1.99986	0.0485453	0.813991	-3.98467
LOC105373732	105373732	XR_923555.1	1619	1579.13	15	1	0.7	NC_000002.12	168211339	168213423	2085	+	Gnomon	gene	LOC105373732	105373732	-0.228686	0.829145	-1.87568	0.0639574	0.816399	-3.98558
SYPL1	6856	NM_006754.3,NM_182715.2,XM_006716099.1	2268.15	2228.28	395	18.59	13.07	NC_000007.14	106090368	106112647	22280	-	BestRefSeq%2CGnomon	gene	SYPL1	6856	0.181905	4.4524	2.00416	0.0480744	0.813991	-3.98586
CNN3	1266	NM_001286055.1,NM_001286056.1,NM_001839.4	2064.69	2024.83	2612	135.35	95.18	NC_000001.11	94896949	94927223	30275	-	BestRefSeq	gene	CNN3	1266	0.271296	6.68612	1.95864	0.0532663	0.813991	-3.98734
RPL23AP58	100271616	100271616	463	423.35	4	1.01	0.71	NC_000010.11	102572757	102573219	463	-	Curated Genomic	gene	RPL23AP58	100271616	-0.349607	0.778626	-1.87164	0.0645201	0.818412	-3.98778
SCPEP1	59342	NM_021626.2,XM_005257557.2,XM_011525097.1	1890.34	1850.48	307	17.42	12.25	NC_000017.11	56978107	57006768	28662	+	BestRefSeq%2CGnomon	gene	SCPEP1	59342	0.16492	4.20998	2.00429	0.0480597	0.813991	-3.98803
RPS26P21	100271105	100271105	348	308.58	1	0.35	0.25	NC_000003.12	119298665	119299012	348	+	Curated Genomic	gene	RPS26P21	100271105	-0.488822	0.58497	-1.87149	0.064542	0.818412	-3.98878
ATP6V1G1	9550	NM_004888.3	1611	1571.13	488	32.64	22.95	NC_000009.12	114587714	114598872	11159	+	BestRefSeq	gene	ATP6V1G1	9550	0.17563	4.85084	1.99784	0.0487679	0.813991	-3.98918
CES3	23491	NM_001185176.1,NM_001185177.1,NM_024922.5,XM_011522975.1,XM_011522976.1	3305.71	3265.84	169.42	5.43	3.82	NC_000016.10	66961229	66975149	13921	+	BestRefSeq%2CGnomon	gene	CES3	23491	-0.155997	2.82763	-1.9638	0.0526543	0.813991	-3.98925
LRRC49	54839	NM_001199017.2,NM_001199018.2,NM_001284357.1,NM_017691.4,XM_005254492.3,XM_011521715.1,XM_011521716.1,XM_011521717.1,XM_011521718.1,XM_011521719.1	3081.86	3041.99	486.53	16.75	11.78	NC_000015.10	70853239	71050097	196859	+	BestRefSeq%2CGnomon	gene	LRRC49	54839	0.18429	3.92839	1.99977	0.0485547	0.813991	-3.98965
RPL11	6135	NM_000975.3,NM_001199802.1	633.76	593.96	1503	268.62	188.89	NC_000001.11	23691779	23696425	4647	+	BestRefSeq	gene	RPL11	6135	0.154992	7.9796	1.9344	0.0562211	0.813991	-3.99081
IZUMO4	113177	NM_001031735.2,NM_001039846.1,XM_005259480.2	1029.58	989.71	43	4.58	3.22	NC_000019.10	2096598	2099587	2990	+	BestRefSeq%2CGnomon	gene	IZUMO4	113177	0.234875	2.45994	1.93789	0.0557873	0.813991	-3.99094
GEMIN4	50628	NM_015721.2,XM_005256667.3,XM_005256668.3,XM_005256670.3,XM_011523910.1,XM_011523911.1,XM_011523912.1,XM_011523913.1	4242.02	4202.15	159.87	3.98	2.8	NC_000017.11	744416	752872	8457	-	BestRefSeq%2CGnomon	gene	GEMIN4	50628	-0.117396	2.24744	-1.93	0.0567712	0.813991	-3.99187
EFCAB7	84455	NM_032437.3,XM_005271274.2,XM_006710976.2,XM_006710977.1,XM_011542301.1,XM_011542302.1,XR_946779.1,XR_946780.1,XR_946781.1	2505.93	2466.07	302.99	12.88	9.06	NC_000001.11	63523301	63585365	62065	+	BestRefSeq%2CGnomon	gene	EFCAB7	84455	0.14308	3.69152	1.99696	0.0488657	0.813991	-3.99254
FTH1P24	100462797	100462797	459	419.36	7	1.78	1.25	NC_000004.12	139546266	139546724	459	+	Curated Genomic	gene	FTH1P24	100462797	0.354509	1.05857	1.87605	0.0639051	0.816399	-3.9928
RFPL1	5988	NM_021026.2,XM_011530298.1,XM_011530299.1,XM_011530300.1	1815.33	1775.46	56.39	3.33	2.34	NC_000022.11	29434530	29442455	7926	+	BestRefSeq%2CGnomon	gene	RFPL1	5988	0.327503	1.2452	1.89025	0.0619589	0.815304	-3.99299
ZNF528-AS1	102724105	NR_125345.1	1322	1282.13	47.8	3.92	2.76	NC_000019.10	52388839	52397757	8919	-	BestRefSeq	gene	ZNF528-AS1	102724105	-0.167929	2.28531	-1.93144	0.0565909	0.813991	-3.9935
LOC100887068	100887068	100887068	1022	982.13	4	0.43	0.3	NC_000002.12	202924609	202925630	1022	+	Curated Genomic	gene	LOC100887068	100887068	-0.284787	0.643152	-1.86834	0.0649835	0.818412	-3.99361
XPO1	7514	NM_003400.3,XM_005264544.1,XM_005264546.1,XM_006712094.2,XM_011533097.1,XM_011533098.1,XM_011533099.1	4357.89	4318.03	2900	70.28	49.42	NC_000002.12	61477934	61538522	60589	-	BestRefSeq%2CGnomon	gene	XPO1	7514	0.192545	6.02055	1.96438	0.0525862	0.813991	-3.99387
TAS2R15P	266657	266657	984	944.13	71	7.94	5.58	NC_000012.12	10964403	10965386	984	-	Curated Genomic	gene	TAS2R15P	266657	0.204371	3.12683	1.96969	0.051964	0.813991	-3.99483
CD2AP	23607	NM_012120.2,XM_005248976.1,XM_005248977.2,XM_011514449.1	4514.92	4475.05	333	7.79	5.48	NC_000006.12	47477746	47627263	149518	+	BestRefSeq%2CGnomon	gene	CD2AP	23607	0.13296	3.03221	1.972	0.0516954	0.813991	-3.99537
LOC105379213	105379213	XR_948891.1,XR_948892.1,XR_948893.1	1480	1440.13	4.84	0.35	0.25	NC_000001.11	96600	107727	11128	+	Gnomon	gene	LOC105379213	105379213	-0.24398	0.69088	-1.86586	0.0653337	0.818412	-3.99538
LINC00282	283521	NR_027047.1,NR_027048.1	4014.25	3974.38	61	1.61	1.13	NC_000013.11	51813347	51845150	31804	-	BestRefSeq	gene	LINC00282	283521	0.199694	1.11365	1.87974	0.0633944	0.816399	-3.99541
LOC339874	339874	NR_038976.1	1978	1938.13	33	1.79	1.26	NC_000003.12	131325092	131381475	56384	-	BestRefSeq	gene	LOC339874	339874	0.224676	0.79408	1.86742	0.0651132	0.818412	-3.99622
FAM19A4	151647	NM_001005527.2,NM_182522.4,XM_011533371.1,XM_011533372.1	2164.26	2124.39	32	1.58	1.11	NC_000003.12	68731764	68932610	200847	-	BestRefSeq%2CGnomon	gene	FAM19A4	151647	0.281391	0.727188	1.86652	0.0652414	0.818412	-3.99644
C1orf174	339448	NM_207356.2,XM_005244743.3,XM_011541323.1,XM_011541324.1	1791.72	1751.86	159.5	9.56	6.72	NC_000001.11	3889133	3900293	11161	-	BestRefSeq%2CGnomon	gene	C1orf174	339448	-0.122606	3.29656	-1.97817	0.0509833	0.813991	-3.99648
LOC100507316	100507316	NR_120682.1,NR_120683.1	574.67	534.96	24	4.77	3.35	NC_000008.11	143280155	143281700	1546	-	BestRefSeq	gene	LOC100507316	100507316	0.301742	1.77802	1.90986	0.0593516	0.815304	-3.99664
STAG3L5P	101735302	NR_103720.1	729	689.16	23.57	3.62	2.55	NC_000007.14	100336079	100341328	5250	+	BestRefSeq	gene	STAG3L5P	101735302	-0.293611	2.7509	-1.95121	0.0541573	0.813991	-3.99692
GALNT15	117248	NM_054110.4,XM_005264851.1,XM_005264852.3	4491.13	4451.27	2063.78	48.51	34.11	NC_000003.12	16174579	16246333	71755	+	BestRefSeq%2CGnomon	gene	GALNT15	117248	0.353057	5.492	1.97154	0.0517484	0.813991	-3.99805
STON1	11037	NM_001198595.1,NM_006873.3	5536.81	5496.94	149.18	2.84	2	NC_000002.12	48530169	48598515	68347	+	BestRefSeq	gene	STON1	11037	0.420585	1.93733	1.92518	0.0573798	0.813991	-3.99811
PTPRS	5802	NM_002850.3,NM_130853.2,NM_130854.2,NM_130855.2,XM_005259600.1,XM_005259601.2,XM_005259606.1,XM_005259607.1,XM_005259609.1,XM_005259610.1,XM_006722808.1,XM_006722809.2,XM_006722810.2,XM_006722811.1,XM_006722812.1,XM_006722814.1,XM_006722815.1,XM_006722817.1,XM_006722818.1,XM_006722819.1,XM_006722820.1,XM_011528157.1,XM_011528158.1	6051.1	6011.24	2984	51.91	36.5	NC_000019.10	5205503	5340803	135301	-	BestRefSeq%2CGnomon	gene	PTPRS	5802	-0.143906	5.74755	-1.96963	0.0519707	0.813991	-3.99947
CLCA4	22802	NM_012128.3,NR_024602.1,XM_011541015.1	3080.51	3040.64	90	3.1	2.18	NC_000001.11	86547076	86580758	33683	+	BestRefSeq%2CGnomon	gene	CLCA4	22802	-0.301997	2.40282	-1.92618	0.0572534	0.813991	-4.00003
DDX28	55794	NM_018380.3	2594	2554.13	47.41	1.95	1.37	NC_000016.10	68021274	68023867	2594	-	BestRefSeq	gene	DDX28	55794	-0.204321	1.61267	-1.88433	0.0627635	0.815304	-4.00007
LOC105376839	105376839	XR_934794.1,XR_934795.1	251.5	212.6	0	0	0	NC_000017.11	45585786	45597843	12058	-	Gnomon	gene	LOC105376839	105376839	0.715201	-0.0686129	1.87725	0.0637388	0.816399	-4.00107
LOC102724364	102724364	XR_922650.1	5902	5862.13	283.93	5.07	3.56	NC_000001.11	146316891	146376833	59943	-	Gnomon	gene	LOC102724364	102724364	0.161417	2.31019	1.92248	0.0577235	0.813991	-4.00119
VPS25	84313	NM_032353.3	1102	1062.13	122	12.11	8.51	NC_000017.11	42773436	42779600	6165	+	BestRefSeq	gene	VPS25	84313	0.187508	3.6121	1.98338	0.0503878	0.813991	-4.00164
RMDN2	151393	NM_001170791.2,NM_001170792.2,NM_001170793.2,NM_144713.4,XM_011532613.1,XM_011532614.1,XM_011532615.1,XM_011532616.1,XM_011532617.1,XM_011532618.1,XM_011532619.1,XM_011532620.1,XR_939668.1	1965.11	1925.24	153.06	8.34	5.87	NC_000002.12	37920845	38069970	149126	+	BestRefSeq%2CGnomon	gene	RMDN2	151393	0.157379	3.02251	1.95762	0.0533876	0.813991	-4.00223
STK19B	373159	373159	593	553.23	13.21	2.54	1.78	NC_000006.12	32013390	32014184	795	+	Curated Genomic	gene	STK19B	373159	0.606656	0.71096	1.8695	0.0648207	0.818412	-4.00241
LOC101929331	101929331	NR_121587.1	616	576.21	6	1.11	0.78	NC_000009.12	129282416	129285719	3304	+	BestRefSeq	gene	LOC101929331	101929331	0.317962	0.705403	1.86614	0.0652952	0.818412	-4.00249
FAHD2A	51011	NM_016044.2,XM_011511282.1,XM_011511283.1,XM_011511284.1,XM_011511285.1,XM_011511286.1,XM_011511287.1,XM_011511288.1,XM_011511289.1,XM_011511290.1,XR_922937.1	2183.85	2143.98	327.06	16	11.25	NC_000002.12	95402691	95416609	13919	+	BestRefSeq%2CGnomon	gene	FAHD2A	51011	0.146428	4.08014	1.99594	0.0489782	0.813991	-4.0028
RIPK1	8737	NM_003804.3,XM_005249457.3,XM_005249458.1,XM_006715237.2,XM_011514969.1	3856.83	3816.96	182	4.99	3.51	NC_000006.12	3063967	3115187	51221	+	BestRefSeq%2CGnomon	gene	RIPK1	8737	-0.164341	2.81513	-1.95219	0.0540394	0.813991	-4.00319
EYA1	2138	NM_000503.5,NM_001288574.1,NM_001288575.1,NM_172058.3,NM_172059.3,NM_172060.3,XM_011517481.1,XM_011517482.1,XM_011517483.1,XM_011517484.1,XM_011517485.1,XM_011517486.1,XM_011517487.1,XM_011517488.1,XM_011517489.1,XM_011517490.1,XM_011517491.1,XM_011517492.1	3970.7	3930.84	102	2.72	1.91	NC_000008.11	71197433	71548109	350677	-	BestRefSeq%2CGnomon	gene	EYA1	2138	0.209556	1.6557	1.89859	0.0608384	0.815304	-4.00329
LOC101928016	101928016	101928016	775	735.14	12.09	1.74	1.22	NC_000008.11	6473636	6476687	3052	-	Gnomon	gene	LOC101928016	101928016	0.23857	1.29693	1.89287	0.0616052	0.815304	-4.00345
HAR1A	768096	NR_003244.1	2794	2754.13	54.75	2.08	1.46	NC_000020.11	63101292	63104385	3094	+	BestRefSeq	gene	HAR1A	768096	0.233997	0.960934	1.86926	0.064854	0.818412	-4.0038
CPSF6	11052	NM_001300947.1,NM_007007.2,XM_005268588.2,XM_005268590.2	6620.99	6581.13	2530.99	40.21	28.28	NC_000012.12	69239537	69274358	34822	+	BestRefSeq%2CGnomon	gene	CPSF6	11052	0.147596	5.11285	1.98155	0.0505967	0.813991	-4.0047
LOC105379305	105379305	XR_949549.1	811	771.14	9	1.23	0.87	NC_000008.11	18608999	18612069	3071	-	Gnomon	gene	LOC105379305	105379305	0.286962	1.01347	1.86724	0.0651394	0.818412	-4.00471
ZNF602P	100419608	100419608	572	532.24	12	2.4	1.69	NC_000006.12	28115649	28116220	572	+	Curated Genomic	gene	ZNF602P	100419608	0.290912	1.26342	1.88036	0.0633098	0.816399	-4.00475
LOH12CR1	118426	NM_001300742.1,NM_058169.4,XM_011520550.1,XM_011520551.1,XM_011520552.1,XM_011520553.1	3275.74	3235.87	284.87	9.22	6.48	NC_000012.12	12357079	12469410	112332	+	BestRefSeq%2CGnomon	gene	LOH12CR1	118426	-0.155655	3.77927	-1.9873	0.0499446	0.813991	-4.00508
MAATS1	89876	NM_033364.3,XM_011513275.1,XM_011513276.1,XM_011513277.1,XM_011513278.1,XR_924210.1,XR_924211.1	3838.51	3798.64	140	3.86	2.71	NC_000003.12	119703022	119767102	64081	+	BestRefSeq%2CGnomon	gene	MAATS1	89876	0.178982	2.14254	1.91618	0.0585322	0.815304	-4.00613
PMP2	5375	NM_002677.3	3569	3529.13	8086.99	239.92	168.71	NC_000008.11	81440326	81447484	7159	-	BestRefSeq	gene	PMP2	5375	0.30296	7.26401	1.93854	0.0557066	0.813991	-4.00617
LOC105369148	105369148	XR_928753.1	1802	1762.13	15	0.89	0.63	NC_000008.11	145000545	145035864	35320	+	Gnomon	gene	LOC105369148	105369148	-0.227599	0.511161	-1.85709	0.066585	0.818412	-4.0065
FBXO8	26269	NM_012180.2,XR_938718.1	2564	2524.13	202.33	8.4	5.91	NC_000004.12	174236658	174284263	47606	-	BestRefSeq%2CGnomon	gene	FBXO8	26269	0.130128	3.18359	1.96939	0.0519996	0.813991	-4.00678
METTL20	254013	NM_001135863.1,NM_001135864.1,NM_173802.3,XM_006719060.2	2144.36	2104.49	77.19	3.85	2.71	NC_000012.12	31647160	31669086	21927	+	BestRefSeq%2CGnomon	gene	METTL20	254013	-0.138133	2.43868	-1.92872	0.0569328	0.813991	-4.00714
ZNF626	199777	NM_001076675.2,NM_145297.3	3197.61	3157.74	354.01	11.74	8.26	NC_000019.10	20619939	20661596	41658	-	BestRefSeq	gene	ZNF626	199777	0.15798	3.44325	1.9722	0.0516715	0.813991	-4.00734
LOC100418753	100418753	100418753	1720	1680.13	30	1.88	1.32	NC_000017.11	60256689	60258408	1720	+	Curated Genomic	gene	LOC100418753	100418753	-0.219872	1.46994	-1.88481	0.0626988	0.815304	-4.00775
CCDC9	26093	NM_015603.2	2078	2038.13	71	3.66	2.57	NC_000019.10	47256474	47271953	15480	+	BestRefSeq	gene	CCDC9	26093	-0.203146	2.02573	-1.90989	0.0593484	0.815304	-4.00805
GOLGA6L11P	360024	360024	2759	2719.13	37.36	1.44	1.01	NC_000024.10	24169911	24172669	2759	+	Curated Genomic	gene	GOLGA6L11P	360024	0.166735	1.0612	1.87001	0.0647486	0.818412	-4.00826
HNRNPA1	3178	NM_002136.2,NM_031157.2,XM_005268826.1,XR_245923.1,XR_245924.1	1760.35	1720.48	2999.54	183.09	128.75	NC_000012.12	54280696	54287087	6392	+	BestRefSeq%2CGnomon	gene	HNRNPA1	3178	0.20624	7.0986	1.93856	0.0557042	0.813991	-4.00865
SERPINF2	5345	NM_000934.3,NM_001165920.1,NM_001165921.1,XM_005256699.3,XM_005256700.3,XM_005256701.3,XM_005256703.3	2092	2052.13	8	0.41	0.29	NC_000017.11	1742807	1755265	12459	+	BestRefSeq%2CGnomon	gene	SERPINF2	5345	-0.256558	0.471879	-1.85511	0.0668707	0.818412	-4.0087
SUCLG2-AS1	101927111	NR_109992.1,NR_109993.1	1444.93	1405.06	40.25	3.01	2.12	NC_000003.12	67654697	67947713	293017	+	BestRefSeq	gene	SUCLG2-AS1	101927111	0.189973	1.55079	1.89342	0.0615304	0.815304	-4.0093
LOC105374933	105374933	XR_926491.1,XR_926492.1	1639.63	1599.76	16	1.05	0.74	NC_000006.12	13223049	13230030	6982	-	Gnomon	gene	LOC105374933	105374933	-0.188317	0.840273	-1.85664	0.0666494	0.818412	-4.0101
EPN2-AS1	100874018	NR_048576.1	1190	1150.13	47	4.3	3.03	NC_000017.11	19296596	19306261	9666	-	BestRefSeq	gene	EPN2-AS1	100874018	-0.287412	2.33526	-1.92277	0.0576863	0.813991	-4.01024
RPL37P22	100271341	100271341	256	217.06	5	2.51	1.76	NC_000017.11	35076792	35077047	256	+	Curated Genomic	gene	RPL37P22	100271341	-0.439398	1.72906	-1.88908	0.0621167	0.815304	-4.01026
ABCA13	154664	NM_152701.4,XM_011515130.1,XM_011515131.1,XM_011515132.1,XM_011515133.1,XM_011515134.1,XM_011515135.1,XM_011515136.1,XM_011515137.1,XM_011515138.1,XM_011515139.1,XM_011515140.1,XM_011515141.1,XM_011515142.1,XM_011515143.1,XM_011515144.1,XM_011515145.1,XM_011515146.1,XM_011515147.1,XM_011515148.1,XM_011515149.1,XR_926914.1,XR_926915.1,XR_926916.1,XR_926917.1,XR_926918.1,XR_926919.1,XR_926920.1,XR_…	14613.4	14573.5	180.35	1.29	0.91	NC_000007.14	48171448	48647497	476050	+	BestRefSeq%2CGnomon	gene	ABCA13	154664	0.263962	0.233227	1.86002	0.0661645	0.818412	-4.01044
DLL4	54567	NM_019074.3	3420	3380.13	44	1.36	0.96	NC_000015.10	40929333	40939060	9728	+	BestRefSeq	gene	DLL4	54567	-0.341156	1.39819	-1.88266	0.0629925	0.815625	-4.01123
C9orf66	157983	NM_152569.2	2786	2746.13	17.71	0.68	0.48	NC_000009.12	213108	215893	2786	-	BestRefSeq	gene	C9orf66	157983	-0.179204	0.802732	-1.85638	0.0666867	0.818412	-4.01124
LOC643630	643630	643630	574	534.24	75.78	15.08	10.61	NC_000009.12	62266324	62266897	574	+	Curated Genomic	gene	LOC643630	643630	0.371998	3.20639	1.94742	0.0546177	0.813991	-4.01248
TMED7	51014	NM_181836.5	4063	4023.13	1366.53	35.55	25	NC_000005.10	115613208	115626179	12972	-	BestRefSeq	gene	TMED7	51014	0.226751	5.1612	1.97634	0.0511932	0.813991	-4.01278
RPL35AP10	100271313	100271313	329	289.65	0	0	0	NC_000003.12	160342687	160343015	329	+	Curated Genomic	gene	RPL35AP10	100271313	-0.470698	0.263512	-1.87085	0.0646314	0.818412	-4.01335
FCF1	51077	NM_015962.4,XM_005267730.2,XM_005267731.2,XM_011536814.1,XM_011536815.1,XM_011536816.1	1772.05	1732.19	225.56	13.67	9.62	NC_000014.9	74713117	74736691	23575	+	BestRefSeq%2CGnomon	gene	FCF1	51077	0.120759	3.5893	1.98083	0.0506787	0.813991	-4.01357
PLA2G4A	5321	NM_024420.2,XM_005245267.2,XM_011509641.1,XM_011509642.1,XM_011509643.1,XR_921838.1	2928.84	2888.97	85	3.08	2.17	NC_000001.11	186828900	186988981	160082	+	BestRefSeq%2CGnomon	gene	PLA2G4A	5321	0.23513	1.7536	1.89438	0.0614014	0.815304	-4.01369
OR7E13P	10820	10820	654	614.19	7	1.21	0.85	NC_000011.10	86832606	86833259	654	-	Curated Genomic	gene	OR7E13P	10820	0.292028	0.294665	1.85092	0.0674774	0.818412	-4.01386
VN1R84P	100312829	100312829	514	474.29	0	0	0	NC_000019.10	21719627	21720140	514	-	Curated Genomic	gene	VN1R84P	100312829	-0.709992	0.471481	-1.85075	0.0675021	0.818412	-4.01464
THSD7A	221981	NM_015204.2,XM_006715659.1,XM_006715660.1,XM_006715661.2,XM_006715662.1,XM_011515193.1,XM_011515194.1,XM_011515195.1	10321.9	10282	612	6.22	4.37	NC_000007.14	11370435	11832198	461764	-	BestRefSeq%2CGnomon	gene	THSD7A	221981	0.147495	2.76084	1.93789	0.0557876	0.813991	-4.01466
RPL29P12	283412	283412	639	599.2	3.61	0.64	0.45	NC_000005.10	43666634	43667272	639	-	Curated Genomic	gene	RPL29P12	283412	-0.371018	0.708727	-1.8501	0.0675959	0.818412	-4.01488
SNORD45C	692085	NR_003042.1	78	48.4	0	0	0	NC_000001.11	75787072	75787149	78	+	BestRefSeq	gene	SNORD45C	692085	0.405015	-0.841438	1.93869	0.0556876	0.813991	-4.01536
NADK2	133686	NM_001085411.2,NM_001287340.1,NM_001287341.1,NM_153013.4,XM_005248241.3,XM_011513954.1,XM_011513955.1	3643.6	3603.73	1176	34.16	24.02	NC_000005.10	36192589	36242279	49691	-	BestRefSeq%2CGnomon	gene	NADK2	133686	0.182807	4.89806	1.97963	0.0508152	0.813991	-4.01573
RASA4B	100271927	NM_001277335.1,XM_005250084.1,XM_005250085.1,XM_011515690.1,XR_428162.1,XR_428163.1,XR_927316.1	2908.5	2868.63	81.74	2.99	2.1	NC_000007.14	102483139	102517777	34639	-	BestRefSeq%2CGnomon	gene	RASA4B	100271927	-0.413938	2.90781	-1.94887	0.0544408	0.813991	-4.01591
LOC100421505	100421505	100421505	1188	1148.13	21.73	1.99	1.4	NC_000003.12	12862417	12863604	1188	+	Curated Genomic	gene	LOC100421505	100421505	-0.21305	1.9896	-1.89664	0.0610986	0.815304	-4.01718
OSCP1	127700	NM_145047.4,NM_206837.2,XM_005270461.1,XM_005270462.1,XM_005270463.3,XM_006710359.2,XM_011540680.1,XM_011540681.1	1457.47	1417.6	134	9.94	6.99	NC_000001.11	36417906	36450485	32580	-	BestRefSeq%2CGnomon	gene	OSCP1	127700	0.206018	3.2847	1.96182	0.052889	0.813991	-4.01795
LOC105375140	105375140	XR_927013.1	734	694.16	4	0.61	0.43	NC_000007.14	7883075	7884695	1621	+	Gnomon	gene	LOC105375140	105375140	-0.281894	0.327503	-1.8481	0.0678877	0.818412	-4.01807
C14orf119	55017	NM_017924.3	2945	2905.13	198.98	7.18	5.05	NC_000014.9	23095474	23100456	4983	+	BestRefSeq	gene	C14orf119	55017	0.149737	2.84535	1.94637	0.0547446	0.813991	-4.01848
LOC102725022	102725022	XM_011522286.1,XR_932059.1,XR_932060.1,XR_932061.1	1208.53	1168.67	15	1.35	0.95	NC_000015.10	31214222	31219598	5377	+	Gnomon	gene	LOC102725022	102725022	-0.239054	0.933215	-1.85458	0.066947	0.818412	-4.01893
ABCD3	5825	NM_001122674.1,NM_002858.3,XM_005271089.2,XM_006710802.2,XM_011541877.1	3412.83	3372.97	806.19	25.03	17.6	NC_000001.11	94418086	94518663	100578	+	BestRefSeq%2CGnomon	gene	ABCD3	5825	0.153131	4.62959	1.98397	0.0503213	0.813991	-4.01913
VAMP7	6845	NM_001145149.2,NM_001185183.1,NM_005638.5,NR_033714.1,NR_033715.1,XM_011531188.1	2631.84	2591.98	473	19.13	13.45	NC_000023.11	155881280	155943769	62490	+	BestRefSeq%2CGnomon	gene	VAMP7	6845	0.178501	4.01282	1.98336	0.0503899	0.813991	-4.01939
EDEM2	55741	NM_001145025.1,NM_018217.2,NR_026728.1	1964.21	1924.34	104	5.67	3.99	NC_000020.11	35115357	35147358	32002	-	BestRefSeq	gene	EDEM2	55741	0.164045	2.44752	1.92589	0.0572903	0.813991	-4.01953
LOC105377326	105377326	XR_938964.1	475	435.34	3.16	0.77	0.54	NC_000004.12	88361575	88362153	579	+	Gnomon	gene	LOC105377326	105377326	-0.35163	0.558211	-1.84612	0.0681776	0.818412	-4.02035
LOC100129046	100129046	NR_034091.1	1562	1522.13	8	0.55	0.39	NC_000001.11	93591968	93600030	8063	+	BestRefSeq	gene	LOC100129046	100129046	-0.230673	0.497908	-1.84679	0.0680802	0.818412	-4.02035
KIAA0226	9711	NM_001145642.3,NM_014687.2,XM_005269374.2,XM_006713827.2,XM_006713828.2,XM_006713829.2,XM_006713830.2,XM_006713831.2	6839.01	6799.14	992.13	15.26	10.73	NC_000003.12	197671393	197749727	78335	-	BestRefSeq%2CGnomon	gene	KIAA0226	9711	-0.119328	4.14563	-1.98597	0.0500944	0.813991	-4.02069
PSMD11	5717	NM_001270482.1,NM_002815.3	3932.95	3893.09	538	14.46	10.17	NC_000017.11	32444463	32483319	38857	+	BestRefSeq	gene	PSMD11	5717	-0.114639	4.022	-1.98395	0.0503231	0.813991	-4.02085
TRIM26BP	404024	404024	3979	3939.13	160.02	4.25	2.99	NC_000006.12	30238301	30242279	3979	+	Curated Genomic	gene	TRIM26BP	404024	-0.217135	2.70498	-1.9323	0.0564833	0.813991	-4.02103
NUP107	57122	NM_020401.2,XM_005269037.2,XM_011538576.1	3124.61	3084.75	222.01	7.54	5.3	NC_000012.12	68686951	68742693	55743	+	BestRefSeq%2CGnomon	gene	NUP107	57122	0.164951	3.00582	1.94569	0.0548277	0.813991	-4.02106
RPL9P2	729004	729004	678	638.18	4	0.66	0.47	NC_000017.11	15443613	15444290	678	+	Curated Genomic	gene	RPL9P2	729004	-0.272956	0.617119	-1.84527	0.0683034	0.818412	-4.02119
HDAC9	9734	NM_001204144.1,NM_001204145.1,NM_001204146.1,NM_001204147.1,NM_001204148.1,NM_014707.1,NM_058176.2,NM_178423.1,NM_178425.2,XM_011515626.1,XM_011515627.1,XM_011515628.1,XM_011515629.1,XM_011515630.1,XM_011515631.1,XM_011515632.1,XM_011515633.1,XM_011515634.1,XM_011515635.1,XM_011515636.1,XM_011515637.1,XM_011515638.1,XM_011515639.1,XM_011515640.1,XM_011515641.1,XM_011515642.1,XM_011515643.1,XM_011…	4359.91	4320.05	732	17.73	12.47	NC_000007.14	18086942	18999521	912580	+	BestRefSeq%2CGnomon	gene	HDAC9	9734	0.179275	3.89932	1.98235	0.050505	0.813991	-4.02156
ZNF574	64763	NM_022752.5,XM_005259159.1,XM_011527228.1,XM_011527229.1,XM_011527230.1	3042.37	3002.51	93	3.24	2.28	NC_000019.10	42074905	42081567	6663	+	BestRefSeq%2CGnomon	gene	ZNF574	64763	-0.149253	2.0815	-1.90356	0.0601786	0.815304	-4.02174
BAALC-AS2	157556	NR_027071.1	496	456.31	8	1.87	1.31	NC_000008.11	103132963	103141342	8380	-	BestRefSeq	gene	BAALC-AS2	157556	0.413156	0.377615	1.8476	0.067962	0.818412	-4.02229
SPATA17	128153	NM_138796.3,XM_005273052.1,XM_006711165.2,XM_011509194.1	1771.55	1731.69	36	2.18	1.54	NC_000001.11	217631324	217868151	236828	+	BestRefSeq%2CGnomon	gene	SPATA17	128153	0.313593	1.50475	1.87754	0.0636992	0.816399	-4.02257
LOC105376807	105376807	XR_947004.1	5849	5809.13	76	1.37	0.96	NC_000001.11	17111776	17119273	7498	+	Gnomon	gene	LOC105376807	105376807	-0.34917	1.55058	-1.87602	0.0639092	0.816399	-4.02331
TCN2	6948	NM_000355.3,NM_001184726.1	2072	2032.13	101	5.21	3.67	NC_000022.11	30607083	30627060	19978	+	BestRefSeq	gene	TCN2	6948	0.249153	2.65874	1.93753	0.0558318	0.813991	-4.02379
FCHSD1	89848	NM_033449.2,XM_005268524.3,XM_006714803.2,XM_011537698.1,XM_011537699.1,XM_011537700.1,XM_011537701.1,XR_427781.2,XR_944338.1,XR_944339.1	3703.78	3663.91	75.73	2.16	1.52	NC_000005.10	141639302	141651428	12127	-	BestRefSeq%2CGnomon	gene	FCHSD1	89848	-0.228139	1.8201	-1.89672	0.0610877	0.815304	-4.02449
PRCP	5547	NM_005040.2,NM_199418.2,XM_005274093.1	2091.08	2051.22	791	40.46	28.45	NC_000011.10	82824367	82901691	77325	-	BestRefSeq%2CGnomon	gene	PRCP	5547	0.17372	5.27954	1.96284	0.0527682	0.813991	-4.02497
USB1	79650	NM_001195302.1,NM_001204911.1,NM_024598.3,XM_005256144.3,XM_011523328.1,XM_011523329.1,XM_011523330.1,XR_933427.1,XR_933428.1	2337.54	2297.68	100	4.56	3.21	NC_000016.10	57999600	58021623	22024	+	BestRefSeq%2CGnomon	gene	USB1	79650	-0.173723	2.58648	-1.928	0.0570237	0.813991	-4.02501
LOC105369828	105369828	XR_945073.1,XR_945074.1,XR_945075.1,XR_945076.1,XR_945077.1,XR_945078.1	1914.58	1874.72	18	1.01	0.71	NC_000012.12	70521520	70571019	49500	+	Gnomon	gene	LOC105369828	105369828	-0.208697	1.1221	-1.85705	0.0665916	0.818412	-4.02576
MGST2	4258	NM_001204366.1,NM_001204367.1,NM_001204368.1,NM_002413.4,XM_006714221.1,XM_011531972.1	810.25	770.4	84	11.53	8.11	NC_000004.12	139665768	139740745	74978	+	BestRefSeq%2CGnomon	gene	MGST2	4258	0.192718	3.46319	1.97278	0.0516044	0.813991	-4.02656
ZNF682	91120	NM_001077349.1,NM_033196.2,XM_005260147.2,XM_011528412.1,XM_011528413.1,XM_011528414.1,XM_011528415.1,XR_936214.1	3574.23	3534.36	132.04	3.91	2.75	NC_000019.10	20004418	20039526	35109	-	BestRefSeq%2CGnomon	gene	ZNF682	91120	0.183829	1.95909	1.89077	0.0618882	0.815304	-4.02702
C9orf3	84909	NM_001193329.1,NM_001193331.2,NM_032823.5,XM_005252284.1,XM_006717306.1,XM_011519119.1,XM_011519120.1,XM_011519121.1,XM_011519122.1,XM_011519123.1,XM_011519124.1,XM_011519125.1,XM_011519126.1,XM_011519127.1,XM_011519128.1,XM_011519129.1,XM_011519130.1,XM_011519131.1,XM_011519132.1,XM_011519133.1,XM_011519134.1,XM_011519135.1,XR_929852.1,XR_929853.1,XR_929854.1,XR_929855.1,XR_929856.1,XR_929857.1,…	3141.05	3101.19	633.55	21.4	15.05	NC_000009.12	94726604	95147311	420708	+	BestRefSeq%2CGnomon	gene	C9orf3	84909	-0.123934	4.77511	-1.97417	0.0514432	0.813991	-4.02812
SLC15A3	51296	NM_016582.2,NR_027391.1,XM_011545095.1,XR_949960.1	2103.55	2063.68	46	2.34	1.64	NC_000011.10	60937083	60952526	15444	-	BestRefSeq%2CGnomon	gene	SLC15A3	51296	-0.228042	1.77555	-1.88843	0.062205	0.815304	-4.02892
KCNT2	343450	NM_001287819.1,NM_001287820.1,NM_198503.3,XM_006711294.1,XM_006711295.1,XM_006711297.2,XM_011509482.1,XM_011509483.1,XR_921773.1,XR_921774.1,XR_921775.1	4792.44	4752.58	790	17.39	12.23	NC_000001.11	196225779	196608560	382782	-	BestRefSeq%2CGnomon	gene	KCNT2	343450	0.198895	3.80883	1.97535	0.0513072	0.813991	-4.0295
LOC105372603	105372603	XR_936696.1	1486	1446.13	20	1.45	1.02	NC_000020.11	36174995	36197852	22858	-	Gnomon	gene	LOC105372603	105372603	-0.237164	1.43997	-1.86693	0.0651836	0.818412	-4.02977
SEC16A	9919	NM_001276418.1,NM_014866.1,XM_005266134.2,XM_011519246.1,XM_011519247.1,XM_011519248.1,XM_011519249.1,XM_011519250.1,XM_011519251.1,XM_011519252.1,XM_011519253.1,XM_011519254.1,XM_011519255.1,XM_011519256.1,XM_011519257.1,XM_011519258.1,XM_011519259.1,XM_011519260.1,XM_011519261.1,XM_011519262.1,XM_011519263.1,XM_011519264.1,XR_929881.1	8901.01	8861.14	986	11.63	8.18	NC_000009.12	136440096	136484549	44454	-	BestRefSeq%2CGnomon	gene	SEC16A	9919	-0.118389	3.84724	-1.97826	0.0509727	0.813991	-4.02988
OXNAD1	92106	NM_138381.3,XM_005265559.2,XM_006713405.1,XM_006713406.1,XM_011534230.1,XM_011534231.1,XM_011534232.1,XM_011534233.1,XM_011534234.1,XM_011534235.1,XR_940508.1,XR_940509.1,XR_940510.1,XR_940511.1,XR_940512.1,XR_940513.1	4407.17	4367.3	597.11	14.31	10.06	NC_000003.12	16265160	16386979	121820	+	BestRefSeq%2CGnomon	gene	OXNAD1	92106	-0.0897501	4.06722	-1.98031	0.0507384	0.813991	-4.03037
ZNF18	7566	NM_001303281.1,NM_001303282.1,NM_144680.3,XM_011524002.1	2435.59	2395.73	132.01	5.78	4.06	NC_000017.11	11977439	11997510	20072	-	BestRefSeq%2CGnomon	gene	ZNF18	7566	0.15478	2.74432	1.92196	0.0577902	0.813991	-4.03049
LYPD6	130574	NM_001195685.1,NM_194317.3	4093	4053.13	149	3.85	2.71	NC_000002.12	149329985	149474148	144164	+	BestRefSeq	gene	LYPD6	130574	0.16119	2.31043	1.90747	0.0596647	0.815304	-4.03064
CRNDE	643911	NR_034105.3,NR_034106.2,NR_110453.1,NR_110454.1	852	812.14	3	0.39	0.27	NC_000016.10	54918863	54929189	10327	-	BestRefSeq	gene	CRNDE	643911	0.361298	0.296513	1.83984	0.069104	0.8189	-4.03065
LOC105373311	105373311	XM_011531090.1	3368	3328.13	33	1.04	0.73	NC_000023.11	109730965	109734332	3368	+	Gnomon	gene	LOC105373311	105373311	-0.149312	0.990482	-1.84804	0.0678969	0.818412	-4.03066
LOC105376075	105376075	XR_929906.1,XR_929907.1	1819.84	1779.97	54	3.19	2.24	NC_000009.12	69756580	69759709	3130	-	Gnomon	gene	LOC105376075	105376075	0.222705	1.42517	1.86127	0.065986	0.818412	-4.03106
ACTG1P17	283693	NR_036446.1	1670	1630.13	78.37	5.05	3.55	NC_000015.10	82725880	82739780	13901	-	BestRefSeq	gene	ACTG1P17	283693	-0.2099	2.60851	-1.92243	0.0577299	0.813991	-4.03127
COL27A1	85301	NM_032888.3,XM_006717308.2,XM_006717310.2,XM_011519138.1,XM_011519139.1,XM_011519140.1,XM_011519141.1,XM_011519142.1,XM_011519143.1,XM_011519144.1,XM_011519145.1,XR_929860.1,XR_929861.1,XR_929862.1,XR_929863.1	6508.17	6468.31	116	1.88	1.32	NC_000009.12	114130331	114312516	182186	+	BestRefSeq%2CGnomon	gene	COL27A1	85301	-0.332724	1.67325	-1.88669	0.0624419	0.815304	-4.03183
LOC101928110	101928110	XR_242856.2	410	370.44	2	0.58	0.41	NC_000011.10	13412426	13427412	14987	+	Gnomon	gene	LOC101928110	101928110	-0.414344	0.456942	-1.84785	0.0679242	0.818412	-4.03184
FAM118B	79607	NM_024556.3,XM_005271665.2,XM_011542977.1,XM_011542978.1,XM_011542979.1	1930.22	1890.35	228.9	12.71	8.94	NC_000011.10	126211450	126262984	51535	+	BestRefSeq%2CGnomon	gene	FAM118B	79607	0.132667	3.56966	1.9685	0.0521034	0.813991	-4.03196
DAO	1610	NM_001917.4,XM_005268692.2,XM_011538004.1,XM_011538005.1	1690	1650.13	7	0.45	0.31	NC_000012.12	108880030	108901043	21014	+	BestRefSeq%2CGnomon	gene	DAO	1610	0.534355	0.784039	1.8375	0.0694518	0.8189	-4.03312
RPL7AP45	100132678	100132678	602	562.22	101.94	19.27	13.55	NC_000009.12	41479933	41480534	602	+	Curated Genomic	gene	RPL7AP45	100132678	0.327154	3.88136	1.96854	0.0520978	0.813991	-4.03459
ZNF222	7673	NM_001129996.1,NM_013360.2,XM_005259208.2,XM_005259209.2	1667.95	1628.08	60	3.87	2.72	NC_000019.10	44025332	44033110	7779	+	BestRefSeq%2CGnomon	gene	ZNF222	7673	0.159123	2.02175	1.89083	0.0618804	0.815304	-4.03483
TMEM200C	645369	NM_001080209.1,XM_005258130.3,XM_011525729.1	5782.49	5742.62	77	1.4	0.99	NC_000018.10	5889412	5897101	7690	-	BestRefSeq%2CGnomon	gene	TMEM200C	645369	-0.175097	1.05817	-1.85449	0.0669593	0.818412	-4.03484
KIAA1715	80856	NM_001305008.1,NM_001305009.1,NM_001305010.1,NM_001305011.1,NM_030650.2,NR_130941.1,XM_005246878.2,XM_005246879.3,XM_005246880.3,XM_006712783.2,XM_011511945.1	5600.42	5560.56	1072.22	20.17	14.18	NC_000002.12	175923862	176005388	81527	-	BestRefSeq%2CGnomon	gene	KIAA1715	80856	0.153154	4.22012	1.97601	0.0512313	0.813991	-4.03584
LOC105372149	105372149	XR_935542.1,XR_935543.1,XR_935544.1	1196.56	1156.7	24	2.19	1.54	NC_000018.10	59563762	59572450	8689	+	Gnomon	gene	LOC105372149	105372149	0.333463	1.1683	1.84712	0.068031	0.818412	-4.03594
GPM6A	2823	NM_001261447.1,NM_001261448.1,NM_005277.4,NM_201591.2,NM_201592.2,NR_048571.1,XM_006714183.1,XM_011531877.1	2966.01	2926.14	12331	441.48	310.44	NC_000004.12	175632937	176002691	369755	-	BestRefSeq%2CGnomon	gene	GPM6A	2823	0.245051	8.36062	1.902	0.0603851	0.815304	-4.0371
ITM2B	9445	NM_021999.4	1896	1856.13	7199.99	407.19	286.33	NC_000013.11	48233138	48262096	28959	+	BestRefSeq	gene	ITM2B	9445	0.201159	8.24897	1.90289	0.0602677	0.815304	-4.03712
LOC105376014	105376014	XR_929550.1,XR_929551.1	2216.64	2176.78	86.98	4.19	2.95	NC_000009.12	32448445	32454942	6498	-	Gnomon	gene	LOC105376014	105376014	-0.176584	2.60081	-1.91905	0.0581621	0.815304	-4.03723
YWHAZP6	158383	158383	1833	1793.13	48.42	2.84	1.99	NC_000009.12	34921187	34923019	1833	-	Curated Genomic	gene	YWHAZP6	158383	0.352049	1.08765	1.84014	0.0690599	0.8189	-4.03752
NOTCH3	4854	NM_000435.2,XM_005259924.3	7986.26	7946.39	88	1.16	0.81	NC_000019.10	15159633	15200981	41349	-	BestRefSeq%2CGnomon	gene	NOTCH3	4854	-0.34133	1.5183	-1.86883	0.0649149	0.818412	-4.03796
LOC100128776	100128776	100128776	1040	1000.13	11	1.16	0.82	NC_000018.10	14053906	14054945	1040	+	Curated Genomic	gene	LOC100128776	100128776	-0.270819	0.625177	-1.83164	0.0703288	0.819226	-4.03853
LOC731424	731424	NR_037867.1	3390	3350.13	55.45	1.73	1.22	NC_000004.12	184843296	184847046	3751	-	BestRefSeq	gene	LOC731424	731424	-0.19874	1.49233	-1.86432	0.0655518	0.818412	-4.03911
C1orf123	54987	NM_001304759.1,NM_001304760.1,NM_017887.2,NR_130897.1	1019.39	979.53	245	26.38	18.55	NC_000001.11	53214099	53220639	6541	-	BestRefSeq	gene	C1orf123	54987	0.15563	4.55724	1.97274	0.0516095	0.813991	-4.03936
UBE2E1	7324	NM_001202476.1,NM_003341.4,NM_182666.2,XM_005265431.3	1691.26	1651.4	603	38.36	26.97	NC_000003.12	23805893	23891640	85748	+	BestRefSeq%2CGnomon	gene	UBE2E1	7324	0.175186	5.17203	1.96079	0.0530107	0.813991	-4.04023
LOC100289230	100289230	NR_036530.1	1876	1836.13	133	7.6	5.35	NC_000005.10	98929134	98931009	1876	+	BestRefSeq	gene	LOC100289230	100289230	0.158753	2.81061	1.92993	0.0567807	0.813991	-4.04219
PAICSP1	780814	780814	34375	34335.1	1879.51	5.72	4.02	NC_000009.12	37878061	37912435	34375	+	Curated Genomic	gene	PAICSP1	780814	-0.0973903	2.81495	-1.92781	0.0570481	0.813991	-4.04238
PABPN1	8106	NM_004643.3	3102	3062.13	293.81	10.05	7.07	NC_000014.9	23320188	23326185	5998	+	BestRefSeq	gene	PABPN1	8106	-0.14693	3.52893	-1.96237	0.0528241	0.813991	-4.04316
ZDHHC2	51201	NM_016353.4,XM_011544544.1,XM_011544545.1,XM_011544546.1,XM_011544547.1,XM_011544548.1,XM_011544549.1	3631.13	3591.26	862.96	25.16	17.69	NC_000008.11	17156020	17222732	66713	+	BestRefSeq%2CGnomon	gene	ZDHHC2	51201	0.207297	4.47247	1.9703	0.0518923	0.813991	-4.04343
LOC100420277	100420277	100420277	603	563.22	10	1.89	1.33	NC_000005.10	148418654	148419256	603	+	Curated Genomic	gene	LOC100420277	100420277	0.268014	0.948138	1.84433	0.0684413	0.8189	-4.04409
TPCN2	219931	NM_139075.3,XM_005273824.2,XM_005273826.2,XM_005273827.2,XM_005273828.2,XM_005273830.2,XM_005273831.2,XM_005273832.2,XM_006718453.2,XM_006718454.2,XM_006718456.2,XM_011544802.1,XM_011544803.1,XM_011544804.1,XM_011544805.1,XM_011544806.1,XM_011544807.1,XM_011544808.1,XR_247191.1	3473.46	3433.6	98.07	2.99	2.1	NC_000011.10	69048882	69160413	111532	+	BestRefSeq%2CGnomon	gene	TPCN2	219931	-0.192544	2.27454	-1.89698	0.0610533	0.815304	-4.04475
WIPF2	147179	NM_133264.4,XM_005257083.2,XM_005257084.2,XM_011524412.1,XM_011524413.1	6496.06	6456.2	891.54	14.44	10.15	NC_000017.11	40219304	40284136	64833	+	BestRefSeq%2CGnomon	gene	WIPF2	147179	-0.104178	4.03072	-1.97157	0.0517454	0.813991	-4.0452
SLC35C2	51006	NM_001281457.1,NM_001281458.1,NM_001281459.1,NM_001281460.1,NM_015945.11,NM_173073.3,NM_173179.3,XM_011528831.1,XM_011528832.1,XM_011528833.1,XM_011528834.1,XM_011528835.1,XM_011528836.1,XM_011528837.1,XM_011528838.1,XR_936541.1,XR_936543.1	2225.28	2185.42	166	7.97	5.6	NC_000020.11	46349528	46364458	14931	-	BestRefSeq%2CGnomon	gene	SLC35C2	51006	0.176295	3.16178	1.94255	0.0552117	0.813991	-4.04595
RPS24P5	100271094	100271094	369	329.53	10	3.26	2.29	NC_000001.11	180000440	180000808	369	-	Curated Genomic	gene	RPS24P5	100271094	0.354812	1.36169	1.8549	0.0669002	0.818412	-4.04603
LOC101027084	101027084	101027084	2701	2661.13	44.49	1.75	1.23	NC_000007.14	135650715	135653415	2701	+	Curated Genomic	gene	LOC101027084	101027084	-0.195232	1.25093	-1.85049	0.0675399	0.818412	-4.04648
VPS37B	79720	NM_024667.2,XM_005253622.2,XM_006719602.2,XM_011538742.1,XM_011538743.1,XM_011538744.1,XM_011538745.1,XM_011538746.1	3377.59	3337.72	265.51	8.33	5.86	NC_000012.12	122865328	122896220	30893	-	BestRefSeq%2CGnomon	gene	VPS37B	79720	-0.180627	3.37755	-1.9536	0.0538697	0.813991	-4.04803
C1orf27	54953	NM_001164245.1,NM_001164246.1,NM_017847.5,XM_011509660.1,XM_011509661.1,XM_011509662.1	3081.67	3041.81	444.32	15.3	10.76	NC_000001.11	186375758	186421375	45618	+	BestRefSeq%2CGnomon	gene	C1orf27	54953	0.136189	4.08793	1.96914	0.0520276	0.813991	-4.04819
MDGA1	266727	NM_153487.3,XM_006715056.2,XM_006715057.2,XR_926140.1,XR_926141.1,XR_926142.1	7203.71	7163.85	410	5.98	4.21	NC_000006.12	37632508	37697990	65483	-	BestRefSeq%2CGnomon	gene	MDGA1	266727	-0.237657	2.63988	-1.91468	0.0587258	0.815304	-4.04858
PEX11A	8800	NM_001271572.1,NM_001271573.1,NM_003847.2	2661.76	2621.9	181.05	7.24	5.09	NC_000015.10	89681531	89690784	9254	-	BestRefSeq	gene	PEX11A	8800	0.141805	2.76739	1.92523	0.0573734	0.813991	-4.04959
RPL12P31	100271406	100271406	619	579.21	2	0.37	0.26	NC_000011.10	35997148	35997766	619	-	Curated Genomic	gene	RPL12P31	100271406	-0.324795	0.510345	-1.82242	0.0717283	0.823543	-4.04967
FAM200B	285550	NM_001145191.1	4385	4345.13	491	11.82	8.31	NC_000004.12	15681729	15690447	8719	+	BestRefSeq	gene	FAM200B	285550	0.152271	3.46928	1.95108	0.0541735	0.813991	-4.0502
FTLP6	100462788	100462788	418	378.42	3.04	0.86	0.6	NC_000011.10	66771253	66771670	418	-	Curated Genomic	gene	FTLP6	100462788	-0.336577	1.29477	-1.85174	0.0673575	0.818412	-4.0522
SRI	6717	NM_001256891.1,NM_001256892.1,NM_003130.3,NM_198901.1,XM_006716097.2,XM_011516528.1	1900.44	1860.58	1290.99	72.84	51.22	NC_000007.14	88205115	88226993	21879	-	BestRefSeq%2CGnomon	gene	SRI	6717	0.169849	6.13786	1.9323	0.0564832	0.813991	-4.05262
SERPINA3	12	NM_001085.4	1590	1550.13	3974	269.4	189.44	NC_000014.9	94612377	94624053	11677	+	BestRefSeq	gene	SERPINA3	12	0.798738	6.90853	1.90639	0.0598057	0.815304	-4.05268
ZDHHC11	79844	NM_024786.2,XM_005248369.1,XM_011514125.1,XM_011514126.1,XM_011514127.1,XM_011514128.1,XM_011514129.1,XM_011514130.1,XM_011514131.1,XR_925653.1,XR_925654.1	2480.74	2440.88	391.61	16.82	11.83	NC_000005.10	795605	858973	63369	-	BestRefSeq%2CGnomon	gene	ZDHHC11	79844	-0.358337	4.33382	-1.96293	0.0527571	0.813991	-4.05284
LOC100996361	100996361	100996361	15704	15664.1	529.04	3.53	2.48	NC_000017.11	62231469	62247172	15704	-	Curated Genomic	gene	LOC100996361	100996361	-0.136581	2.35171	-1.89764	0.0609654	0.815304	-4.05326
CST3	1471	NM_000099.3,NM_001288614.1	887.45	847.58	3875	482.97	339.63	NC_000020.11	23627897	23638048	10152	-	BestRefSeq	gene	CST3	1471	0.249977	8.75709	1.8814	0.0631666	0.816399	-4.05371
RPS15AP18	100271360	100271360	452	412.37	4	1.04	0.73	NC_000005.10	179933775	179934226	452	-	Curated Genomic	gene	RPS15AP18	100271360	0.357085	0.183532	1.8196	0.0721607	0.823543	-4.05416
RPL35AP14	100271315	100271315	297	257.78	3	1.26	0.89	NC_000005.10	62575975	62576271	297	-	Curated Genomic	gene	RPL35AP14	100271315	0.474059	0.234477	1.82095	0.0719545	0.823543	-4.05444
PRH1	5554	NM_001291314.1,NM_001291315.1	1052	1012.13	24.07	2.51	1.76	NC_000012.12	10880961	11171623	290663	-	BestRefSeq	gene	PRH1	5554	-0.240345	1.80376	-1.87089	0.0646255	0.818412	-4.05451
LIFR	3977	NM_001127671.1,NM_002310.5,XM_011514040.1,XM_011514041.1,XM_011514042.1	10194.1	10154.2	4906.29	50.49	35.51	NC_000005.10	38474963	38595405	120443	-	BestRefSeq%2CGnomon	gene	LIFR	3977	0.212728	5.79511	1.93297	0.0563991	0.813991	-4.05545
CAPS2	84698	NM_001286547.1,NM_001286548.1,NM_001286549.1,NM_032606.3,XM_005269192.1,XM_005269194.3,XM_006719648.2,XM_006719649.2,XM_006719650.1,XM_011538876.1,XM_011538877.1,XM_011538878.1,XM_011538879.1,XM_011538880.1,XM_011538881.1,XM_011538882.1,XM_011538883.1,XM_011538884.1,XM_011538885.1,XM_011538886.1,XM_011538887.1,XM_011538888.1,XM_011538889.1,XM_011538890.1,XM_011538891.1,XM_011538892.1,XM_011538893…	4102.52	4062.65	341.43	8.8	6.19	NC_000012.12	75257036	75390928	133893	-	BestRefSeq%2CGnomon	gene	CAPS2	84698	0.146453	3.23024	1.93804	0.0557685	0.813991	-4.05607
EID2B	126272	NM_152361.2	1335	1295.13	89	7.23	5.08	NC_000019.10	39531533	39532867	1335	-	BestRefSeq	gene	EID2B	126272	0.252403	2.59697	1.8947	0.061358	0.815304	-4.05614
AHRR	57491	NM_001242412.1,NM_020731.4	5607	5567.13	122.84	2.31	1.62	NC_000005.10	304176	438291	134116	+	BestRefSeq	gene	AHRR	57491	0.320274	0.918816	1.83635	0.0696233	0.8189	-4.05652
ZNF436-AS1	148898	NR_033690.1,NR_033691.1	1905.02	1865.17	96.47	5.43	3.82	NC_000001.11	23368971	23371839	2869	+	BestRefSeq	gene	ZNF436-AS1	148898	0.202905	2.20835	1.88697	0.0624031	0.815304	-4.05696
LGI1	9211	NM_005097.2,XM_005270272.1	2213.12	2173.25	969.7	46.8	32.91	NC_000010.11	93757809	93798159	40351	+	BestRefSeq%2CGnomon	gene	LGI1	9211	0.23153	5.17535	1.94961	0.0543506	0.813991	-4.05735
NMI	9111	NM_004688.2,XM_005246941.2	1422.46	1382.59	35	2.66	1.87	NC_000002.12	151270465	151289916	19452	-	BestRefSeq%2CGnomon	gene	NMI	9111	0.235113	1.59863	1.86091	0.0660375	0.818412	-4.05796
RPS3AP11	100270904	100270904	799	759.14	10	1.39	0.98	NC_000001.11	42491715	42492513	799	+	Curated Genomic	gene	RPS3AP11	100270904	0.289562	0.330257	1.81551	0.0727915	0.824042	-4.05918
LOC100996419	100996419	XR_159000.3	1563	1523.13	20	1.38	0.97	NC_000005.10	179858904	179861283	2380	+	Gnomon	gene	LOC100996419	100996419	0.206738	0.886001	1.82208	0.0717804	0.823543	-4.05968
TAF15	8148	NM_003487.3,NM_139215.2,XM_011525314.1,XM_011525315.1	2114.6	2074.74	326	16.48	11.59	NC_000017.11	35809455	35847242	37788	+	BestRefSeq%2CGnomon	gene	TAF15	8148	-0.142808	4.11036	-1.96304	0.052745	0.813991	-4.06009
ANKRD29	147463	NM_173505.2,XM_011525828.1,XM_011525829.1,XM_011525830.1,XM_011525831.1,XM_011525832.1,XM_011525833.1,XM_011525834.1,XR_935195.1,XR_935196.1,XR_935197.1,XR_935198.1,XR_935199.1,XR_935200.1,XR_935201.1,XR_935202.1,XR_935203.1,XR_935204.1	3442.32	3402.46	390.34	12.01	8.45	NC_000018.10	23598926	23662892	63967	-	BestRefSeq%2CGnomon	gene	ANKRD29	147463	0.256327	3.2672	1.93871	0.0556852	0.813991	-4.06041
LOC101929240	101929240	XR_243770.3	1107	1067.13	47.17	4.66	3.28	NC_000017.11	64750402	64751508	1107	+	Gnomon	gene	LOC101929240	101929240	-0.1782	2.93885	-1.92294	0.0576651	0.813991	-4.06082
SRBD1	55133	NM_018079.4,XM_005264398.3,XM_011532946.1,XR_426987.1,XR_939693.1	3072.89	3033.03	140	4.84	3.4	NC_000002.12	45388680	45611295	222616	-	BestRefSeq%2CGnomon	gene	SRBD1	55133	0.160479	2.60961	1.90414	0.0601025	0.815304	-4.06085
IDNK	414328	NM_001001551.3,NM_001256915.1,NR_046421.1,NR_046422.1,XM_006717110.2,XM_006717111.2,XM_011518700.1	1809.83	1769.96	127.07	7.54	5.3	NC_000009.12	83623049	83644130	21082	+	BestRefSeq%2CGnomon	gene	IDNK	414328	0.23972	3.00874	1.9227	0.0576953	0.813991	-4.06092
LOC105369188	105369188	XM_011530649.1	1776	1736.13	48	2.9	2.04	NC_000022.11	37986323	37988098	1776	+	Gnomon	gene	LOC105369188	105369188	-0.328292	2.56299	-1.89819	0.0608919	0.815304	-4.06183
CRABP1	1381	NM_004378.2	772	732.15	6	0.87	0.61	NC_000015.10	78340324	78348230	7907	+	BestRefSeq	gene	CRABP1	1381	0.379483	0.15863	1.81413	0.0730062	0.824042	-4.06184
SMPDL3A	10924	NM_001286138.1,NM_006714.4,XM_005266797.3,XM_005266798.1,XM_005266799.1,XM_005266801.1,XM_005266802.1	1986.86	1947	100	5.39	3.79	NC_000006.12	122788456	122809720	21265	+	BestRefSeq%2CGnomon	gene	SMPDL3A	10924	0.164437	2.43912	1.88877	0.0621588	0.815304	-4.06185
NACA	4666	NM_001113202.1,NM_001113203.2,NR_045277.1,XM_006719412.1,XM_006719413.2,XM_006719414.1,XM_006719418.1,XM_006719419.1,XM_006719420.2,XM_006719421.1,XM_011538389.1	950.12	910.26	2135	247.58	174.1	NC_000012.12	56712427	56726275	13849	-	BestRefSeq%2CGnomon	gene	NACA	4666	0.146312	7.80791	1.89236	0.061674	0.815304	-4.06259
OGN	4969	NM_014057.3,NM_033014.2	2919.06	2879.2	64	2.33	1.64	NC_000009.12	92383967	92404655	20689	-	BestRefSeq	gene	OGN	4969	0.309983	1.45418	1.8464	0.0681369	0.818412	-4.06264
CYP7B1	9420	NM_004820.3	2395	2355.13	330	14.69	10.33	NC_000008.11	64595972	64798791	202820	-	BestRefSeq	gene	CYP7B1	9420	0.180753	3.78264	1.95357	0.0538732	0.813991	-4.06349
PIGN	23556	NM_012327.5,NM_176787.4,XM_011525889.1,XM_011525890.1,XM_011525891.1,XM_011525892.1,XM_011525893.1,XM_011525894.1,XM_011525895.1,XM_011525896.1,XM_011525897.1,XM_011525898.1	4432.93	4393.06	305	7.26	5.11	NC_000018.10	62044224	62187118	142895	-	BestRefSeq%2CGnomon	gene	PIGN	23556	0.144385	3.15317	1.9267	0.057188	0.813991	-4.06416
LOC105375324	105375324	XR_927599.1	569	529.24	5	1	0.71	NC_000007.14	64402039	64412499	10461	+	Gnomon	gene	LOC105375324	105375324	0.404465	0.104078	1.82537	0.0712783	0.823543	-4.0644
GJB6	10804	NM_001110219.2,NM_001110220.2,NM_001110221.2,NM_006783.4	2067.12	2027.26	321	16.61	11.68	NC_000013.11	20221962	20232395	10434	-	BestRefSeq	gene	GJB6	10804	0.394012	4.20811	1.95869	0.0532605	0.813991	-4.06603
DNHD1	144132	NM_144666.2,NM_173589.3	8245.53	8205.66	308	3.92	2.76	NC_000011.10	6497296	6572025	74730	+	BestRefSeq	gene	DNHD1	144132	-0.170334	2.62898	-1.90224	0.0603535	0.815304	-4.06651
ZFAND2B	130617	NM_001270998.1,NM_001270999.1,NM_138802.2,XM_006712285.1,XM_006712286.2	1224.84	1184.97	113	10.04	7.06	NC_000002.12	219206784	219209651	2868	+	BestRefSeq%2CGnomon	gene	ZFAND2B	130617	-0.143743	3.52828	-1.94529	0.0548769	0.813991	-4.06654
RPL12	6136	NM_000976.3	660	620.18	1201.07	205.44	144.46	NC_000009.12	127447674	127451432	3759	-	BestRefSeq	gene	RPL12	6136	0.188202	7.39771	1.8968	0.0610774	0.815304	-4.06718
GPM6B	2824	NM_001001994.1,NM_001001995.1,NM_001001996.1,NM_005278.3,XM_005274489.3,XM_005274490.3,XM_011545497.1	2443.53	2403.67	14514.5	633.08	445.18	NC_000023.11	13770939	13938732	167794	-	BestRefSeq%2CGnomon	gene	GPM6B	2824	0.151784	9.21348	1.86548	0.0653882	0.818412	-4.06785
ANKAR	150709	NM_144708.3,XM_011510673.1,XM_011510674.1,XM_011510675.1,XM_011510676.1,XM_011510677.1,XM_011510678.1,XM_011510679.1,XM_011510680.1,XM_011510681.1,XM_011510682.1,XM_011510683.1,XM_011510684.1,XM_011510685.1,XM_011510686.1,XM_011510687.1,XM_011510688.1,XM_011510689.1,XM_011510690.1,XM_011510691.1,XM_011510692.1,XM_011510693.1,XM_011510694.1,XM_011510695.1,XR_922865.1,XR_922866.1,XR_922867.1,XR_922…	4147.89	4108.02	214.91	5.48	3.85	NC_000002.12	189674292	189763058	88767	+	BestRefSeq%2CGnomon	gene	ANKAR	150709	0.135069	2.64757	1.90187	0.060402	0.815304	-4.06797
COQ9	57017	NM_020312.3	1689	1649.13	249	15.86	11.15	NC_000016.10	57447425	57461275	13851	+	BestRefSeq	gene	COQ9	57017	0.130838	3.9546	1.95617	0.0535618	0.813991	-4.06809
LOC730102	730102	NR_037167.1	2978	2938.13	73.38	2.62	1.84	NC_000001.11	178006136	178038007	31872	-	BestRefSeq	gene	LOC730102	730102	0.174936	1.44096	1.84121	0.0689011	0.8189	-4.06866
IGFBP4	3487	NM_001552.2	2236	2196.13	86	4.11	2.89	NC_000017.11	40443424	40457730	14307	+	BestRefSeq	gene	IGFBP4	3487	0.313596	2.19116	1.88349	0.0628784	0.81548	-4.06871
RPS10P19	100271350	100271350	789	749.14	16.18	2.29	1.61	NC_000011.10	46428593	46429381	789	-	Curated Genomic	gene	RPS10P19	100271350	-0.413711	0.865845	-1.8101	0.0736337	0.827242	-4.06872
LOC105374423	105374423	XR_925247.1,XR_925248.1,XR_925249.1,XR_925250.1,XR_925251.1,XR_925252.1	5909.37	5869.5	205	3.65	2.57	NC_000004.12	41540668	41555414	14747	-	Gnomon	gene	LOC105374423	105374423	-0.149549	2.20633	-1.87821	0.0636065	0.816399	-4.06894
RPL17P24	100271153	100271153	631	591.2	3	0.54	0.38	NC_000006.12	154216894	154217524	631	+	Curated Genomic	gene	RPL17P24	100271153	-0.326906	0.420739	-1.8063	0.0742305	0.83007	-4.06907
LOC101929112	101929112	XR_246129.3,XR_946057.1,XR_946058.1,XR_946059.1	639.66	599.92	16.22	2.87	2.02	NC_000010.11	73251622	73254343	2722	+	Gnomon	gene	LOC101929112	101929112	0.23407	1.27436	1.83637	0.0696205	0.8189	-4.06992
CD33	945	NM_001082618.1,NM_001177608.1,NM_001772.3,XM_011527531.1,XM_011527532.1,XR_935875.1	1285.83	1245.97	32	2.7	1.9	NC_000019.10	51215537	51240019	24483	+	BestRefSeq%2CGnomon	gene	CD33	945	0.249762	1.24394	1.83516	0.0698018	0.8189	-4.07023
LOC102724900	102724900	XR_430432.2,XR_938122.1	741.5	701.68	19	2.87	2.02	NC_000022.11	27331704	27357550	25847	+	Gnomon	gene	LOC102724900	102724900	0.503703	0.93279	1.81272	0.0732256	0.825227	-4.07032
LOC105370820	105370820	XR_932251.1	1775	1735.13	14.83	0.9	0.63	NC_000015.10	52225501	52237475	11975	+	Gnomon	gene	LOC105370820	105370820	-0.221702	0.759931	-1.8074	0.0740575	0.828714	-4.0709
ATF7	11016	NM_001130060.1,NM_001206682.1,NM_001206683.1,NM_006856.2,NR_073163.1,XM_005268587.2,XM_011537776.1,XM_011537777.1,XM_011537778.1	5818.06	5778.2	432	7.82	5.5	NC_000012.12	53507856	53626415	118560	-	BestRefSeq%2CGnomon	gene	ATF7	11016	-0.175726	3.43861	-1.94428	0.0550003	0.813991	-4.07093
GIMAP5	55340	NM_018384.4	1877	1837.13	47.76	2.73	1.92	NC_000007.14	150737348	150743649	6302	+	BestRefSeq	gene	GIMAP5	55340	-0.277626	2.40505	-1.88536	0.0626235	0.815304	-4.07141
CPE	1363	NM_001873.2	2428	2388.13	13851	608.09	427.61	NC_000004.12	165378945	165498330	119386	+	BestRefSeq	gene	CPE	1363	0.18714	9.06077	1.866	0.0653138	0.818412	-4.07157
PAQR8	85315	NM_133367.4	4738	4698.13	1884.55	41.97	29.51	NC_000006.12	52362128	52407777	45650	+	BestRefSeq	gene	PAQR8	85315	0.206752	5.65032	1.92472	0.0574388	0.813991	-4.07281
CTSS	1520	NM_001199739.1,NM_004079.4	4107	4067.13	451.13	11.61	8.16	NC_000001.11	150730196	150765957	35762	-	BestRefSeq	gene	CTSS	1520	0.188641	3.1669	1.93244	0.0564659	0.813991	-4.07285
ZNF780A	284323	NM_001010880.2,NM_001142577.1,NM_001142578.1,NM_001142579.1,XM_005258773.1,XM_005258774.2,XM_006723150.2,XM_011526771.1,XM_011526772.1,XM_011526773.1	3763.18	3723.32	577.72	16.24	11.42	NC_000019.10	40069152	40091736	22585	-	BestRefSeq%2CGnomon	gene	ZNF780A	284323	0.0977857	4.08486	1.95577	0.0536095	0.813991	-4.07304
TMEM38B	55151	NM_018112.2,XM_005252075.2,XM_005252076.1,XM_005252077.2,XM_005252078.2,XM_011518829.1,XM_011518830.1,XM_011518831.1,XM_011518832.1,XM_011518833.1	1891.39	1851.54	186	10.54	7.41	NC_000009.12	105694525	105776611	82087	+	BestRefSeq%2CGnomon	gene	TMEM38B	55151	0.158743	3.15423	1.92411	0.0575156	0.813991	-4.07343
LOC105376782	105376782	XR_933904.1	959	919.13	6.59	0.76	0.53	NC_000016.10	90156049	90157203	1155	+	Gnomon	gene	LOC105376782	105376782	0.595524	0.0346499	1.8025	0.0748302	0.832049	-4.0736
DMC1	11144	NM_001278208.1,NM_007068.3,NR_103474.1,XM_006724112.2,XM_011529834.1,XM_011529835.1,XM_011529836.1,XM_011529837.1,XM_011529838.1	2107.24	2067.37	69.29	3.52	2.47	NC_000022.11	38509154	38570286	61133	-	BestRefSeq%2CGnomon	gene	DMC1	11144	-0.165495	2.47459	-1.89108	0.0618463	0.815304	-4.0738
PSMG4	389362	NM_001128591.1,NM_001128592.1,NM_001135750.1,XM_011514591.1,XM_011514592.1,XM_011514593.1,XM_011514594.1,XM_011514595.1	804.91	765.09	55	7.6	5.35	NC_000006.12	3254449	3303019	48571	+	BestRefSeq%2CGnomon	gene	PSMG4	389362	-0.17723	2.93801	-1.90372	0.0601581	0.815304	-4.07398
SND1-IT1	27099	NR_027330.1	2569	2529.13	57	2.36	1.66	NC_000007.14	127997509	128000077	2569	+	BestRefSeq	gene	SND1-IT1	27099	-0.176601	1.60323	-1.84725	0.068012	0.818412	-4.07442
CCDC186	55088	NM_018017.2,XM_005269937.1,XM_011539914.1,XM_011539915.1,XM_011539916.1	6514.63	6474.77	853.15	13.78	9.69	NC_000010.11	114120856	114174605	53750	-	BestRefSeq%2CGnomon	gene	CCDC186	55088	0.139695	3.7318	1.94951	0.0543638	0.813991	-4.07462
LOC101928351	101928351	XR_241608.2,XR_924643.1,XR_924644.1	1168.22	1128.36	17	1.59	1.12	NC_000003.12	159799101	159824599	25499	-	Gnomon	gene	LOC101928351	101928351	-0.254038	1.23579	-1.81478	0.0729057	0.824042	-4.07468
CEP57	9702	NM_001243776.1,NM_001243777.1,NM_014679.4,XM_006718945.2,XM_006718946.2	3180.86	3141	409	13.64	9.59	NC_000011.10	95790461	95832693	42233	+	BestRefSeq%2CGnomon	gene	CEP57	9702	0.115426	3.71199	1.94513	0.0548957	0.813991	-4.07494
PRH1-PRR4	100533464	NR_037918.2	1645	1605.13	75.47	4.94	3.47	NC_000012.12	10845849	11171625	325777	-	BestRefSeq	gene	PRH1-PRR4	100533464	0.291365	1.81167	1.85426	0.0669937	0.818412	-4.07511
IFFO2	126917	NM_001136265.1,XM_011540630.1,XM_011540631.1	5855.51	5815.65	239	4.3	3.02	NC_000001.11	18904280	18956667	52388	-	BestRefSeq%2CGnomon	gene	IFFO2	126917	-0.149568	2.65568	-1.89748	0.0609868	0.815304	-4.07558
TMEM244	253582	NM_001010876.1,XM_011535669.1	552.81	513.07	3	0.62	0.44	NC_000006.12	129831244	129861503	30260	-	BestRefSeq%2CGnomon	gene	TMEM244	253582	-0.366206	0.585128	-1.80093	0.0750794	0.832485	-4.07572
RABL3	285282	NM_173825.3,XM_006713595.1	3883	3843.13	400.06	10.9	7.66	NC_000003.12	120686681	120742537	55857	-	BestRefSeq%2CGnomon	gene	RABL3	285282	0.121134	3.43949	1.93411	0.0562568	0.813991	-4.07689
NEMF	9147	NM_001301732.1,NM_004713.4,XM_005268200.3,XM_005268201.3,XM_011537316.1,XM_011537317.1,XM_011537318.1,XR_943556.1,XR_943557.1	3652.18	3612.32	1346	39.01	27.43	NC_000014.9	49783278	49853073	69796	-	BestRefSeq%2CGnomon	gene	NEMF	9147	0.102541	5.21669	1.9357	0.0560591	0.813991	-4.07722
WDR36	134430	NM_139281.2,XM_011543163.1	6126.09	6086.22	462	7.94	5.58	NC_000005.10	111092172	111130502	38331	+	BestRefSeq%2CGnomon	gene	WDR36	134430	0.139084	3.12747	1.92013	0.0580243	0.815304	-4.07745
NOS3	4846	NM_000603.4,NM_001160109.1,NM_001160110.1,NM_001160111.1,XM_006716002.2	2960.72	2920.86	47.2	1.69	1.19	NC_000007.14	150991056	151014599	23544	+	BestRefSeq%2CGnomon	gene	NOS3	4846	-0.274378	1.49139	-1.83852	0.0693009	0.8189	-4.07812
HSPD1P13	100462987	100462987	954	914.13	9	1.04	0.73	NC_000011.10	105706866	105707819	954	+	Curated Genomic	gene	HSPD1P13	100462987	-0.294859	1.11526	-1.81906	0.0722434	0.823543	-4.07821
NDUFB8P1	326606	326606	666	626.18	10	1.69	1.19	NC_000014.9	73631456	73632121	666	+	Curated Genomic	gene	NDUFB8P1	326606	-0.306571	0.906156	-1.81822	0.0723737	0.823543	-4.07823
SUPT6H	6830	NM_003170.3,XM_005258027.1,XM_011525147.1,XM_011525148.1,XM_011525149.1,XM_011525150.1,XM_011525151.1,XM_011525152.1	5529	5489.14	1448	27.59	19.4	NC_000017.11	28662203	28702237	40035	+	BestRefSeq%2CGnomon	gene	SUPT6H	6830	-0.101134	4.82044	-1.94475	0.0549432	0.813991	-4.07865
METTL25	84190	NM_032230.2,XM_005269184.2,XM_005269186.3,XM_006719636.2,XM_006719637.2,XM_011538827.1,XM_011538828.1,XM_011538829.1,XM_011538830.1,XR_944768.1,XR_944769.1	2623.24	2583.38	185	7.51	5.28	NC_000012.12	82358406	82479239	120834	+	BestRefSeq%2CGnomon	gene	METTL25	84190	0.147386	3.33094	1.93482	0.0561685	0.813991	-4.07876
F8A1	8263	NM_012151.3	1702	1662.13	100	6.32	4.44	NC_000023.11	154886360	154888061	1702	+	BestRefSeq	gene	F8A1	8263	-0.162316	2.87816	-1.90301	0.0602512	0.815304	-4.07892
LOC100419830	100419830	100419830	1521	1481.13	120.98	8.59	6.04	NC_000012.12	53574586	53576106	1521	+	Curated Genomic	gene	LOC100419830	100419830	-0.178862	3.57533	-1.94171	0.0553158	0.813991	-4.07999
TBC1D32	221322	NM_152730.5,NR_104452.1,XM_005266861.2,XM_011535569.1,XM_011535570.1,XM_011535571.1,XM_011535572.1,XM_011535573.1,XM_011535574.1,XM_011535575.1,XM_011535576.1,XM_011535577.1,XM_011535578.1,XM_011535579.1,XM_011535580.1,XM_011535581.1,XM_011535582.1,XM_011535583.1,XM_011535584.1,XM_011535585.1,XM_011535586.1,XR_942343.1,XR_942345.1,XR_942346.1	4694.09	4654.22	428.85	9.64	6.78	NC_000006.12	121079494	121334956	255463	-	BestRefSeq%2CGnomon	gene	TBC1D32	221322	0.136417	3.39587	1.92725	0.0571182	0.813991	-4.0804
SREBF1	6720	NM_001005291.2,NM_004176.4,XM_005256772.3,XM_006721570.2,XM_011523998.1,XM_011523999.1,XR_429821.2	4545.4	4505.53	271	6.29	4.43	NC_000017.11	17811349	17837017	25669	-	BestRefSeq%2CGnomon	gene	SREBF1	6720	-0.336157	3.3532	-1.91919	0.0581442	0.815304	-4.08056
LOC649352	649352	NR_046415.1	523	483.28	27.08	5.97	4.2	NC_000008.11	12379267	12379789	523	-	BestRefSeq	gene	LOC649352	649352	0.688469	1.55157	1.83366	0.0700255	0.8189	-4.08221
RPL10AP13	100271602	100271602	514	474.29	8	1.8	1.26	NC_000018.10	34573986	34574499	514	-	Curated Genomic	gene	RPL10AP13	100271602	-0.293056	1.57561	-1.83203	0.0702701	0.819226	-4.08224
CEP70	80321	NM_001288964.1,NM_001288965.1,NM_001288966.1,NM_001288967.1,NM_024491.3,XM_005247805.3,XM_005247806.2,XM_005247809.2,XM_011513205.1,XM_011513206.1,XM_011513207.1,XM_011513208.1,XM_011513209.1,XM_011513210.1,XM_011513211.1	2132.55	2092.69	498	24.96	17.56	NC_000003.12	138494339	138594383	100045	-	BestRefSeq%2CGnomon	gene	CEP70	80321	0.121358	4.46266	1.94732	0.0546287	0.813991	-4.08276
NFXL1	152518	NM_001278623.1,NM_001278624.1,NM_152995.5,NR_103795.1	3736.65	3696.79	268.98	7.62	5.36	NC_000004.12	47847233	47914667	67435	-	BestRefSeq	gene	NFXL1	152518	0.0958886	3.03924	1.91402	0.0588103	0.815304	-4.0831
KGFLP2	654466	NR_003670.1	4707	4667.13	476.33	10.68	7.51	NC_000009.12	39813784	39874566	60783	-	BestRefSeq	gene	KGFLP2	654466	0.307598	2.87481	1.8847	0.0627133	0.815304	-4.08358
LOC284950	284950	NR_038888.1	3108	3068.13	53.06	1.81	1.27	NC_000002.12	85815130	85826788	11659	+	BestRefSeq	gene	LOC284950	284950	-0.173253	1.44722	-1.82984	0.0706002	0.82085	-4.08546
SUCLA2-AS1	101929410	XR_245430.1	614	574.21	11	2.03	1.43	NC_000013.11	48001389	48002614	1226	+	Gnomon	gene	SUCLA2-AS1	101929410	0.3059	0.641957	1.79664	0.0757647	0.834058	-4.0858
CEP192	55125	NM_032142.3,XM_005258107.2,XM_005258108.1,XM_005258109.2,XM_005258110.1,XM_006722326.2,XM_006722327.2,XM_006722330.2,XM_011525672.1,XM_011525673.1,XM_011525674.1,XM_011525675.1,XM_011525676.1,XR_243809.2,XR_430040.2,XR_935064.1	7024.51	6984.64	1957.93	29.31	20.61	NC_000018.10	12991321	13125053	133733	+	BestRefSeq%2CGnomon	gene	CEP192	55125	0.137258	4.83656	1.938	0.0557735	0.813991	-4.08612
TMEM185B	79134	NM_024121.2	5938	5898.13	280.26	4.97	3.49	NC_000002.12	120217471	120223408	5938	-	BestRefSeq	gene	TMEM185B	79134	-0.112287	2.64699	-1.88953	0.062056	0.815304	-4.08624
NANOG	79923	NM_001297698.1,NM_024865.3,XM_011520850.1,XM_011520851.1,XM_011520852.1	2082.73	2042.86	19.63	1.01	0.71	NC_000012.12	7788426	7796061	7636	+	BestRefSeq%2CGnomon	gene	NANOG	79923	-0.18353	0.997786	-1.80409	0.0745792	0.830592	-4.08678
LOC100431174	100431174	100431174	1006	966.13	6	0.66	0.46	NC_000008.11	15688633	15689638	1006	-	Curated Genomic	gene	LOC100431174	100431174	-0.227678	0.740807	-1.79924	0.0753482	0.832713	-4.08704
HOMER2	9455	NM_004839.3,NM_199330.2,XM_005272448.3,XM_005272449.2,XM_006720775.2,XM_006720776.2,XM_011522231.1,XM_011522232.1,XM_011522233.1,XM_011522234.1	4376.62	4336.75	1102.66	26.61	18.71	NC_000015.10	82836946	82986161	149216	-	BestRefSeq%2CGnomon	gene	HOMER2	9455	0.180327	4.55175	1.9427	0.0551942	0.813991	-4.08756
CENPO	79172	NM_001199803.1,NM_024322.2,XM_006712102.2,XR_244957.1,XR_244958.1	4092.02	4052.16	153.14	3.96	2.78	NC_000002.12	24793306	24822376	29071	+	BestRefSeq%2CGnomon	gene	CENPO	79172	-0.142578	2.39343	-1.87127	0.064573	0.818412	-4.08872
LOC105374052	105374052	XR_924353.1,XR_924354.1,XR_924355.1,XR_924356.1	375	335.51	3	0.96	0.68	NC_000003.12	116170818	116180516	9699	-	Gnomon	gene	LOC105374052	105374052	-0.371829	1.35472	-1.81765	0.0724611	0.823543	-4.08878
MCTS1	28985	NM_001137554.1,NM_014060.2,XR_938549.1	6860.39	6820.53	893.1	13.69	9.63	NC_000023.11	120603889	120621159	17271	+	BestRefSeq%2CGnomon	gene	MCTS1	28985	0.178275	3.4491	1.92431	0.0574902	0.813991	-4.08886
ARL1	400	NM_001177.5,NM_001301068.1	3236.65	3196.79	1108	36.3	25.53	NC_000012.12	101393120	101407820	14701	-	BestRefSeq	gene	ARL1	400	0.200184	4.83474	1.93896	0.0556546	0.813991	-4.09024
DPRXP1	503641	503641	614	574.21	6	1.11	0.78	NC_000002.12	186488556	186489169	614	-	Curated Genomic	gene	DPRXP1	503641	0.281425	0.631814	1.79547	0.075952	0.834058	-4.09091
CNTFR-AS1	415056	NR_024369.1	884	844.13	11	1.38	0.97	NC_000009.12	34568012	34583072	15061	+	BestRefSeq	gene	CNTFR-AS1	415056	0.291397	0.795795	1.8054	0.0743727	0.830373	-4.09239
SPTLC1	10558	NM_001281303.1,NM_006415.3,NM_178324.2,XM_011518138.1,XM_011518139.1	2363.38	2323.52	898.64	40.55	28.52	NC_000009.12	92031134	92115474	84341	-	BestRefSeq%2CGnomon	gene	SPTLC1	10558	0.0982197	5.25639	1.92674	0.0571824	0.813991	-4.09289
LOC105374176	105374176	XR_924610.1,XR_924611.1	3030	2990.13	36	1.26	0.89	NC_000003.12	156448200	156457009	8810	-	Gnomon	gene	LOC105374176	105374176	0.210913	0.649235	1.79074	0.0767137	0.834694	-4.0929
RPL26	6154	NM_000987.3,XM_005256749.1,XM_005256750.1	585.92	546.15	1816.98	353.65	248.68	NC_000017.11	8377516	8383247	5732	-	BestRefSeq%2CGnomon	gene	RPL26	6154	0.143285	8.39508	1.86156	0.0659448	0.818412	-4.0941
LAMB1	3912	NM_002291.2,XM_011516203.1	5846	5806.13	565	10.18	7.16	NC_000007.14	107923801	108003359	79559	-	BestRefSeq%2CGnomon	gene	LAMB1	3912	0.247834	3.23959	1.90682	0.0597493	0.815304	-4.09425
AAAS	8086	NM_001173466.1,NM_015665.5,XM_006719617.2,XM_006719619.2,XM_011538777.1,XM_011538778.1,XM_011538779.1,XM_011538780.1,XM_011538781.1	1767.65	1727.78	158	9.6	6.75	NC_000012.12	53307456	53321628	14173	-	BestRefSeq%2CGnomon	gene	AAAS	8086	0.120425	3.32274	1.92432	0.0574893	0.813991	-4.09436
LOC101928137	101928137	NR_110130.1	1256	1216.13	52.6	4.55	3.2	NC_000012.12	73159190	73208317	49128	+	BestRefSeq	gene	LOC101928137	101928137	-0.232338	2.52014	-1.87905	0.0634905	0.816399	-4.0949
ASB4	51666	NM_016116.2,NM_145872.2,XM_011516301.1	3738	3698.13	46.67	1.32	0.93	NC_000007.14	95461542	95540231	78690	+	BestRefSeq%2CGnomon	gene	ASB4	51666	0.210009	1.20518	1.8108	0.0735253	0.827242	-4.09538
PRDM4	11108	NM_012406.3,XM_005268593.1,XM_011537782.1,XR_944482.1	4185.51	4145.65	388.77	9.81	6.9	NC_000012.12	107732866	107761272	28407	-	BestRefSeq%2CGnomon	gene	PRDM4	11108	-0.116747	3.49799	-1.92772	0.0570591	0.813991	-4.09573
TIMP4	7079	NM_003256.3	1633	1593.13	48	3.17	2.23	NC_000003.12	12153068	12159351	6284	-	BestRefSeq	gene	TIMP4	7079	0.222726	2.06577	1.84899	0.0677579	0.818412	-4.09645
ADAM21	8747	NM_003813.3	2664	2624.13	79.03	3.16	2.22	NC_000014.9	70452157	70459905	7749	+	BestRefSeq	gene	ADAM21	8747	0.20125	1.59311	1.82499	0.0713369	0.823543	-4.09747
LOC105375045	105375045	XR_926772.1	840	800.14	7	0.92	0.65	NC_000006.12	38242880	38246616	3737	+	Gnomon	gene	LOC105375045	105375045	-0.273572	0.707094	-1.78804	0.0771521	0.834694	-4.09754
LOC100507557	100507557	NR_038244.1,NR_038245.1,NR_038246.1	3941.98	3902.12	195.72	5.25	3.69	NC_000006.12	145734869	145886585	151717	+	BestRefSeq	gene	LOC100507557	100507557	0.181057	2.42997	1.86389	0.0656135	0.818412	-4.09854
LOC285442	285442	285442	2703	2663.13	51.73	2.04	1.43	NC_000004.12	188738371	188741073	2703	+	Curated Genomic	gene	LOC285442	285442	0.439171	1.02002	1.81907	0.0722427	0.823543	-4.09935
C1DP1	554049	554049	1192	1152.13	13.93	1.27	0.9	NC_000010.11	32510628	32511819	1192	-	Curated Genomic	gene	C1DP1	554049	0.342973	0.46525	1.78054	0.0783779	0.836168	-4.09977
FAM199X	139231	NM_207318.3,XM_005262079.1	7455.73	7415.87	2157	30.41	21.38	NC_000023.11	104166475	104195902	29428	+	BestRefSeq%2CGnomon	gene	FAM199X	139231	0.160811	4.83016	1.93291	0.0564066	0.813991	-4.0999
MDK	4192	NM_001012333.2,NM_001012334.2,NM_001270550.1,NM_001270551.1,NM_001270552.1,NM_002391.4,NR_073039.1,XM_011520116.1	855.99	816.13	31	4.01	2.82	NC_000011.10	46380784	46383837	3054	+	BestRefSeq%2CGnomon	gene	MDK	4192	0.340674	1.6873	1.83545	0.0697583	0.8189	-4.09993
LOC441320	441320	441320	371	331.52	2	0.65	0.46	NC_000008.11	7238286	7238656	371	-	Curated Genomic	gene	LOC441320	441320	-0.434961	0.743972	-1.7888	0.0770276	0.834694	-4.10052
EBAG9	9166	NM_001278938.1,NM_004215.4,NM_198120.2	2292.98	2253.12	204	9.5	6.68	NC_000008.11	109539700	109565996	26297	+	BestRefSeq	gene	EBAG9	9166	0.14612	3.12372	1.90631	0.0598161	0.815304	-4.10054
BDH2	56898	NM_020139.3,XM_005263140.2,XM_006714274.2,XM_011532127.1,XM_011532128.1	1758.73	1718.87	329	20.1	14.13	NC_000004.12	103077625	103099867	22243	-	BestRefSeq%2CGnomon	gene	BDH2	56898	0.237417	4.73747	1.93361	0.0563193	0.813991	-4.10064
LOC100420890	100420890	100420890	7138	7098.13	133.7	1.97	1.38	NC_000002.12	87985727	87992864	7138	-	Curated Genomic	gene	LOC100420890	100420890	-0.113477	1.45508	-1.81984	0.0721236	0.823543	-4.10137
EML4	27436	NM_001145076.2,NM_019063.4,XM_005264267.1,XM_005264268.3,XM_006711991.1,XM_006711992.2	5191.38	5151.52	493	10.01	7.04	NC_000002.12	42169338	42332548	163211	+	BestRefSeq%2CGnomon	gene	EML4	27436	0.131713	3.28092	1.90972	0.0593701	0.815304	-4.10146
NPC1	4864	NM_000271.4,XM_005258277.1,XM_005258278.3,XM_005258279.1,XM_006722479.2,XM_011526015.1	4892.69	4852.83	1254.89	27.05	19.02	NC_000018.10	23506184	23586617	80434	-	BestRefSeq%2CGnomon	gene	NPC1	4864	-0.141901	4.97511	-1.92749	0.0570875	0.813991	-4.10182
GAPDHP49	100421189	100421189	918	878.13	11	1.32	0.93	NC_000002.12	222503919	222504836	918	-	Curated Genomic	gene	GAPDHP49	100421189	-0.293069	0.641315	-1.77995	0.0784757	0.836168	-4.10204
SLC25A40	55972	NM_018843.3,XM_005250496.3,XM_005250497.3,XM_011516401.1,XM_011516402.1,XM_011516403.1,XM_011516404.1,XM_011516405.1,XR_242257.2,XR_927490.1	3405.91	3366.05	347.92	10.82	7.61	NC_000007.14	87833568	87876377	42810	-	BestRefSeq%2CGnomon	gene	SLC25A40	55972	0.169142	3.30627	1.90767	0.0596384	0.815304	-4.10214
PPP1R1B	84152	NM_001242464.1,NM_032192.3,NM_181505.3,XM_006722137.2	1584.03	1544.16	723	49.2	34.6	NC_000017.11	39626208	39636625	10418	+	BestRefSeq%2CGnomon	gene	PPP1R1B	84152	0.240836	5.96191	1.90084	0.0605393	0.815304	-4.1024
PAOX	196743	NM_152911.3,NM_207127.2,NM_207128.2,NR_109763.1,NR_109764.1,NR_109765.1,NR_109766.1	1857	1817.13	51	2.95	2.07	NC_000010.11	133379237	133391696	12460	+	BestRefSeq	gene	PAOX	196743	-0.203285	1.97437	-1.84521	0.0683112	0.818412	-4.10243
PPWD1	23398	NM_001278926.1,NM_001278927.1,NM_001278929.1,NM_015342.3,XM_005248474.2,XM_006714583.2,XM_011543295.1	2273.83	2233.96	338	15.87	11.16	NC_000005.10	65563236	65587549	24314	+	BestRefSeq%2CGnomon	gene	PPWD1	23398	0.134092	4.0293	1.93764	0.0558176	0.813991	-4.10262
FUT1	2523	NM_000148.3,XM_006723127.1	4242.01	4202.15	63.42	1.58	1.11	NC_000019.10	48748011	48755390	7380	-	BestRefSeq%2CGnomon	gene	FUT1	2523	-0.184602	1.50338	-1.81767	0.0724576	0.823543	-4.10299
RPS10	6204	NM_001014.4,NM_001203245.2,NM_001204091.1	650.12	610.31	998.99	173.68	122.13	NC_000006.12	34417454	34426125	8672	-	BestRefSeq	gene	RPS10	6204	0.171766	7.54246	1.87046	0.0646853	0.818412	-4.10363
PRIM1	5557	NM_000946.2	1462	1422.13	61	4.51	3.17	NC_000012.12	56731580	56752362	20783	-	BestRefSeq	gene	PRIM1	5557	0.152275	2.28982	1.86597	0.065319	0.818412	-4.10418
LOC105373802	105373802	XR_923705.1	4089	4049.13	57	1.47	1.04	NC_000002.12	190438859	190446113	7255	-	Gnomon	gene	LOC105373802	105373802	-0.14716	0.973671	-1.79018	0.0768051	0.834694	-4.10423
GRWD1	83743	NM_031485.3	2456	2416.13	131	5.68	4	NC_000019.10	48445773	48453907	8135	+	BestRefSeq	gene	GRWD1	83743	-0.137928	2.74596	-1.88298	0.0629495	0.815556	-4.10451
UBE2D4	51619	NM_015983.3,XM_006715734.2,XM_006715735.2,XM_006715736.2,XM_011515420.1,XM_011515421.1,XM_011515422.1,XM_011515423.1	3428.25	3388.38	313.82	9.7	6.82	NC_000007.14	43926436	43956136	29701	+	BestRefSeq%2CGnomon	gene	UBE2D4	51619	-0.102178	3.51245	-1.92402	0.0575282	0.813991	-4.10452
KLHL18	23276	NM_025010.4,XM_005265001.3,XM_005265002.3,XM_005265003.3,XM_006713079.1	4709.08	4669.21	244	5.47	3.84	NC_000003.12	47282840	47346816	63977	+	BestRefSeq%2CGnomon	gene	KLHL18	23276	-0.110351	2.85006	-1.88905	0.0621214	0.815304	-4.1048
ZNF518A	9849	NM_001278524.1,NM_001278525.1,NM_001278526.1,NM_014803.3,XM_011540405.1,XM_011540406.1,XM_011540407.1,XM_011540408.1,XM_011540409.1,XM_011540410.1,XM_011540411.1,XM_011540412.1,XM_011540413.1,XM_011540414.1,XM_011540415.1,XM_011540416.1,XM_011540417.1,XM_011540418.1,XM_011540419.1,XM_011540420.1,XM_011540421.1	9035.92	8996.06	1350	15.68	11.03	NC_000010.11	96129200	96163793	34594	+	BestRefSeq%2CGnomon	gene	ZNF518A	9849	0.128075	3.98244	1.93508	0.0561361	0.813991	-4.10515
CLIC4	25932	NM_013943.2,XM_011541202.1	4354.06	4314.2	2495.86	60.54	42.57	NC_000001.11	24745269	24844324	99056	+	BestRefSeq%2CGnomon	gene	CLIC4	25932	0.239526	5.86347	1.90442	0.0600653	0.815304	-4.10537
TET3	200424	NM_001287491.1,XM_005264187.2,XM_011532682.1,XM_011532683.1,XM_011532684.1,XM_011532685.1,XM_011532686.1,XM_011532687.1,XM_011532688.1,XM_011532689.1,XM_011532690.1	11216.1	11176.2	650	6.08	4.27	NC_000002.12	73983335	74108176	124842	+	BestRefSeq%2CGnomon	gene	TET3	200424	-0.202272	2.97431	-1.89187	0.0617399	0.815304	-4.10725
LOC101930137	101930137	XR_427241.2	1259	1219.13	12	1.04	0.73	NC_000002.12	241482075	241483457	1383	-	Gnomon	gene	LOC101930137	101930137	-0.274983	0.88848	-1.7916	0.0765743	0.834694	-4.1075
SLC30A6	55676	NM_001193513.1,NM_001193514.1,NM_001193515.1,NM_017964.3,XM_006712048.2,XM_011532959.1,XM_011532960.1,XM_011532961.1,XM_011532962.1,XM_011532963.1	4920.09	4880.23	347.33	7.45	5.24	NC_000002.12	32165841	32224112	58272	+	BestRefSeq%2CGnomon	gene	SLC30A6	55676	0.0993399	3.19925	1.90855	0.0595235	0.815304	-4.10784
LOC105371971	105371971	XR_935114.1,XR_935115.1	3143.49	3103.62	38	1.28	0.9	NC_000018.10	6336322	6367247	30926	+	Gnomon	gene	LOC105371971	105371971	-0.192063	1.01663	-1.78921	0.0769612	0.834694	-4.10856
HSP90B1	7184	NM_003299.2	2862	2822.13	4275.22	158.72	111.61	NC_000012.12	103930334	103947930	17597	+	BestRefSeq	gene	HSP90B1	7184	0.263748	7.02198	1.87619	0.0638864	0.816399	-4.10907
OSBPL7	114881	NM_145798.2,XM_011524274.1,XM_011524275.1,XR_934362.1	3680.71	3640.84	113	3.25	2.28	NC_000017.11	47807367	47821826	14460	-	BestRefSeq%2CGnomon	gene	OSBPL7	114881	-0.165421	2.16815	-1.85357	0.0670925	0.818412	-4.10918
[truncated: 19,919 more rows]

## Sheet: Female_only
gene_id	transcript_id.s.	length	effective_length	expected_count	TPM	FPKM	seqnames	start	end	width	strand	source	type	gene_symbol	transcript_id	logFC	AveExpr	t	P.Value	adj.P.Val	B
[truncated: 20,789 more rows]

[truncated: 2 more sheets: Male_only, All_samples_FOLR1]
