# Supplementary material for: Widespread choroid plexus contamination in sampling and profiling of brain tissue
Source: Mol Psychiatry. 2022 Jan 5;27(3):1839–47. doi: 10.1038/s41380-021-01416-3 (PMC9095494; doi:10.1038/s41380-021-01416-3)
Supplement: Supplementary file 4 — Supplementary Table 3 [file 41380_2021_1416_MOESM4_ESM.xlsx]

## Sheet: Sheet1
Brain region	# of samples	Mean TTR expression	Median TTR expression	Mean percentile rank of TTR
Amygdala	152	56.7	4.34	82.38
Caudate basal ganglia	246	17.22	2.57	77.17
Anterior cingulate cortex	176	10.67	3.87	80.07
Cerebellar hemisphere	215	4.34	1.2	70
Cerebellum	241	3.2	1.3	69.61
Frontal cortex	209	0.98	0.42	65.11
Hippocampus	197	164.86	43.96	94.7
Hypothalamus	202	57.78	15.31	89.89
Nucleus accumbens basal ganglia	246	26.07	0.78	72.02
Putamen basal ganglia	206	1.24	0.18	62.7
Spinal cord	159	74.82	26.81	90.45
Substantia nigra	139	80.43	16.77	100
