# Supplementary material for: Widespread choroid plexus contamination in sampling and profiling of brain tissue
Source: Mol Psychiatry. 2022 Jan 5;27(3):1839–47. doi: 10.1038/s41380-021-01416-3 (PMC9095494; doi:10.1038/s41380-021-01416-3)
Supplement: Supplementary file 5 — Supplementary Table 4 [file 41380_2021_1416_MOESM5_ESM.xls]

## Sheet: All_samples_TTR
gene_id	type	gene_type	gene_name	seqnames	logFC	AveExpr	t	P.Value	adj.P.Val	B
TTR	ENSG00000118271.9	gene	protein_coding	TTR	chr18	5.28546	7.08641	21.5442	3.55169e-53	8.64126e-49	106.375
FOLR1	ENSG00000110195.12	gene	protein_coding	FOLR1	chr11	1.72411	2.74748	8.72639	1.24615e-15	1.06766e-11	24.7091
GPR150	ENSG00000178015.4	gene	protein_coding	GPR150	chr5	-0.780574	1.67182	-8.71772	1.31648e-15	1.06766e-11	24.4837
SLC13A4	ENSG00000164707.15	gene	protein_coding	SLC13A4	chr7	1.2473	2.13789	7.665	8.59281e-13	5.22657e-09	18.5167
RP11-805F19.3	ENSG00000279042.1	gene	TEC	RP11-805F19.3	chr18	-1.40553	2.66651	-7.52807	1.93834e-12	9.43197e-09	17.8135
ZNF519	ENSG00000175322.11	gene	protein_coding	ZNF519	chr18	-0.501399	2.43801	-7.3939	4.26993e-12	1.48411e-08	17.0092
OR14I1	ENSG00000189181.4	gene	protein_coding	OR14I1	chr1	-0.853951	1.25824	-7.40511	3.99832e-12	1.48411e-08	16.964
LY86-AS1	ENSG00000216863.9	gene	antisense	LY86-AS1	chr6	-1.12587	1.99049	-7.36553	5.04122e-12	1.53316e-08	16.8829
RP11-416N2.4	ENSG00000273108.1	gene	antisense	RP11-416N2.4	chr10	-0.90054	3.71379	-7.28927	7.86427e-12	2.12597e-08	16.4957
SEPHS1P1	ENSG00000182722.5	gene	processed_pseudogene	SEPHS1P1	chr7	-0.602603	1.81283	-7.23726	1.06354e-11	2.5876e-08	16.0838
SLC37A1	ENSG00000160190.13	gene	protein_coding	SLC37A1	chr21	-0.435965	3.26133	-7.13177	1.95472e-11	4.32349e-08	15.6138
NT5DC1	ENSG00000178425.13	gene	protein_coding	NT5DC1	chr6	0.63866	4.51504	7.07623	2.68782e-11	5.15263e-08	15.3146
TPPP3	ENSG00000159713.10	gene	protein_coding	TPPP3	chr16	0.89208	8.03517	7.06644	2.84265e-11	5.15263e-08	15.2542
CACNA1C	ENSG00000151067.21	gene	protein_coding	CACNA1C	chr12	-0.612317	2.91997	-7.05907	2.96494e-11	5.15263e-08	15.2106
DLEU7	ENSG00000186047.9	gene	protein_coding	DLEU7	chr13	-0.481829	2.53396	-7.00136	4.12003e-11	6.68268e-08	14.8697
PLB1	ENSG00000163803.12	gene	protein_coding	PLB1	chr2	-0.527977	2.1375	-6.94757	5.59133e-11	8.50231e-08	14.5325
RP11-192H23.4	ENSG00000258472.8	gene	protein_coding	RP11-192H23.4	chr17	-0.7118	3.83416	-6.92457	6.36848e-11	8.6789e-08	14.4862
OPRD1	ENSG00000116329.10	gene	protein_coding	OPRD1	chr1	-0.757878	1.91026	-6.92312	6.42089e-11	8.6789e-08	14.438
INTS13	ENSG00000064102.14	gene	protein_coding	INTS13	chr12	0.489683	4.61469	6.89803	7.39798e-11	8.85263e-08	14.3424
HN1L	ENSG00000206053.12	gene	protein_coding	HN1L	chr16	0.746261	5.14317	6.8923	7.64099e-11	8.85263e-08	14.3106
NOS2	ENSG00000007171.16	gene	protein_coding	NOS2	chr17	-0.604811	1.94278	-6.89456	7.54433e-11	8.85263e-08	14.232
RP11-863P13.6	ENSG00000260166.1	gene	lincRNA	RP11-863P13.6	chr16	-1.00202	1.73169	-6.87895	8.23815e-11	9.11065e-08	14.2024
PDE8B	ENSG00000113231.13	gene	protein_coding	PDE8B	chr5	-0.573417	5.23457	-6.86265	9.02962e-11	9.55177e-08	14.1504
CRTC1	ENSG00000105662.15	gene	protein_coding	CRTC1	chr19	-0.872652	6.19142	-6.82934	1.08876e-10	1.10373e-07	13.9711
GJB1	ENSG00000169562.9	gene	protein_coding	GJB1	chrX	1.24599	6.19815	6.81857	1.15651e-10	1.12551e-07	13.9131
DIAPH2	ENSG00000147202.17	gene	protein_coding	DIAPH2	chrX	-0.489402	2.6885	-6.80121	1.27458e-10	1.19272e-07	13.8034
VIPR1	ENSG00000114812.12	gene	protein_coding	VIPR1	chr3	-0.876628	3.43382	-6.75465	1.65314e-10	1.39833e-07	13.5712
ADRA1B	ENSG00000170214.3	gene	protein_coding	ADRA1B	chr5	-1.09064	3.16235	-6.75318	1.66674e-10	1.39833e-07	13.5632
RP11-245D16.4	ENSG00000278238.1	gene	lincRNA	RP11-245D16.4	chr13	-0.713112	2.60362	-6.74352	1.75885e-10	1.42643e-07	13.4952
RPL12P30	ENSG00000242353.1	gene	processed_pseudogene	RPL12P30	chr11	-0.744389	1.52125	-6.75629	1.63806e-10	1.39833e-07	13.4651
CDYL2	ENSG00000166446.14	gene	protein_coding	CDYL2	chr16	-0.428659	3.48336	-6.71329	2.08088e-10	1.53417e-07	13.3509
RP11-399H11.2	ENSG00000233936.1	gene	lincRNA	RP11-399H11.2	chr9	-0.680277	1.01234	-6.73534	1.84086e-10	1.44478e-07	13.3493
MAP3K21	ENSG00000143674.10	gene	protein_coding	MAP3K21	chr1	-0.509661	1.86617	-6.71433	2.06894e-10	1.53417e-07	13.2854
RASGRP3	ENSG00000152689.17	gene	protein_coding	RASGRP3	chr2	0.867087	4.88444	6.64277	3.07494e-10	2.18842e-07	12.9752
KLK6	ENSG00000167755.14	gene	protein_coding	KLK6	chr19	1.29373	6.96224	6.6385	3.14815e-10	2.18842e-07	12.954
PTH2R	ENSG00000144407.9	gene	protein_coding	PTH2R	chr2	-0.902064	2.11955	-6.61385	3.6063e-10	2.43726e-07	12.7947
FBXO17	ENSG00000269190.5	gene	protein_coding	FBXO17	chr19	-0.386764	3.73853	-6.59999	3.8921e-10	2.55932e-07	12.7515
MREG	ENSG00000118242.15	gene	protein_coding	MREG	chr2	-0.601192	3.36869	-6.58608	4.20126e-10	2.62094e-07	12.6787
SMIM5	ENSG00000204323.5	gene	protein_coding	SMIM5	chr17	0.958177	3.18658	6.58718	4.176e-10	2.62094e-07	12.6584
HAGLR	ENSG00000224189.6	gene	antisense	HAGLR	chr2	1.16071	3.92561	6.5672	4.65998e-10	2.83443e-07	12.5769
ENPP6	ENSG00000164303.10	gene	protein_coding	ENPP6	chr4	0.962144	3.74925	6.55496	4.98324e-10	2.90929e-07	12.5155
RP11-640L9.2	ENSG00000281100.1	gene	TEC	RP11-640L9.2	chr3	-0.648193	1.69339	-6.55354	5.0222e-10	2.90929e-07	12.4501
SPAG5	ENSG00000076382.16	gene	protein_coding	SPAG5	chr17	-0.507008	3.35824	-6.53884	5.4428e-10	3.07961e-07	12.4312
LYPD8	ENSG00000259823.5	gene	protein_coding	LYPD8	chr1	-0.767197	2.02531	-6.52584	5.84361e-10	3.14306e-07	12.346
TMEM266	ENSG00000169758.12	gene	protein_coding	TMEM266	chr15	-0.552676	2.41044	-6.52277	5.94249e-10	3.14306e-07	12.3368
GLRA3	ENSG00000145451.12	gene	protein_coding	GLRA3	chr4	-0.664472	1.55989	-6.52515	5.86565e-10	3.14306e-07	12.2907
EIF4E1B	ENSG00000175766.11	gene	protein_coding	EIF4E1B	chr5	-0.73491	2.0816	-6.51519	6.19343e-10	3.20609e-07	12.2657
C3orf67-AS1	ENSG00000242428.5	gene	antisense	C3orf67-AS1	chr3	-0.593321	1.43708	-6.48774	7.19306e-10	3.64598e-07	12.1127
KCNA4	ENSG00000182255.6	gene	protein_coding	KCNA4	chr11	-0.719795	2.43509	-6.47774	7.59508e-10	3.67042e-07	12.1111
GALE	ENSG00000117308.14	gene	protein_coding	GALE	chr1	-0.363458	3.75275	-6.47591	7.67104e-10	3.67042e-07	12.1012
PITPNM2	ENSG00000090975.12	gene	protein_coding	PITPNM2	chr12	-0.66686	4.56737	-6.47329	7.78102e-10	3.67042e-07	12.0824
RGS6	ENSG00000182732.16	gene	protein_coding	RGS6	chr14	-0.62735	2.29127	-6.4718	7.84471e-10	3.67042e-07	12.0631
CDH9	ENSG00000113100.9	gene	protein_coding	CDH9	chr5	-1.05244	2.6742	-6.4466	8.99457e-10	4.07983e-07	11.9498
LRMP	ENSG00000118308.15	gene	protein_coding	LRMP	chr12	-0.73408	2.87714	-6.44536	9.05512e-10	4.07983e-07	11.9451
RP11-863P13.5	ENSG00000261193.1	gene	lincRNA	RP11-863P13.5	chr16	-0.853777	2.46555	-6.42959	9.86317e-10	4.16546e-07	11.8637
MYO1E	ENSG00000157483.8	gene	protein_coding	MYO1E	chr15	0.695244	3.96279	6.42834	9.93e-10	4.16546e-07	11.8564
ANKRD20A5P	ENSG00000186481.16	gene	transcribed_unprocessed_pseudogene	ANKRD20A5P	chr18	-0.562704	1.44868	-6.43965	9.33983e-10	4.1316e-07	11.8383
POU2F2	ENSG00000028277.21	gene	protein_coding	POU2F2	chr19	-0.615687	2.6313	-6.42904	9.89235e-10	4.16546e-07	11.8367
NHSL2	ENSG00000204131.9	gene	protein_coding	NHSL2	chrX	-0.469866	2.58511	-6.42099	1.03327e-09	4.19419e-07	11.8127
CPNE5	ENSG00000124772.11	gene	protein_coding	CPNE5	chr6	-0.800992	4.41704	-6.4208	1.03432e-09	4.19419e-07	11.809
RP11-259K15.2	ENSG00000258844.1	gene	lincRNA	RP11-259K15.2	chr14	1.15736	4.7064	6.41009	1.096e-09	4.30093e-07	11.7618
STRC	ENSG00000242866.9	gene	protein_coding	STRC	chr15	-0.531523	1.17732	-6.41268	1.08077e-09	4.30093e-07	11.6885
RP11-467J12.4	ENSG00000277639.2	gene	protein_coding	RP11-467J12.4	chr16	1.8226	2.67921	6.39261	1.2045e-09	4.65165e-07	11.6293
MOG	ENSG00000204655.11	gene	protein_coding	MOG	chr6	1.08148	8.84086	6.37807	1.30269e-09	4.87606e-07	11.5966
FFAR4	ENSG00000186188.10	gene	protein_coding	FFAR4	chr10	-0.571921	1.4901	-6.3822	1.27402e-09	4.84328e-07	11.5472
ELFN2	ENSG00000243902.6	gene	sense_overlapping	ELFN2	chr22	-0.595333	2.60285	-6.36302	1.41265e-09	5.034e-07	11.5165
TMEM98	ENSG00000006042.11	gene	protein_coding	TMEM98	chr17	0.766808	5.58806	6.36389	1.40602e-09	5.034e-07	11.5139
RP11-881M11.4	ENSG00000256196.1	gene	antisense	RP11-881M11.4	chr11	-0.657817	1.39904	-6.37159	1.34894e-09	4.97269e-07	11.4899
PRKAA2	ENSG00000162409.10	gene	protein_coding	PRKAA2	chr1	-0.443125	2.8081	-6.35564	1.46981e-09	5.10864e-07	11.4815
RUNDC3A-AS1	ENSG00000267750.5	gene	antisense	RUNDC3A-AS1	chr17	-0.499326	1.96805	-6.36106	1.42765e-09	5.034e-07	11.4682
ELK1	ENSG00000126767.17	gene	protein_coding	ELK1	chrX	-0.938729	6.32379	-6.34793	1.532e-09	5.24981e-07	11.4423
CYP2B7P	ENSG00000256612.7	gene	transcribed_unprocessed_pseudogene	CYP2B7P	chr19	-0.575517	2.2629	-6.34264	1.57617e-09	5.32613e-07	11.3916
CMTM5	ENSG00000166091.19	gene	protein_coding	CMTM5	chr14	0.846672	7.12137	6.32554	1.72758e-09	5.75782e-07	11.3247
OPN4	ENSG00000122375.11	gene	protein_coding	OPN4	chr10	-0.750427	1.63757	-6.30589	1.91935e-09	6.31051e-07	11.1882
SLC25A13	ENSG00000004864.13	gene	protein_coding	SLC25A13	chr7	0.624459	4.3086	6.29674	2.01562e-09	6.53867e-07	11.1786
RP11-1081L13.4	ENSG00000254966.1	gene	antisense	RP11-1081L13.4	chr11	-0.453612	2.45872	-6.28442	2.15271e-09	6.83154e-07	11.1081
MPP7	ENSG00000150054.18	gene	protein_coding	MPP7	chr10	-0.528421	1.99136	-6.28196	2.18111e-09	6.83154e-07	11.0793
S1PR5	ENSG00000180739.13	gene	protein_coding	S1PR5	chr19	0.925335	5.78945	6.2713	2.30878e-09	6.93488e-07	11.0387
ZBED9	ENSG00000232040.2	gene	protein_coding	ZBED9	chr6	-0.457319	1.37902	-6.28119	2.19014e-09	6.83154e-07	11.0299
ZNF702P	ENSG00000242779.6	gene	transcribed_processed_pseudogene	ZNF702P	chr19	-0.537209	1.64123	-6.27821	2.22527e-09	6.85327e-07	11.0286
RP6-91H8.1	ENSG00000258517.1	gene	lincRNA	RP6-91H8.1	chr14	-0.648057	1.15713	-6.27386	2.27744e-09	6.92628e-07	11.0093
RP11-482M8.3	ENSG00000269935.1	gene	antisense	RP11-482M8.3	chr16	-1.13848	4.45013	-6.2631	2.41202e-09	7.15663e-07	10.9996
ESYT3	ENSG00000158220.13	gene	protein_coding	ESYT3	chr3	-0.71824	2.32106	-6.26008	2.45113e-09	7.18506e-07	10.9907
SETD1B	ENSG00000139718.10	gene	protein_coding	SETD1B	chr12	-0.236599	3.71468	-6.25543	2.51253e-09	7.24841e-07	10.9685
CTB-78F1.1	ENSG00000254187.1	gene	antisense	CTB-78F1.1	chr5	-0.958863	2.08491	-6.25396	2.53233e-09	7.24841e-07	10.9532
RP11-863P13.4	ENSG00000205037.2	gene	lincRNA	RP11-863P13.4	chr16	-0.824392	2.43976	-6.24624	2.6385e-09	7.46449e-07	10.9263
CA14	ENSG00000118298.10	gene	protein_coding	CA14	chr1	0.971546	4.43147	6.23976	2.73093e-09	7.63718e-07	10.8882
PTPDC1	ENSG00000158079.14	gene	protein_coding	PTPDC1	chr9	0.501869	4.30925	6.23688	2.77302e-09	7.66678e-07	10.8701
ZNF697	ENSG00000143067.4	gene	protein_coding	ZNF697	chr1	-0.426229	2.09853	-6.23417	2.81336e-09	7.69091e-07	10.8492
PRIMA1	ENSG00000175785.12	gene	protein_coding	PRIMA1	chr14	0.962049	4.4973	6.23122	2.85773e-09	7.69821e-07	10.8415
CPXM2	ENSG00000121898.12	gene	protein_coding	CPXM2	chr10	0.681345	2.44118	6.2298	2.87931e-09	7.69821e-07	10.8251
ASPA	ENSG00000108381.10	gene	protein_coding	ASPA	chr17	0.899466	6.13721	6.22055	3.02425e-09	7.99781e-07	10.7806
SSTR1	ENSG00000139874.5	gene	protein_coding	SSTR1	chr14	-0.689358	3.67594	-6.20673	3.25416e-09	8.51331e-07	10.7155
CCDC78	ENSG00000162004.16	gene	protein_coding	CCDC78	chr16	1.22719	4.50852	6.20209	3.3352e-09	8.54163e-07	10.699
PRC1-AS1	ENSG00000258725.1	gene	antisense	PRC1-AS1	chr15	-0.450771	1.76594	-6.20359	3.30881e-09	8.54163e-07	10.6639
NOL4	ENSG00000101746.15	gene	protein_coding	NOL4	chr18	-0.642924	3.67277	-6.19053	3.5455e-09	8.98562e-07	10.6334
RP11-438B23.2	ENSG00000260412.1	gene	sense_overlapping	RP11-438B23.2	chr9	-0.705761	1.72954	-6.17858	3.77672e-09	9.45177e-07	10.5699
EMX1	ENSG00000135638.13	gene	protein_coding	EMX1	chr2	-0.79832	3.11039	-6.1752	3.84484e-09	9.45177e-07	10.5609
CNTNAP4	ENSG00000152910.18	gene	protein_coding	CNTNAP4	chr16	0.819218	6.25866	6.17514	3.84597e-09	9.45177e-07	10.5554
KCNH4	ENSG00000089558.8	gene	protein_coding	KCNH4	chr17	-0.582577	1.43731	-6.16794	3.99503e-09	9.7199e-07	10.486
CACNG2	ENSG00000166862.6	gene	protein_coding	CACNG2	chr22	-0.680919	2.55193	-6.14773	4.44422e-09	1.06008e-06	10.4305
LINC00621	ENSG00000262619.1	gene	lincRNA	LINC00621	chr13	-0.592068	1.63933	-6.14999	4.39165e-09	1.05791e-06	10.4045
SNAP25-AS1	ENSG00000227906.7	gene	antisense	SNAP25-AS1	chr20	-0.432489	1.86473	-6.14438	4.52338e-09	1.06848e-06	10.3855
RERE	ENSG00000142599.17	gene	protein_coding	RERE	chr1	-0.238787	5.78513	-6.13854	4.66449e-09	1.09122e-06	10.3683
LASP1	ENSG00000002834.17	gene	protein_coding	LASP1	chr17	-0.369114	5.86406	-6.12464	5.01833e-09	1.1504e-06	10.3033
RNF13	ENSG00000082996.19	gene	protein_coding	RNF13	chr3	0.592693	6.81197	6.12309	5.05931e-09	1.1504e-06	10.2963
KRT8P26	ENSG00000214659.4	gene	processed_pseudogene	KRT8P26	chr11	-0.468903	1.59164	-6.12492	5.01087e-09	1.1504e-06	10.2838
IWS1	ENSG00000163166.14	gene	protein_coding	IWS1	chr2	0.357014	5.86804	6.11575	5.25809e-09	1.17278e-06	10.2526
RP11-192H23.8	ENSG00000264608.1	gene	sense_intronic	RP11-192H23.8	chr17	-0.84099	4.4072	-6.11322	5.32826e-09	1.17278e-06	10.2381
FA2H	ENSG00000103089.8	gene	protein_coding	FA2H	chr16	1.03508	6.7687	6.11072	5.39873e-09	1.17278e-06	10.2326
SYNJ2	ENSG00000078269.14	gene	protein_coding	SYNJ2	chr6	0.661752	5.78176	6.1117	5.37093e-09	1.17278e-06	10.2307
TMEM125	ENSG00000179178.10	gene	protein_coding	TMEM125	chr1	1.02013	5.71891	6.10668	5.51433e-09	1.17687e-06	10.2056
KRT8P30	ENSG00000224928.2	gene	processed_pseudogene	KRT8P30	chr2	-0.537056	1.45522	-6.10753	5.48976e-09	1.17687e-06	10.2017
CTC-471C19.1	ENSG00000261037.1	gene	lincRNA	CTC-471C19.1	chr5	-0.584019	1.09584	-6.11106	5.38926e-09	1.17278e-06	10.1817
STEAP2	ENSG00000157214.13	gene	protein_coding	STEAP2	chr7	-0.63156	3.43636	-6.09423	5.88616e-09	1.24531e-06	10.1544
SLC41A2	ENSG00000136052.9	gene	protein_coding	SLC41A2	chr12	-0.362911	2.70975	-6.08859	6.06268e-09	1.25004e-06	10.1358
AC006466.5	ENSG00000232887.1	gene	processed_pseudogene	AC006466.5	chr7	-0.663787	1.55385	-6.09001	6.01769e-09	1.25004e-06	10.1282
RP11-416I2.1	ENSG00000260328.1	gene	lincRNA	RP11-416I2.1	chr17	-0.942178	2.9619	-6.0888	6.05601e-09	1.25004e-06	10.1253
LRRK1	ENSG00000154237.12	gene	protein_coding	LRRK1	chr15	-0.430645	2.10238	-6.08062	6.32083e-09	1.29232e-06	10.0673
SSTR3	ENSG00000278195.1	gene	protein_coding	SSTR3	chr22	-0.791967	2.52142	-6.06896	6.7181e-09	1.32887e-06	10.0369
SDCBP2	ENSG00000125775.14	gene	protein_coding	SDCBP2	chr20	-0.505819	5.24245	-6.07249	6.59549e-09	1.3168e-06	10.0357
COL4A5	ENSG00000188153.12	gene	protein_coding	COL4A5	chrX	0.912771	5.28769	6.07227	6.60293e-09	1.3168e-06	10.0352
CARNS1	ENSG00000172508.10	gene	protein_coding	CARNS1	chr11	1.16902	8.04213	6.06564	6.83569e-09	1.33817e-06	10.0185
RP6-91H8.5	ENSG00000269945.1	gene	lincRNA	RP6-91H8.5	chr14	-1.02198	1.90699	-6.06454	6.87511e-09	1.33817e-06	10.0125
FAM87A	ENSG00000182366.9	gene	lincRNA	FAM87A	chr8	-0.588356	1.07768	-6.07682	6.44789e-09	1.30731e-06	10.0012
2021-09-08	ENSG00000164402.13	gene	protein_coding	2021-09-08	chr5	0.493828	7.97263	6.05837	7.10006e-09	1.37099e-06	9.98409
U47924.31	ENSG00000272173.1	gene	antisense	U47924.31	chr12	-0.437562	2.75531	-6.04932	7.44335e-09	1.42596e-06	9.9377
ANLN	ENSG00000011426.10	gene	protein_coding	ANLN	chr7	1.03287	7.18169	6.04531	7.60054e-09	1.4447e-06	9.90911
VSTM5	ENSG00000214376.5	gene	protein_coding	VSTM5	chr11	-0.66994	2.64901	-6.03737	7.92144e-09	1.47967e-06	9.88216
CDH18	ENSG00000145526.11	gene	protein_coding	CDH18	chr5	-0.604178	2.52735	-6.03627	7.96697e-09	1.47967e-06	9.87617
CAPN3	ENSG00000092529.23	gene	protein_coding	CAPN3	chr15	0.802926	6.87371	6.03754	7.91441e-09	1.47967e-06	9.8655
HTR1E	ENSG00000168830.7	gene	protein_coding	HTR1E	chr6	-0.692074	1.9489	-6.03406	8.05933e-09	1.48548e-06	9.85539
TMEM241	ENSG00000134490.13	gene	protein_coding	TMEM241	chr18	-0.386614	2.61704	-6.02881	8.28235e-09	1.49259e-06	9.8397
CCDC85A	ENSG00000055813.5	gene	protein_coding	CCDC85A	chr2	-0.920416	4.41334	-6.02923	8.26408e-09	1.49259e-06	9.82234
FNDC9	ENSG00000172568.4	gene	protein_coding	FNDC9	chr5	-0.720846	2.86492	-6.02573	8.41607e-09	1.49462e-06	9.81785
RP11-197K6.1	ENSG00000223812.5	gene	lincRNA	RP11-197K6.1	chr3	-1.09334	1.75282	-6.02335	8.52076e-09	1.50225e-06	9.79676
CDK18	ENSG00000117266.15	gene	protein_coding	CDK18	chr1	0.941565	7.31796	6.02133	8.611e-09	1.50723e-06	9.79325
RP11-10A7.1	ENSG00000254890.1	gene	processed_pseudogene	RP11-10A7.1	chr11	-0.63318	1.01063	-6.02924	8.26384e-09	1.49259e-06	9.78654
COL9A2	ENSG00000049089.13	gene	protein_coding	COL9A2	chr1	0.65784	7.38572	6.01792	8.76491e-09	1.52322e-06	9.77679
GLP2R	ENSG00000065325.12	gene	protein_coding	GLP2R	chr17	-0.577535	1.14991	-6.0274	8.34331e-09	1.49259e-06	9.77618
PARVB	ENSG00000188677.14	gene	protein_coding	PARVB	chr22	-0.48521	4.14636	-6.01553	8.8743e-09	1.53129e-06	9.75461
PMP22	ENSG00000109099.13	gene	protein_coding	PMP22	chr17	0.702949	8.15156	6.00715	9.26919e-09	1.58485e-06	9.72991
CNGB1	ENSG00000070729.13	gene	protein_coding	CNGB1	chr16	-1.2956	2.7575	-6.00486	9.3801e-09	1.58485e-06	9.70708
HTR6	ENSG00000158748.3	gene	protein_coding	HTR6	chr1	-0.51495	1.35444	-6.00561	9.34333e-09	1.58485e-06	9.69122
KCNS2	ENSG00000156486.7	gene	protein_coding	KCNS2	chr8	-0.659143	1.61939	-5.9988	9.67929e-09	1.62412e-06	9.68151
CLIC6	ENSG00000159212.12	gene	protein_coding	CLIC6	chr21	1.47603	3.37012	5.98847	1.02118e-08	1.69016e-06	9.64131
FANCA	ENSG00000187741.14	gene	protein_coding	FANCA	chr16	-0.374541	1.6174	-5.99199	1.00271e-08	1.67096e-06	9.62176
RP5-907C10.3	ENSG00000279419.1	gene	TEC	RP5-907C10.3	chr7	0.893593	4.87592	5.9845	1.0424e-08	1.70828e-06	9.60575
SLC5A11	ENSG00000158865.12	gene	protein_coding	SLC5A11	chr16	1.31631	5.43161	5.9838	1.04617e-08	1.70828e-06	9.59451
LINC01123	ENSG00000204588.5	gene	lincRNA	LINC01123	chr2	-0.723125	2.94812	-5.97859	1.0748e-08	1.72039e-06	9.585
FSTL4	ENSG00000053108.16	gene	protein_coding	FSTL4	chr5	-0.640783	1.5609	-5.98245	1.05355e-08	1.70885e-06	9.58447
TMEM52B	ENSG00000165685.8	gene	protein_coding	TMEM52B	chr12	-0.560312	1.58553	-5.979	1.07253e-08	1.72039e-06	9.56151
RPP14	ENSG00000163684.11	gene	protein_coding	RPP14	chr3	-0.249564	3.61533	-5.96916	1.12852e-08	1.79457e-06	9.53535
MYOM2	ENSG00000036448.9	gene	protein_coding	MYOM2	chr8	-0.470022	3.20251	-5.96451	1.15593e-08	1.82621e-06	9.52064
TF	ENSG00000091513.14	gene	protein_coding	TF	chr3	1.09729	9.69112	5.96079	1.17838e-08	1.84967e-06	9.50507
CTB-25B13.5	ENSG00000268798.1	gene	lincRNA	CTB-25B13.5	chr19	-0.420695	1.87873	-5.95831	1.19358e-08	1.86152e-06	9.47145
RP11-662M24.2	ENSG00000256725.1	gene	lincRNA	RP11-662M24.2	chr12	-0.668613	2.11691	-5.95156	1.23591e-08	1.89118e-06	9.45952
SPAG5-AS1	ENSG00000227543.4	gene	processed_transcript	SPAG5-AS1	chr17	-0.376622	1.8143	-5.95428	1.21868e-08	1.87661e-06	9.44892
AC018647.3	ENSG00000227544.8	gene	lincRNA	AC018647.3	chr7	0.910732	5.47165	5.95451	1.2172e-08	1.87661e-06	9.44763
C20orf203	ENSG00000198547.8	gene	lincRNA	C20orf203	chr20	-0.458977	1.97045	-5.94688	1.26607e-08	1.91748e-06	9.42016
KCNC4	ENSG00000116396.14	gene	protein_coding	KCNC4	chr1	-0.593273	3.37016	-5.94526	1.27675e-08	1.91748e-06	9.41602
TSPAN8	ENSG00000127324.8	gene	protein_coding	TSPAN8	chr12	0.975895	2.72955	5.94526	1.27672e-08	1.91748e-06	9.41174
HPN	ENSG00000105707.13	gene	protein_coding	HPN	chr19	0.727967	3.80711	5.94108	1.30452e-08	1.9221e-06	9.40342
CDKN3	ENSG00000100526.19	gene	protein_coding	CDKN3	chr14	-0.429093	2.24017	-5.94124	1.30346e-08	1.9221e-06	9.40323
KB-1836B5.4	ENSG00000272128.1	gene	lincRNA	KB-1836B5.4	chr8	-0.675271	1.90698	-5.94074	1.30682e-08	1.9221e-06	9.38928
UGT8	ENSG00000174607.10	gene	protein_coding	UGT8	chr4	1.0553	6.80506	5.94006	1.31142e-08	1.9221e-06	9.38474
INHBA-AS1	ENSG00000224116.6	gene	antisense	INHBA-AS1	chr7	-0.764729	3.04796	-5.93382	1.35425e-08	1.97299e-06	9.36154
SH2D5	ENSG00000189410.11	gene	protein_coding	SH2D5	chr1	-0.939956	4.42913	-5.93232	1.36473e-08	1.97642e-06	9.34321
SBF2-AS1	ENSG00000246273.6	gene	antisense	SBF2-AS1	chr11	-0.409729	2.25849	-5.92427	1.42249e-08	2.03583e-06	9.31811
FOLH1	ENSG00000086205.16	gene	protein_coding	FOLH1	chr11	0.976412	5.82737	5.92763	1.39807e-08	2.01272e-06	9.31491
SLC45A3	ENSG00000158715.5	gene	protein_coding	SLC45A3	chr1	1.0462	5.12134	5.92204	1.43892e-08	2.0473e-06	9.29011
C2orf88	ENSG00000187699.10	gene	protein_coding	C2orf88	chr2	0.501543	3.93909	5.91279	1.50895e-08	2.12212e-06	9.26675
RP11-1246C19.1	ENSG00000273230.1	gene	lincRNA	RP11-1246C19.1	chr7	-0.460909	3.33474	-5.91297	1.5076e-08	2.12212e-06	9.26286
LINC01616	ENSG00000261340.1	gene	lincRNA	LINC01616	chr11	-0.872662	2.92445	-5.90667	1.55712e-08	2.15254e-06	9.22765
SLC9A7P1	ENSG00000227825.4	gene	transcribed_processed_pseudogene	SLC9A7P1	chr12	-0.516773	1.69458	-5.90389	1.57954e-08	2.1712e-06	9.21895
PLP1	ENSG00000123560.13	gene	protein_coding	PLP1	chrX	0.921653	12.107	5.90763	1.54952e-08	2.15254e-06	9.2183
MCHR2	ENSG00000152034.10	gene	protein_coding	MCHR2	chr6	-0.725523	0.935819	-5.90912	1.53772e-08	2.15016e-06	9.20173
DNAJC5G	ENSG00000163793.12	gene	protein_coding	DNAJC5G	chr2	-0.725973	1.50133	-5.89909	1.61889e-08	2.21279e-06	9.1874
CBLN2	ENSG00000141668.9	gene	protein_coding	CBLN2	chr18	-0.813016	3.19855	-5.8772	1.8111e-08	2.448e-06	9.0902
SPC24	ENSG00000161888.11	gene	protein_coding	SPC24	chr19	-0.466685	1.3937	-5.88137	1.77283e-08	2.40966e-06	9.0847
CDC42EP3	ENSG00000163171.7	gene	protein_coding	CDC42EP3	chr2	-0.447728	3.0767	-5.86631	1.91489e-08	2.57399e-06	9.03963
RP11-88E10.4	ENSG00000277159.1	gene	lincRNA	RP11-88E10.4	chr13	-0.407756	1.76387	-5.86394	1.93825e-08	2.59107e-06	9.0155
ERMN	ENSG00000136541.14	gene	protein_coding	ERMN	chr2	0.882467	8.82247	5.85945	1.98322e-08	2.62237e-06	9.01095
CNDP1	ENSG00000150656.14	gene	protein_coding	CNDP1	chr18	0.994729	7.05826	5.86031	1.97448e-08	2.62237e-06	8.99795
DGKB	ENSG00000136267.13	gene	protein_coding	DGKB	chr7	-0.730555	3.52832	-5.8553	2.02567e-08	2.66403e-06	8.96694
LNX1	ENSG00000072201.13	gene	protein_coding	LNX1	chr4	-0.692841	3.19167	-5.85031	2.07797e-08	2.71812e-06	8.95387
KIAA2022	ENSG00000050030.13	gene	protein_coding	KIAA2022	chrX	-0.532234	2.28564	-5.8416	2.17231e-08	2.79642e-06	8.92745
C1QL3	ENSG00000165985.9	gene	protein_coding	C1QL3	chr10	-1.24329	3.1701	-5.84576	2.1267e-08	2.76699e-06	8.92575
MAMLD1	ENSG00000013619.13	gene	protein_coding	MAMLD1	chrX	-0.435062	4.23706	-5.84276	2.15957e-08	2.7948e-06	8.90086
FAM65A	ENSG00000039523.19	gene	protein_coding	FAM65A	chr16	-0.455416	6.15118	-5.83866	2.20509e-08	2.8089e-06	8.89334
MGAT5B	ENSG00000167889.12	gene	protein_coding	MGAT5B	chr17	-0.934186	4.54845	-5.84014	2.18858e-08	2.80253e-06	8.89113
ENPP2	ENSG00000136960.12	gene	protein_coding	ENPP2	chr8	0.976632	7.75901	5.83615	2.23353e-08	2.8303e-06	8.89094
MMP24	ENSG00000125966.9	gene	protein_coding	MMP24	chr20	-0.621713	3.72555	-5.83444	2.25305e-08	2.84025e-06	8.86399
EVI2A	ENSG00000126860.11	gene	protein_coding	EVI2A	chr17	0.958149	7.23648	5.83004	2.3041e-08	2.8748e-06	8.85121
LITAF	ENSG00000189067.12	gene	protein_coding	LITAF	chr16	0.571293	5.92084	5.83229	2.27785e-08	2.8567e-06	8.84925
LDLRAP1	ENSG00000157978.11	gene	protein_coding	LDLRAP1	chr1	0.825886	4.8157	5.82843	2.32304e-08	2.88366e-06	8.83725
PTCHD1	ENSG00000165186.11	gene	protein_coding	PTCHD1	chrX	-0.542046	1.8678	-5.82399	2.37622e-08	2.9052e-06	8.83142
MYO1D	ENSG00000176658.16	gene	protein_coding	MYO1D	chr17	0.736087	4.35638	5.82471	2.36751e-08	2.9052e-06	8.82465
CDR2L	ENSG00000109089.7	gene	protein_coding	CDR2L	chr17	0.647328	5.64448	5.82599	2.35215e-08	2.90496e-06	8.81832
CDON	ENSG00000064309.14	gene	protein_coding	CDON	chr11	-0.423071	1.84163	-5.82041	2.41982e-08	2.94371e-06	8.81063
ARPP21	ENSG00000172995.16	gene	protein_coding	ARPP21	chr3	-0.734347	4.39422	-5.81921	2.43468e-08	2.94706e-06	8.78634
SLC22A15	ENSG00000163393.12	gene	protein_coding	SLC22A15	chr1	0.525894	4.6122	5.81684	2.46425e-08	2.95346e-06	8.77894
OPRK1	ENSG00000082556.10	gene	protein_coding	OPRK1	chr8	-0.638648	1.64411	-5.81525	2.4842e-08	2.96277e-06	8.77845
CIT	ENSG00000122966.15	gene	protein_coding	CIT	chr12	-0.626012	5.20455	-5.81707	2.46137e-08	2.95346e-06	8.77772
ISLR2	ENSG00000167178.15	gene	protein_coding	ISLR2	chr15	-0.702807	2.73555	-5.81213	2.52386e-08	2.99539e-06	8.77183
HPCAL1	ENSG00000115756.12	gene	protein_coding	HPCAL1	chr2	-0.69134	5.62477	-5.80814	2.57552e-08	3.04186e-06	8.74158
MAG	ENSG00000105695.14	gene	protein_coding	MAG	chr19	1.08991	8.77146	5.80166	2.66178e-08	3.10604e-06	8.73252
TMEM63A	ENSG00000196187.11	gene	protein_coding	TMEM63A	chr1	0.97689	5.90558	5.80296	2.64417e-08	3.10604e-06	8.70753
CDHR2	ENSG00000074276.10	gene	protein_coding	CDHR2	chr5	-0.436561	1.39204	-5.80024	2.68092e-08	3.10604e-06	8.70067
FAM84A	ENSG00000162981.13	gene	protein_coding	FAM84A	chr2	-0.563135	4.04331	-5.80038	2.67909e-08	3.10604e-06	8.69608
ANKRD30B	ENSG00000180777.13	gene	protein_coding	ANKRD30B	chr18	-0.612116	1.2905	-5.7941	2.76579e-08	3.18917e-06	8.67518
UPP2	ENSG00000007001.12	gene	protein_coding	UPP2	chr2	-0.551525	2.77611	-5.78676	2.87061e-08	3.25081e-06	8.66378
DLGAP2	ENSG00000198010.12	gene	protein_coding	DLGAP2	chr8	-0.576576	2.84775	-5.78811	2.85112e-08	3.25081e-06	8.66013
ZFR2	ENSG00000105278.10	gene	protein_coding	ZFR2	chr19	-0.619289	3.89167	-5.79106	2.80875e-08	3.22344e-06	8.6533
MYLK4	ENSG00000145949.9	gene	protein_coding	MYLK4	chr6	-0.368785	1.95374	-5.7862	2.8788e-08	3.25081e-06	8.65103
CDC42EP2	ENSG00000149798.4	gene	protein_coding	CDC42EP2	chr11	0.652136	4.97498	5.78571	2.88604e-08	3.25081e-06	8.62305
SMAD3	ENSG00000166949.15	gene	protein_coding	SMAD3	chr15	-0.472172	4.61732	-5.78188	2.94247e-08	3.29909e-06	8.60263
NPY1R	ENSG00000164128.6	gene	protein_coding	NPY1R	chr4	-1.01424	3.52397	-5.77905	2.98491e-08	3.32054e-06	8.59601
FGFR2	ENSG00000066468.22	gene	protein_coding	FGFR2	chr10	0.627214	6.30483	5.77879	2.98889e-08	3.32054e-06	8.59346
TFR2	ENSG00000106327.12	gene	protein_coding	TFR2	chr7	-0.656618	3.09345	-5.77302	3.0775e-08	3.38803e-06	8.59259
SSH1	ENSG00000084112.14	gene	protein_coding	SSH1	chr12	-0.33029	3.83431	-5.77516	3.04434e-08	3.36676e-06	8.58279
PRR5L	ENSG00000135362.13	gene	protein_coding	PRR5L	chr11	0.647893	3.65301	5.76837	3.15071e-08	3.44667e-06	8.57253
RP6-191P20.4	ENSG00000236064.1	gene	antisense	RP6-191P20.4	chrX	-0.585444	2.01121	-5.76683	3.17536e-08	3.44667e-06	8.55969
ZFPM1	ENSG00000179588.8	gene	protein_coding	ZFPM1	chr16	-0.521996	3.28511	-5.76459	3.21147e-08	3.44667e-06	8.55117
SPDEF	ENSG00000124664.10	gene	protein_coding	SPDEF	chr6	-0.516448	2.21549	-5.76358	3.22802e-08	3.44667e-06	8.54999
PPP1R14A	ENSG00000167641.10	gene	protein_coding	PPP1R14A	chr19	0.905234	7.94758	5.76381	3.22417e-08	3.44667e-06	8.54139
NLRP3	ENSG00000162711.16	gene	protein_coding	NLRP3	chr1	-0.43746	2.52222	-5.75867	3.30899e-08	3.47016e-06	8.52691
MVB12B	ENSG00000196814.14	gene	protein_coding	MVB12B	chr9	0.541819	6.26725	5.76217	3.25111e-08	3.44667e-06	8.51785
CTA-250D10.19	ENSG00000224883.1	gene	antisense	CTA-250D10.19	chr22	-0.516352	1.03538	-5.76173	3.25825e-08	3.44667e-06	8.51539
BTBD9	ENSG00000183826.16	gene	protein_coding	BTBD9	chr6	-0.600719	4.73229	-5.76193	3.25492e-08	3.44667e-06	8.50961
TMEM206	ENSG00000065600.12	gene	protein_coding	TMEM206	chr1	0.67343	5.45294	5.76199	3.25393e-08	3.44667e-06	8.5071
ADAMTS7P1	ENSG00000274376.4	gene	transcribed_unprocessed_pseudogene	ADAMTS7P1	chr15	-0.460362	1.59349	-5.75602	3.35355e-08	3.5018e-06	8.50072
LDB3	ENSG00000122367.19	gene	protein_coding	LDB3	chr10	0.793046	4.83037	5.75889	3.30528e-08	3.47016e-06	8.49799
VLDLR	ENSG00000147852.15	gene	protein_coding	VLDLR	chr9	0.385295	3.84053	5.75333	3.39951e-08	3.51958e-06	8.48324
DBNDD2	ENSG00000244274.7	gene	protein_coding	DBNDD2	chr20	0.76986	9.53446	5.74764	3.49841e-08	3.60663e-06	8.47723
FNTB	ENSG00000257365.7	gene	protein_coding	FNTB	chr14	0.480652	5.23511	5.75409	3.38652e-08	3.51958e-06	8.46821
TUBA8	ENSG00000183785.14	gene	protein_coding	TUBA8	chr22	-0.667209	2.16226	-5.74557	3.53519e-08	3.61751e-06	8.46741
NPY5R	ENSG00000164129.11	gene	protein_coding	NPY5R	chr4	-0.489026	1.83063	-5.74236	3.59296e-08	3.62724e-06	8.44917
GRK2	ENSG00000173020.10	gene	protein_coding	GRK2	chr11	-0.524755	7.62225	-5.74237	3.59264e-08	3.62724e-06	8.44629
SLC13A3	ENSG00000158296.13	gene	protein_coding	SLC13A3	chr20	0.572291	4.21494	5.74434	3.55716e-08	3.62116e-06	8.44091
UTS2R	ENSG00000181408.3	gene	protein_coding	UTS2R	chr17	-0.575018	0.952023	-5.74537	3.53871e-08	3.61751e-06	8.41768
MKL2	ENSG00000186260.16	gene	protein_coding	MKL2	chr16	-0.73772	4.99965	-5.74093	3.61899e-08	3.63843e-06	8.41344
KB-1517D11.4	ENSG00000272321.1	gene	antisense	KB-1517D11.4	chr8	-0.851449	2.17233	-5.73243	3.77732e-08	3.78198e-06	8.40022
HPN-AS1	ENSG00000227392.1	gene	antisense	HPN-AS1	chr19	0.889934	3.7029	5.73101	3.80435e-08	3.79343e-06	8.39607
SYN3	ENSG00000185666.14	gene	protein_coding	SYN3	chr22	-0.382687	2.43753	-5.7278	3.86635e-08	3.81872e-06	8.38119
RP11-87E22.2	ENSG00000248738.6	gene	antisense	RP11-87E22.2	chr8	-0.77324	1.39462	-5.7258	3.90552e-08	3.8315e-06	8.37005
KCNJ13	ENSG00000115474.6	gene	protein_coding	KCNJ13	chr2	0.866906	1.65989	5.72775	3.86722e-08	3.81872e-06	8.35307
PKNOX2	ENSG00000165495.15	gene	protein_coding	PKNOX2	chr11	-0.526931	4.03881	-5.72726	3.8768e-08	3.81872e-06	8.34383
DCLK3	ENSG00000163673.7	gene	protein_coding	DCLK3	chr3	-0.686628	1.50086	-5.71869	4.04757e-08	3.95492e-06	8.33961
HTR5A-AS1	ENSG00000220575.7	gene	antisense	HTR5A-AS1	chr7	-0.839097	2.62369	-5.71219	4.18202e-08	4.06994e-06	8.30505
AC091878.1	ENSG00000215196.4	gene	antisense	AC091878.1	chr5	-0.491188	2.12036	-5.70904	4.24872e-08	4.11838e-06	8.29455
FAM183A	ENSG00000186973.10	gene	protein_coding	FAM183A	chr1	1.82666	3.54219	5.70361	4.36617e-08	4.21543e-06	8.26797
MOBP	ENSG00000168314.17	gene	protein_coding	MOBP	chr3	0.924588	9.35376	5.69812	4.48815e-08	4.25986e-06	8.24032
LRRTM4	ENSG00000176204.13	gene	protein_coding	LRRTM4	chr2	-0.49003	2.56721	-5.69635	4.52825e-08	4.25986e-06	8.23156
NIPAL4	ENSG00000172548.14	gene	protein_coding	NIPAL4	chr5	0.890217	3.4029	5.69529	4.55225e-08	4.25986e-06	8.22678
PCDHB14	ENSG00000120327.6	gene	protein_coding	PCDHB14	chr5	-0.276967	3.17687	-5.69662	4.52198e-08	4.25986e-06	8.22619
FAM124A	ENSG00000150510.16	gene	protein_coding	FAM124A	chr13	0.680279	4.79362	5.70008	4.4443e-08	4.25986e-06	8.21724
SERTAD4-AS1	ENSG00000203706.8	gene	antisense	SERTAD4-AS1	chr1	0.70185	3.94439	5.69564	4.5443e-08	4.25986e-06	8.21648
KLHL34	ENSG00000185915.5	gene	protein_coding	KLHL34	chrX	-0.484252	1.48472	-5.69441	4.57239e-08	4.26231e-06	8.21298
SLC6A9	ENSG00000196517.11	gene	protein_coding	SLC6A9	chr1	0.81793	5.02049	5.69775	4.49649e-08	4.25986e-06	8.19999
GJC2	ENSG00000198835.3	gene	protein_coding	GJC2	chr1	0.826006	5.46419	5.69749	4.50229e-08	4.25986e-06	8.19732
GINS1	ENSG00000101003.9	gene	protein_coding	GINS1	chr20	-0.337712	1.90791	-5.68885	4.70176e-08	4.36618e-06	8.18789
PRR19	ENSG00000188368.9	gene	protein_coding	PRR19	chr19	-0.442648	2.11367	-5.68434	4.80914e-08	4.41636e-06	8.17718
SLC47A2	ENSG00000180638.17	gene	protein_coding	SLC47A2	chr17	1.88951	3.16395	5.68354	4.8283e-08	4.41636e-06	8.17376
SLC27A6	ENSG00000113396.12	gene	protein_coding	SLC27A6	chr5	1.0107	2.20709	5.68354	4.8284e-08	4.41636e-06	8.16252
KIF13B	ENSG00000197892.12	gene	protein_coding	KIF13B	chr8	0.594359	5.3393	5.68709	4.74337e-08	4.38807e-06	8.14671
ZDBF2	ENSG00000204186.7	gene	protein_coding	ZDBF2	chr2	-0.439058	3.08199	-5.67638	5.00454e-08	4.50964e-06	8.13078
IGSF22	ENSG00000179057.13	gene	protein_coding	IGSF22	chr11	-0.407411	1.51859	-5.67752	4.97621e-08	4.50079e-06	8.1262
SCN3A	ENSG00000153253.16	gene	protein_coding	SCN3A	chr2	-0.553503	3.64054	-5.67917	4.93531e-08	4.48046e-06	8.12303
GGA2	ENSG00000103365.15	gene	protein_coding	GGA2	chr16	-0.331255	4.96649	-5.68106	4.88867e-08	4.45473e-06	8.11753
RP11-95O2.1	ENSG00000267651.1	gene	lincRNA	RP11-95O2.1	chr18	-0.532611	1.87144	-5.67041	5.15638e-08	4.5857e-06	8.10822
IL17RE	ENSG00000163701.18	gene	protein_coding	IL17RE	chr3	-0.433256	2.12705	-5.67009	5.1646e-08	4.5857e-06	8.10698
MAGI3	ENSG00000081026.18	gene	protein_coding	MAGI3	chr1	-0.36852	3.20636	-5.67037	5.15727e-08	4.5857e-06	8.09764
FBLN7	ENSG00000144152.12	gene	protein_coding	FBLN7	chr2	-0.55445	1.87207	-5.66801	5.21868e-08	4.60038e-06	8.09742
RP11-145P16.2	ENSG00000280234.1	gene	TEC	RP11-145P16.2	chr15	-0.70596	2.68992	-5.67014	5.16326e-08	4.5857e-06	8.09683
CNTN2	ENSG00000184144.11	gene	protein_coding	CNTN2	chr1	0.898784	7.34907	5.66937	5.18318e-08	4.5857e-06	8.08612
SLC26A4	ENSG00000091137.11	gene	protein_coding	SLC26A4	chr7	-0.559286	2.12743	-5.66375	5.33079e-08	4.6654e-06	8.07951
PHLPP2	ENSG00000040199.18	gene	protein_coding	PHLPP2	chr16	-0.356098	3.75584	-5.66705	5.24374e-08	4.60578e-06	8.06121
FEZ1	ENSG00000149557.12	gene	protein_coding	FEZ1	chr11	0.437536	9.34129	5.65539	5.55804e-08	4.79529e-06	8.04052
C17orf102	ENSG00000197322.3	gene	lincRNA	C17orf102	chr17	-0.509598	1.39726	-5.6584	5.47523e-08	4.74066e-06	8.03593
LINC01105	ENSG00000232044.6	gene	processed_transcript	LINC01105	chr2	0.542744	5.04144	5.66152	5.39046e-08	4.70072e-06	8.02524
KCNG3	ENSG00000171126.7	gene	protein_coding	KCNG3	chr2	-0.573108	1.69481	-5.65177	5.65934e-08	4.83129e-06	8.02408
KCNA3	ENSG00000177272.8	gene	protein_coding	KCNA3	chr1	-0.493369	1.39304	-5.65336	5.61466e-08	4.82702e-06	8.02298
GPD1	ENSG00000167588.12	gene	protein_coding	GPD1	chr12	0.874463	5.31787	5.6599	5.43431e-08	4.72203e-06	8.02244
LIPE	ENSG00000079435.9	gene	protein_coding	LIPE	chr19	0.826133	5.11164	5.65194	5.65459e-08	4.83129e-06	7.98163
STAMBP	ENSG00000124356.15	gene	protein_coding	STAMBP	chr2	0.344392	4.5835	5.65027	5.70182e-08	4.85054e-06	7.97832
TPTE2P6	ENSG00000205822.10	gene	transcribed_unprocessed_pseudogene	TPTE2P6	chr13	-0.542765	1.16127	-5.6465	5.81008e-08	4.918e-06	7.97185
ARHGAP20	ENSG00000137727.12	gene	protein_coding	ARHGAP20	chr11	-0.513942	2.70938	-5.64264	5.92291e-08	4.98631e-06	7.96905
AP001347.6	ENSG00000224905.6	gene	antisense	AP001347.6	chr21	-0.505468	1.73049	-5.64166	5.95205e-08	4.98885e-06	7.96453
CYP27A1	ENSG00000135929.8	gene	protein_coding	CYP27A1	chr2	0.562817	6.63005	5.64611	5.82155e-08	4.918e-06	7.96086
DYNLRB2	ENSG00000168589.14	gene	protein_coding	DYNLRB2	chr16	1.02612	3.57777	5.63589	6.12556e-08	5.08651e-06	7.94767
KCTD7	ENSG00000243335.9	gene	protein_coding	KCTD7	chr7	0.276354	4.8917	5.64116	5.96694e-08	4.98885e-06	7.92776
PCSK6	ENSG00000140479.16	gene	protein_coding	PCSK6	chr15	0.842757	4.0474	5.63417	6.17834e-08	5.11289e-06	7.92179
SOX2-OT	ENSG00000242808.7	gene	sense_overlapping	SOX2-OT	chr3	0.699429	6.66779	5.63657	6.10502e-08	5.08651e-06	7.9155
TCTEX1D1	ENSG00000152760.9	gene	protein_coding	TCTEX1D1	chr1	1.22001	3.64089	5.62713	6.39875e-08	5.2418e-06	7.90186
SHISA9	ENSG00000237515.8	gene	protein_coding	SHISA9	chr16	-0.563837	3.12284	-5.63021	6.30117e-08	5.18883e-06	7.89912
JPH1	ENSG00000104369.4	gene	protein_coding	JPH1	chr8	-0.770201	3.78472	-5.62985	6.31276e-08	5.18883e-06	7.87963
UPP2-IT1	ENSG00000237327.1	gene	sense_intronic	UPP2-IT1	chr2	-0.558619	1.41292	-5.61686	6.73383e-08	5.44299e-06	7.84629
PRRG1	ENSG00000130962.17	gene	protein_coding	PRRG1	chrX	0.670078	5.11194	5.62344	6.51713e-08	5.32087e-06	7.84617
CTD-2560E9.3	ENSG00000254664.1	gene	antisense	CTD-2560E9.3	chr11	-0.649145	1.16846	-5.61738	6.71651e-08	5.44299e-06	7.83998
CELSR3	ENSG00000008300.16	gene	protein_coding	CELSR3	chr3	-0.489023	3.75473	-5.61927	6.65354e-08	5.41407e-06	7.83209
RP11-788A1.1	ENSG00000274353.1	gene	unprocessed_pseudogene	RP11-788A1.1	chr2	-0.812114	1.40851	-5.61355	6.84557e-08	5.51499e-06	7.82962
CHAF1B	ENSG00000159259.7	gene	protein_coding	CHAF1B	chr21	-0.37847	2.09848	-5.6064	7.09293e-08	5.63957e-06	7.80969
RP3-402G11.25	ENSG00000273188.1	gene	antisense	RP3-402G11.25	chr22	-0.56037	3.8083	-5.60993	6.96971e-08	5.5907e-06	7.79299
RP11-286N22.16	ENSG00000279878.1	gene	TEC	RP11-286N22.16	chr11	-0.624578	1.41878	-5.60097	7.28662e-08	5.73733e-06	7.78496
PP12613	ENSG00000226757.2	gene	antisense	PP12613	chr4	-0.547667	0.972957	-5.60527	7.13258e-08	5.65263e-06	7.78108
RASD2	ENSG00000100302.6	gene	protein_coding	RASD2	chr22	-0.657209	5.07609	-5.60881	7.00848e-08	5.5907e-06	7.78054
ERO1A	ENSG00000197930.12	gene	protein_coding	ERO1A	chr14	-0.32548	4.62542	-5.609	7.00176e-08	5.5907e-06	7.77561
RP11-423H2.3	ENSG00000249684.5	gene	antisense	RP11-423H2.3	chr5	-0.814278	2.70785	-5.60287	7.21816e-08	5.70188e-06	7.76833
CBFA2T3	ENSG00000129993.14	gene	protein_coding	CBFA2T3	chr16	-0.527211	3.52795	-5.60005	7.3198e-08	5.74487e-06	7.74871
CBR1	ENSG00000159228.12	gene	protein_coding	CBR1	chr21	0.526409	7.8267	5.59633	7.45598e-08	5.81423e-06	7.74861
ELOVL1	ENSG00000066322.14	gene	protein_coding	ELOVL1	chr1	0.83181	7.22821	5.5981	7.39086e-08	5.78198e-06	7.74581
PTGES3L	ENSG00000267060.5	gene	protein_coding	PTGES3L	chr17	-0.420161	2.42134	-5.59166	7.63055e-08	5.91246e-06	7.74323
CFAP157	ENSG00000160401.14	gene	protein_coding	CFAP157	chr9	2.04595	3.82514	5.59176	7.62677e-08	5.91246e-06	7.73611
SPON2	ENSG00000159674.11	gene	protein_coding	SPON2	chr4	-0.569103	2.50761	-5.58626	7.83741e-08	5.99636e-06	7.71829
FAM81B	ENSG00000153347.9	gene	protein_coding	FAM81B	chr5	1.35148	2.40228	5.58562	7.86233e-08	5.99657e-06	7.7035
FAM95C	ENSG00000273036.2	gene	lincRNA	FAM95C	chr9	1.05963	4.96114	5.59088	7.66001e-08	5.91644e-06	7.69711
KIAA1522	ENSG00000162522.10	gene	protein_coding	KIAA1522	chr1	-0.534109	4.47761	-5.59023	7.68503e-08	5.91699e-06	7.68774
ZC3H8	ENSG00000144161.12	gene	protein_coding	ZC3H8	chr2	-0.272743	3.81388	-5.58701	7.80854e-08	5.99311e-06	7.68397
AC008069.1	ENSG00000223536.5	gene	lincRNA	AC008069.1	chr2	-0.694835	1.41055	-5.57896	8.12558e-08	6.13961e-06	7.68029
SPIN3	ENSG00000204271.12	gene	protein_coding	SPIN3	chrX	-0.230219	3.22794	-5.58105	8.04199e-08	6.09538e-06	7.67883
PCDHA11	ENSG00000249158.6	gene	protein_coding	PCDHA11	chr5	-0.412295	1.21459	-5.58156	8.02193e-08	6.09538e-06	7.67469
ASGR1	ENSG00000141505.11	gene	protein_coding	ASGR1	chr17	-0.521746	2.89906	-5.57328	8.35718e-08	6.27562e-06	7.65334
LINC01664	ENSG00000235478.4	gene	lincRNA	LINC01664	chr22	-0.494095	3.0893	-5.57448	8.30799e-08	6.258e-06	7.64229
RP11-574K11.5	ENSG00000224195.1	gene	antisense	RP11-574K11.5	chr10	-0.575996	2.77	-5.57047	8.47404e-08	6.31134e-06	7.64072
LINC01902	ENSG00000283503.1	gene	lincRNA	LINC01902	chr18	-0.544399	1.33233	-5.57027	8.48256e-08	6.31134e-06	7.62712
FLNB	ENSG00000136068.14	gene	protein_coding	FLNB	chr3	0.414959	5.4447	5.57145	8.43321e-08	6.31134e-06	7.59809
TMC7	ENSG00000170537.12	gene	protein_coding	TMC7	chr16	0.685185	4.13646	5.56346	8.77287e-08	6.50744e-06	7.5883
RP11-1252I4.2	ENSG00000250101.1	gene	lincRNA	RP11-1252I4.2	chr5	-0.577554	1.19859	-5.55606	9.09912e-08	6.72893e-06	7.56682
CYP4F35P	ENSG00000265787.2	gene	transcribed_unprocessed_pseudogene	CYP4F35P	chr18	-0.658746	2.52122	-5.55369	9.20612e-08	6.78742e-06	7.56497
PTPRG-AS1	ENSG00000241472.6	gene	processed_transcript	PTPRG-AS1	chr3	-0.347649	2.25887	-5.55107	9.32571e-08	6.81592e-06	7.55408
FGF9	ENSG00000102678.6	gene	protein_coding	FGF9	chr13	-0.66097	2.63069	-5.54883	9.42929e-08	6.8482e-06	7.52768
PLK5	ENSG00000185988.11	gene	protein_coding	PLK5	chr19	-0.708338	3.33488	-5.551	9.32882e-08	6.81592e-06	7.51604
FOXJ1	ENSG00000129654.7	gene	protein_coding	FOXJ1	chr17	1.67862	4.12733	5.54433	9.64043e-08	6.94269e-06	7.51539
THRA	ENSG00000126351.12	gene	protein_coding	THRA	chr17	-0.382714	7.70306	-5.54469	9.62342e-08	6.94269e-06	7.51411
EFS	ENSG00000100842.12	gene	protein_coding	EFS	chr14	0.614357	6.39561	5.55221	9.27334e-08	6.81592e-06	7.5132
PAQR4	ENSG00000162073.13	gene	protein_coding	PAQR4	chr16	0.62793	6.28415	5.55034	9.35944e-08	6.81782e-06	7.50959
SPAG6	ENSG00000077327.15	gene	protein_coding	SPAG6	chr10	1.691	3.07555	5.53506	1.0091e-07	7.18456e-06	7.48078
DNASE1L1	ENSG00000013563.13	gene	protein_coding	DNASE1L1	chrX	-0.342829	3.88298	-5.54424	9.64501e-08	6.94269e-06	7.48077
HSPA2	ENSG00000126803.9	gene	protein_coding	HSPA2	chr14	0.780748	7.21088	5.5406	9.81932e-08	7.04732e-06	7.47063
RP11-566E18.1	ENSG00000279348.1	gene	TEC	RP11-566E18.1	chr2	-0.317027	3.80943	-5.53906	9.89414e-08	7.08013e-06	7.45765
RP11-4O1.2	ENSG00000259953.1	gene	sense_overlapping	RP11-4O1.2	chr9	-0.437452	2.40105	-5.53017	1.03366e-07	7.26848e-06	7.45455
CCDC146	ENSG00000135205.14	gene	protein_coding	CCDC146	chr7	0.71499	4.03515	5.53181	1.02534e-07	7.26848e-06	7.44432
GALNT6	ENSG00000139629.15	gene	protein_coding	GALNT6	chr12	0.869103	3.61586	5.53026	1.0332e-07	7.26848e-06	7.4443
CLDN11	ENSG00000013297.10	gene	protein_coding	CLDN11	chr3	1.03317	6.9999	5.53489	1.00991e-07	7.18456e-06	7.44386
XXbac-BPG299F13.17	ENSG00000272501.1	gene	antisense	XXbac-BPG299F13.17	chr6	-0.330631	3.69498	-5.53091	1.0299e-07	7.26848e-06	7.42296
KIAA1524	ENSG00000163507.13	gene	protein_coding	KIAA1524	chr3	-0.332472	1.94925	-5.52091	1.08176e-07	7.58477e-06	7.41457
CDH3	ENSG00000062038.13	gene	protein_coding	CDH3	chr16	-0.415285	2.20282	-5.51862	1.09403e-07	7.62689e-06	7.40446
RP11-259O18.5	ENSG00000282022.1	gene	antisense	RP11-259O18.5	chr12	-0.527612	1.66047	-5.51729	1.10116e-07	7.63281e-06	7.39881
ZMYND10	ENSG00000004838.13	gene	protein_coding	ZMYND10	chr3	1.24744	3.4671	5.5157	1.1098e-07	7.65194e-06	7.38672
PRDM11	ENSG00000019485.13	gene	protein_coding	PRDM11	chr11	-0.326013	2.8608	-5.51442	1.11678e-07	7.67549e-06	7.38147
GABRA4	ENSG00000109158.10	gene	protein_coding	GABRA4	chr4	-0.617284	2.79704	-5.51777	1.09858e-07	7.63281e-06	7.37953
RPLP0P2	ENSG00000243742.5	gene	transcribed_processed_pseudogene	RPLP0P2	chr11	-0.565608	1.32127	-5.51563	1.11021e-07	7.65194e-06	7.37279
AF064858.8	ENSG00000235888.1	gene	lincRNA	AF064858.8	chr21	-0.592233	1.80465	-5.51067	1.13756e-07	7.75262e-06	7.36298
LINC00242	ENSG00000229214.1	gene	lincRNA	LINC00242	chr6	-0.413531	1.5187	-5.51146	1.13315e-07	7.74424e-06	7.36178
YPEL4	ENSG00000166793.10	gene	protein_coding	YPEL4	chr11	-0.436075	5.12132	-5.51887	1.09265e-07	7.62689e-06	7.35263
GLIS1	ENSG00000174332.5	gene	protein_coding	GLIS1	chr1	-0.544331	2.17634	-5.50567	1.16581e-07	7.90085e-06	7.34523
ZFP92	ENSG00000189420.8	gene	protein_coding	ZFP92	chrX	-0.348153	2.62408	-5.50493	1.17003e-07	7.90175e-06	7.33942
CAPSL	ENSG00000152611.11	gene	protein_coding	CAPSL	chr5	1.60482	3.03737	5.50204	1.1867e-07	7.97582e-06	7.32888
TPMT	ENSG00000137364.4	gene	protein_coding	TPMT	chr6	-0.336204	5.09257	-5.51311	1.12403e-07	7.70357e-06	7.32445
NINJ2	ENSG00000171840.11	gene	protein_coding	NINJ2	chr12	0.848403	5.17688	5.50582	1.16492e-07	7.90085e-06	7.29403
WHRN	ENSG00000095397.13	gene	protein_coding	WHRN	chr9	0.691857	5.40891	5.50451	1.17243e-07	7.90175e-06	7.28381
SPAG8	ENSG00000137098.13	gene	protein_coding	SPAG8	chr9	1.0625	4.41706	5.49745	1.21368e-07	8.11234e-06	7.27193
LINC01234	ENSG00000249550.6	gene	lincRNA	LINC01234	chr12	-0.468956	1.60604	-5.49072	1.25434e-07	8.31557e-06	7.26337
TSHZ1	ENSG00000179981.9	gene	protein_coding	TSHZ1	chr18	-0.422509	4.72838	-5.49749	1.21349e-07	8.11234e-06	7.2502
MLXIPL	ENSG00000009950.15	gene	protein_coding	MLXIPL	chr7	-0.867515	4.79351	-5.49548	1.22548e-07	8.16874e-06	7.24124
PGAM1P4	ENSG00000214041.4	gene	processed_pseudogene	PGAM1P4	chr3	-0.625712	1.13798	-5.48613	1.28288e-07	8.48165e-06	7.23911
NDUFA6-AS1	ENSG00000237037.9	gene	processed_transcript	NDUFA6-AS1	chr22	-0.306454	2.10193	-5.4816	1.31156e-07	8.6244e-06	7.23488
TMCC3	ENSG00000057704.12	gene	protein_coding	TMCC3	chr12	0.584678	4.93437	5.49237	1.24428e-07	8.27141e-06	7.23219
LINC01537	ENSG00000227467.3	gene	lincRNA	LINC01537	chr11	-0.474566	1.63817	-5.47956	1.32471e-07	8.68738e-06	7.21861
TSGA10	ENSG00000135951.14	gene	protein_coding	TSGA10	chr2	0.578484	2.97884	5.47702	1.34126e-07	8.72534e-06	7.21405
TUBA1A	ENSG00000167552.13	gene	protein_coding	TUBA1A	chr12	0.509155	10.3044	5.4753	1.35258e-07	8.76182e-06	7.20607
RP11-547D24.1	ENSG00000233542.1	gene	antisense	RP11-547D24.1	chr1	-0.572793	1.53921	-5.47508	1.35407e-07	8.76182e-06	7.19741
MAPK3	ENSG00000102882.11	gene	protein_coding	MAPK3	chr16	-0.393952	7.63469	-5.47721	1.34003e-07	8.72534e-06	7.1966
LPAR2	ENSG00000064547.13	gene	protein_coding	LPAR2	chr19	-0.443362	3.28282	-5.47865	1.33065e-07	8.70289e-06	7.19549
GNPDA2	ENSG00000163281.11	gene	protein_coding	GNPDA2	chr4	-0.280732	4.0076	-5.48237	1.30667e-07	8.61549e-06	7.19196
PRC1	ENSG00000198901.13	gene	protein_coding	PRC1	chr15	-0.27729	2.64081	-5.46433	1.42697e-07	9.16048e-06	7.15165
GPRIN1	ENSG00000169258.6	gene	protein_coding	GPRIN1	chr5	-0.992195	5.02621	-5.46974	1.38984e-07	8.96942e-06	7.13984
CH17-53B9.2	ENSG00000260157.3	gene	transcribed_unprocessed_pseudogene	CH17-53B9.2	chr17	-0.623061	0.980499	-5.46482	1.42358e-07	9.16048e-06	7.13341
RPS6KA6	ENSG00000072133.10	gene	protein_coding	RPS6KA6	chrX	-0.448411	2.42012	-5.45991	1.45809e-07	9.3336e-06	7.13329
CMTM1	ENSG00000089505.17	gene	protein_coding	CMTM1	chr16	-0.315115	2.41916	-5.45689	1.47969e-07	9.39973e-06	7.12143
MIS18BP1	ENSG00000129534.13	gene	protein_coding	MIS18BP1	chr14	-0.357233	2.36996	-5.45596	1.48647e-07	9.4182e-06	7.11772
TAF7L	ENSG00000102387.15	gene	protein_coding	TAF7L	chrX	-0.665164	2.02527	-5.45493	1.49388e-07	9.44058e-06	7.11198
DSN1	ENSG00000149636.15	gene	protein_coding	DSN1	chr20	-0.280671	3.57348	-5.45885	1.46564e-07	9.3348e-06	7.0996
LINC02033	ENSG00000279727.1	gene	lincRNA	LINC02033	chr3	-0.601072	1.38918	-5.45287	1.50897e-07	9.45446e-06	7.09627
GRM1	ENSG00000152822.13	gene	protein_coding	GRM1	chr6	-0.804548	3.02298	-5.45942	1.46161e-07	9.3336e-06	7.09108
NUS1P2	ENSG00000234685.1	gene	processed_pseudogene	NUS1P2	chr13	-0.527651	1.07391	-5.45323	1.50632e-07	9.45446e-06	7.0908
WDR38	ENSG00000136918.7	gene	protein_coding	WDR38	chr9	1.51	2.62471	5.44978	1.5319e-07	9.55667e-06	7.08469
NFAM1	ENSG00000235568.6	gene	protein_coding	NFAM1	chr22	-0.50093	2.13792	-5.44855	1.54104e-07	9.56466e-06	7.08389
NDE1	ENSG00000072864.14	gene	protein_coding	NDE1	chr16	0.715336	4.25885	5.45269	1.51029e-07	9.45446e-06	7.07285
SLC25A41	ENSG00000181240.13	gene	protein_coding	SLC25A41	chr19	-0.536264	3.52934	-5.45251	1.51163e-07	9.45446e-06	7.05962
AC013460.1	ENSG00000229727.6	gene	processed_transcript	AC013460.1	chr2	-0.495308	1.19271	-5.44492	1.56854e-07	9.66139e-06	7.05034
RP11-305E6.4	ENSG00000259994.1	gene	sense_overlapping	RP11-305E6.4	chr10	-0.334542	2.86733	-5.44236	1.5882e-07	9.75783e-06	7.04889
TMEM155	ENSG00000164112.12	gene	protein_coding	TMEM155	chr4	-1.35991	3.43844	-5.44878	1.53931e-07	9.56466e-06	7.035
KBTBD12	ENSG00000187715.13	gene	protein_coding	KBTBD12	chr3	-0.395567	2.3542	-5.43637	1.63517e-07	9.97083e-06	7.02813
PXK	ENSG00000168297.15	gene	protein_coding	PXK	chr3	0.722763	6.36994	5.44763	1.54798e-07	9.58329e-06	7.02759
MYO5B	ENSG00000167306.19	gene	protein_coding	MYO5B	chr18	-0.60206	2.05903	-5.43455	1.6497e-07	1.00343e-05	7.0147
SRSF12	ENSG00000154548.8	gene	protein_coding	SRSF12	chr6	-0.404584	3.38719	-5.44034	1.60391e-07	9.82953e-06	7.0144
STK35	ENSG00000125834.12	gene	protein_coding	STK35	chr20	-0.272919	4.50374	-5.44647	1.55674e-07	9.61304e-06	7.01438
SGCG	ENSG00000102683.7	gene	protein_coding	SGCG	chr13	-0.673192	1.76961	-5.43206	1.66978e-07	1.01059e-05	7.00484
DNAH10OS	ENSG00000250091.2	gene	protein_coding	DNAH10OS	chr12	-0.509326	3.44333	-5.43637	1.63513e-07	9.97083e-06	6.98822
PTPRH	ENSG00000080031.9	gene	protein_coding	PTPRH	chr19	0.68007	2.82035	5.4271	1.71049e-07	1.02478e-05	6.98594
LINC01529	ENSG00000225872.3	gene	transcribed_unprocessed_pseudogene	LINC01529	chr19	-0.444103	2.13851	-5.42664	1.71429e-07	1.02478e-05	6.98167
IQCG	ENSG00000114473.13	gene	protein_coding	IQCG	chr3	0.62003	4.5486	5.43356	1.65767e-07	1.00576e-05	6.96516
KCTD16	ENSG00000183775.10	gene	protein_coding	KCTD16	chr5	-0.675966	3.1938	-5.43017	1.68514e-07	1.01703e-05	6.9584
FBXL20	ENSG00000108306.11	gene	protein_coding	FBXL20	chr17	-0.248901	3.65821	-5.42973	1.68877e-07	1.01703e-05	6.95779
FAM209B	ENSG00000213714.1	gene	protein_coding	FAM209B	chr20	-0.498904	1.50499	-5.42324	1.74287e-07	1.03932e-05	6.95607
GSG1L	ENSG00000169181.12	gene	protein_coding	GSG1L	chr16	-0.506742	3.95564	-5.42729	1.70889e-07	1.02478e-05	6.93343
AC073869.2	ENSG00000224425.2	gene	processed_pseudogene	AC073869.2	chr2	-0.48942	1.24919	-5.41613	1.80397e-07	1.07312e-05	6.92501
LRP2	ENSG00000081479.12	gene	protein_coding	LRP2	chr2	0.938228	3.45377	5.41122	1.84742e-07	1.09362e-05	6.90504
CLSPN	ENSG00000092853.13	gene	protein_coding	CLSPN	chr1	-0.435123	1.24784	-5.41048	1.85407e-07	1.09489e-05	6.9032
ZNF831	ENSG00000124203.6	gene	protein_coding	ZNF831	chr20	-0.525717	1.73963	-5.40655	1.88973e-07	1.10522e-05	6.89295
AC144838.3	ENSG00000264617.1	gene	unprocessed_pseudogene	AC144838.3	chr17	-0.541277	1.15955	-5.4079	1.87736e-07	1.10063e-05	6.89012
RP11-356K23.1	ENSG00000258752.1	gene	antisense	RP11-356K23.1	chr14	1.8538	2.94585	5.40053	1.94565e-07	1.13248e-05	6.86557
CYCSP8	ENSG00000232503.1	gene	processed_pseudogene	CYCSP8	chr2	-0.706046	1.65469	-5.40072	1.94386e-07	1.13248e-05	6.86507
FNTA	ENSG00000168522.12	gene	protein_coding	FNTA	chr8	0.340584	5.59423	5.41405	1.82231e-07	1.08139e-05	6.86284
ARSG	ENSG00000141337.12	gene	protein_coding	ARSG	chr17	-0.252506	2.32513	-5.3983	1.96668e-07	1.14141e-05	6.8556
GNAI1	ENSG00000127955.15	gene	protein_coding	GNAI1	chr7	0.55175	6.41238	5.40851	1.87187e-07	1.10063e-05	6.85254
DNAH17	ENSG00000187775.16	gene	protein_coding	DNAH17	chr17	0.658668	2.84725	5.39654	1.98357e-07	1.14141e-05	6.84686
FAXDC2	ENSG00000170271.10	gene	protein_coding	FAXDC2	chr5	0.569796	6.44144	5.40803	1.87626e-07	1.10063e-05	6.8456
BX842568.1	ENSG00000235510.1	gene	unprocessed_pseudogene	BX842568.1	chrX	-0.569121	1.55672	-5.39672	1.9818e-07	1.14141e-05	6.84309
LINC01284	ENSG00000230317.1	gene	lincRNA	LINC01284	chrX	-0.542859	1.54973	-5.39102	2.03724e-07	1.16352e-05	6.81865
KIAA1549	ENSG00000122778.9	gene	protein_coding	KIAA1549	chr7	-0.370794	2.99121	-5.39476	2.00068e-07	1.14533e-05	6.81565
KCNJ10	ENSG00000177807.8	gene	protein_coding	KCNJ10	chr1	0.494465	7.13887	5.39773	1.97217e-07	1.14141e-05	6.81408
PHEX-AS1	ENSG00000224204.1	gene	antisense	PHEX-AS1	chrX	-0.629029	1.60363	-5.38897	2.05747e-07	1.17233e-05	6.8092
RNASE1	ENSG00000129538.13	gene	protein_coding	RNASE1	chr14	0.721892	9.06781	5.3862	2.08522e-07	1.18536e-05	6.78802
KCNMA1	ENSG00000156113.22	gene	protein_coding	KCNMA1	chr10	-0.447759	3.98281	-5.39631	1.9857e-07	1.14141e-05	6.78795
RBP7	ENSG00000162444.11	gene	protein_coding	RBP7	chr1	0.851672	5.20077	5.39596	1.98913e-07	1.14141e-05	6.78771
SGK2	ENSG00000101049.14	gene	protein_coding	SGK2	chr20	0.658985	3.51528	5.38229	2.12495e-07	1.19676e-05	6.76766
C9orf135	ENSG00000204711.8	gene	protein_coding	C9orf135	chr9	0.931455	2.60943	5.37718	2.17802e-07	1.21639e-05	6.75967
CNP	ENSG00000173786.16	gene	protein_coding	CNP	chr17	0.771577	9.57203	5.37767	2.17284e-07	1.21639e-05	6.75573
AC009487.5	ENSG00000251621.1	gene	3prime_overlapping_ncRNA	AC009487.5	chr2	-0.537108	1.15332	-5.37741	2.17558e-07	1.21639e-05	6.75281
ENDOD1	ENSG00000149218.4	gene	protein_coding	ENDOD1	chr11	0.485948	6.47719	5.38467	2.10067e-07	1.19136e-05	6.74328
HTR4	ENSG00000164270.17	gene	protein_coding	HTR4	chr5	-0.45232	1.27872	-5.37469	2.20434e-07	1.22447e-05	6.74187
RSPH4A	ENSG00000111834.12	gene	protein_coding	RSPH4A	chr6	1.01862	2.73341	5.3726	2.22665e-07	1.22845e-05	6.7393
ITGA2	ENSG00000164171.10	gene	protein_coding	ITGA2	chr5	0.744729	3.24627	5.37266	2.22604e-07	1.22845e-05	6.73801
LINC01549	ENSG00000232560.6	gene	lincRNA	LINC01549	chr21	0.841847	3.16568	5.37385	2.21333e-07	1.22666e-05	6.73734
CACNA1D	ENSG00000157388.15	gene	protein_coding	CACNA1D	chr3	-0.346077	2.30643	-5.37175	2.23586e-07	1.22875e-05	6.73162
KIAA1324L	ENSG00000164659.14	gene	protein_coding	KIAA1324L	chr7	0.482924	4.46524	5.38264	2.12133e-07	1.19676e-05	6.72854
MAEL	ENSG00000143194.12	gene	protein_coding	MAEL	chr1	-0.427243	2.299	-5.37041	2.25036e-07	1.23314e-05	6.72734
PSEN1	ENSG00000080815.18	gene	protein_coding	PSEN1	chr14	0.511985	5.32742	5.38315	2.11618e-07	1.19676e-05	6.72067
RP11-262I2.2	ENSG00000224222.1	gene	lincRNA	RP11-262I2.2	chr10	-0.531397	2.31005	-5.36742	2.28301e-07	1.24206e-05	6.70708
LYPD6B	ENSG00000150556.16	gene	protein_coding	LYPD6B	chr2	-0.739501	2.32677	-5.36921	2.26337e-07	1.23748e-05	6.70585
KLHDC8B	ENSG00000185909.14	gene	protein_coding	KLHDC8B	chr3	-0.389196	5.16322	-5.37701	2.17981e-07	1.21639e-05	6.69404
CAPS	ENSG00000105519.15	gene	protein_coding	CAPS	chr19	1.09154	6.09645	5.37545	2.19629e-07	1.22279e-05	6.68833
ZDHHC19	ENSG00000163958.13	gene	protein_coding	ZDHHC19	chr3	-0.674123	2.01153	-5.36002	2.36584e-07	1.27066e-05	6.68242
ANXA11	ENSG00000122359.17	gene	protein_coding	ANXA11	chr10	-0.448916	5.44035	-5.37161	2.23731e-07	1.22875e-05	6.67695
NTS	ENSG00000133636.10	gene	protein_coding	NTS	chr12	1.58269	4.51006	5.36744	2.28273e-07	1.24206e-05	6.66007
CALB1	ENSG00000104327.7	gene	protein_coding	CALB1	chr8	-1.41797	3.93244	-5.36454	2.31489e-07	1.25158e-05	6.65564
PTPN18	ENSG00000072135.12	gene	protein_coding	PTPN18	chr2	-0.326457	5.47805	-5.36705	2.28707e-07	1.24206e-05	6.64811
LRRC57	ENSG00000180979.9	gene	protein_coding	LRRC57	chr15	-0.335535	3.83038	-5.36467	2.31348e-07	1.25158e-05	6.6458
TTLL9	ENSG00000131044.16	gene	protein_coding	TTLL9	chr20	0.731023	3.03835	5.35191	2.46002e-07	1.30682e-05	6.64546
CDC6	ENSG00000094804.9	gene	protein_coding	CDC6	chr17	-0.397118	1.52417	-5.3505	2.47674e-07	1.30998e-05	6.63393
GLDN	ENSG00000186417.13	gene	protein_coding	GLDN	chr15	0.837742	5.23612	5.36311	2.33087e-07	1.25743e-05	6.63327
CDH22	ENSG00000149654.9	gene	protein_coding	CDH22	chr20	-0.740442	3.44979	-5.36077	2.35734e-07	1.26889e-05	6.63239
ARHGEF28	ENSG00000214944.9	gene	protein_coding	ARHGEF28	chr5	-0.436838	2.35428	-5.34856	2.49992e-07	1.31086e-05	6.62959
LINC01106	ENSG00000175772.10	gene	lincRNA	LINC01106	chr2	-0.630723	2.72434	-5.35123	2.4681e-07	1.30825e-05	6.62019
TACR2	ENSG00000075073.14	gene	protein_coding	TACR2	chr10	-0.399959	1.80484	-5.34549	2.53714e-07	1.32371e-05	6.61592
SEMA4D	ENSG00000187764.11	gene	protein_coding	SEMA4D	chr9	0.636425	6.02505	5.35878	2.38002e-07	1.27546e-05	6.61314
RP11-958J22.2	ENSG00000255519.1	gene	processed_pseudogene	RP11-958J22.2	chr11	-0.555687	0.966252	-5.34722	2.51616e-07	1.31652e-05	6.60873
RP11-307O13.1	ENSG00000261728.1	gene	lincRNA	RP11-307O13.1	chr13	-0.591772	1.5953	-5.34398	2.55559e-07	1.32575e-05	6.60842
KCNH1	ENSG00000143473.12	gene	protein_coding	KCNH1	chr1	-0.45431	1.70958	-5.34351	2.56141e-07	1.32594e-05	6.60787
ERC2	ENSG00000187672.12	gene	protein_coding	ERC2	chr3	-0.802859	3.66244	-5.35532	2.42001e-07	1.2912e-05	6.60242
SLC44A1	ENSG00000070214.15	gene	protein_coding	SLC44A1	chr9	0.63109	6.64095	5.35417	2.43337e-07	1.29549e-05	6.60121
KCND3	ENSG00000171385.9	gene	protein_coding	KCND3	chr1	-0.513328	4.91843	-5.35607	2.41121e-07	1.28933e-05	6.59967
CERCAM	ENSG00000167123.18	gene	protein_coding	CERCAM	chr9	0.976981	8.97427	5.34442	2.55025e-07	1.32575e-05	6.59605
TONSL	ENSG00000160949.16	gene	protein_coding	TONSL	chr8	-0.33966	2.3878	-5.34078	2.59512e-07	1.3377e-05	6.59519
FAM126B	ENSG00000155744.9	gene	protein_coding	FAM126B	chr2	-0.390432	3.7444	-5.34856	2.49996e-07	1.31086e-05	6.57844
POLE	ENSG00000177084.16	gene	protein_coding	POLE	chr12	-0.514846	3.15678	-5.34519	2.54079e-07	1.32371e-05	6.5696
SLC12A2	ENSG00000064651.13	gene	protein_coding	SLC12A2	chr5	0.576371	5.49913	5.34978	2.4853e-07	1.31076e-05	6.56818
MKNK1	ENSG00000079277.19	gene	protein_coding	MKNK1	chr1	-0.368142	5.01951	-5.34947	2.489e-07	1.31076e-05	6.56671
FAM166B	ENSG00000215187.10	gene	protein_coding	FAM166B	chr9	1.45997	3.27912	5.33133	2.71566e-07	1.38782e-05	6.55007
ARRDC4	ENSG00000140450.8	gene	protein_coding	ARRDC4	chr15	0.632849	6.14493	5.34104	2.592e-07	1.3377e-05	6.53163
LGALSL	ENSG00000119862.12	gene	protein_coding	LGALSL	chr2	-0.320793	4.0664	-5.34008	2.60395e-07	1.33941e-05	6.53086
AMER3	ENSG00000178171.10	gene	protein_coding	AMER3	chr2	-0.616797	2.81768	-5.33093	2.72089e-07	1.38782e-05	6.52407
TTLL11	ENSG00000175764.14	gene	protein_coding	TTLL11	chr9	0.543888	4.25709	5.33611	2.65402e-07	1.36228e-05	6.52137
PDE3B	ENSG00000152270.8	gene	protein_coding	PDE3B	chr11	-0.36317	2.07631	-5.32395	2.81339e-07	1.42604e-05	6.52062
SLC4A7	ENSG00000033867.16	gene	protein_coding	SLC4A7	chr3	-0.461444	2.99487	-5.3282	2.75675e-07	1.40025e-05	6.51235
KIF9-AS1	ENSG00000227398.3	gene	antisense	KIF9-AS1	chr3	-0.2985	2.65113	-5.32217	2.83754e-07	1.43529e-05	6.50913
TP53I11	ENSG00000175274.18	gene	protein_coding	TP53I11	chr11	-0.742735	4.43455	-5.33505	2.66756e-07	1.36635e-05	6.50679
TRIM7	ENSG00000146054.17	gene	protein_coding	TRIM7	chr5	-0.428858	1.60304	-5.32125	2.85e-07	1.43703e-05	6.50442
RP11-386G11.5	ENSG00000257913.2	gene	antisense	RP11-386G11.5	chr12	-0.503263	1.47546	-5.32105	2.8528e-07	1.43703e-05	6.50376
GP6	ENSG00000088053.11	gene	protein_coding	GP6	chr19	-0.453933	1.64321	-5.31697	2.90906e-07	1.45933e-05	6.4855
TRANK1	ENSG00000168016.13	gene	protein_coding	TRANK1	chr3	-0.653536	3.57764	-5.32884	2.74819e-07	1.39882e-05	6.48162
LLGL2	ENSG00000073350.13	gene	protein_coding	LLGL2	chr17	0.586291	3.35435	5.31552	2.9294e-07	1.4605e-05	6.47875
RP1-40E16.9	ENSG00000230269.6	gene	lincRNA	RP1-40E16.9	chr6	-0.532771	2.16078	-5.31138	2.98798e-07	1.48362e-05	6.46404
RP13-923O23.7	ENSG00000280193.1	gene	TEC	RP13-923O23.7	chr8	-0.376006	1.51474	-5.30945	3.01566e-07	1.4868e-05	6.45247
AC007326.9	ENSG00000271275.1	gene	processed_pseudogene	AC007326.9	chr22	-0.512249	1.48823	-5.30773	3.04059e-07	1.49449e-05	6.44806
NKAIN2	ENSG00000188580.14	gene	protein_coding	NKAIN2	chr6	0.50221	6.1786	5.31887	2.88275e-07	1.44912e-05	6.44127
HOOK1	ENSG00000134709.10	gene	protein_coding	HOOK1	chr1	-0.626826	3.00467	-5.31425	2.94724e-07	1.46639e-05	6.439
LRTM2	ENSG00000166159.10	gene	protein_coding	LRTM2	chr12	-1.14034	3.53783	-5.31606	2.92183e-07	1.4605e-05	6.42573
MAPK15	ENSG00000181085.14	gene	protein_coding	MAPK15	chr8	1.38039	3.94536	5.30954	3.01448e-07	1.4868e-05	6.42029
RP11-66B24.4	ENSG00000259583.2	gene	antisense	RP11-66B24.4	chr15	-0.498825	1.96951	-5.30102	3.13974e-07	1.53424e-05	6.41828
MTMR10	ENSG00000166912.16	gene	protein_coding	MTMR10	chr15	0.485073	6.19881	5.31574	2.92634e-07	1.4605e-05	6.41801
KCNV1	ENSG00000164794.8	gene	protein_coding	KCNV1	chr8	-0.748776	2.80296	-5.30923	3.01883e-07	1.4868e-05	6.41768
RHBDL2	ENSG00000158315.10	gene	protein_coding	RHBDL2	chr1	0.539156	3.93246	5.30649	3.05874e-07	1.50039e-05	6.41225
PDE8A	ENSG00000073417.14	gene	protein_coding	PDE8A	chr15	0.572659	6.23722	5.30999	3.00799e-07	1.4868e-05	6.39115
ZNF391	ENSG00000124613.8	gene	protein_coding	ZNF391	chr6	-0.35739	2.93679	-5.29647	3.20867e-07	1.56134e-05	6.38427
ATN1	ENSG00000111676.14	gene	protein_coding	ATN1	chr12	-0.297907	8.1885	-5.29702	3.2004e-07	1.56043e-05	6.38196
GRM2	ENSG00000164082.14	gene	protein_coding	GRM2	chr3	-1.11744	3.22918	-5.30098	3.14036e-07	1.53424e-05	6.3593
LRRC53	ENSG00000162621.6	gene	protein_coding	LRRC53	chr1	-0.508295	0.925564	-5.29003	3.30887e-07	1.60049e-05	6.35419
C22orf24	ENSG00000128254.12	gene	processed_transcript	C22orf24	chr22	-0.508345	1.82799	-5.28452	3.39711e-07	1.63592e-05	6.34448
TRABD2A	ENSG00000186854.10	gene	protein_coding	TRABD2A	chr2	-0.45824	1.39653	-5.28518	3.38639e-07	1.63474e-05	6.33921
RP11-665J16.1	ENSG00000261543.1	gene	antisense	RP11-665J16.1	chr15	-0.595912	1.04093	-5.2842	3.40229e-07	1.63592e-05	6.33191
SYT15	ENSG00000204176.13	gene	protein_coding	SYT15	chr10	-0.49475	1.85006	-5.28044	3.46376e-07	1.65892e-05	6.32668
EXOSC6	ENSG00000223496.2	gene	protein_coding	EXOSC6	chr16	-0.362449	5.20217	-5.29555	3.22283e-07	1.5651e-05	6.32333
CD22	ENSG00000012124.16	gene	protein_coding	CD22	chr19	0.875381	6.06969	5.29041	3.30298e-07	1.60049e-05	6.29873
GLB1L3	ENSG00000166105.15	gene	protein_coding	GLB1L3	chr11	-0.459775	2.64647	-5.27774	3.50866e-07	1.67713e-05	6.29854
RP1-288L1.5	ENSG00000234891.1	gene	lincRNA	RP1-288L1.5	chr22	-0.499313	1.01186	-5.27377	3.57561e-07	1.69911e-05	6.2859
LINC00622	ENSG00000260941.1	gene	sense_overlapping	LINC00622	chr1	-0.667351	2.47078	-5.27191	3.60738e-07	1.71087e-05	6.28449
CDC42EP1	ENSG00000128283.6	gene	protein_coding	CDC42EP1	chr22	0.734411	6.98211	5.28072	3.45922e-07	1.65892e-05	6.27293
RP11-463C8.7	ENSG00000269883.1	gene	antisense	RP11-463C8.7	chr14	-0.512336	1.52524	-5.26766	3.6811e-07	1.73203e-05	6.26987
AC090587.4	ENSG00000229368.1	gene	sense_overlapping	AC090587.4	chr11	-0.441226	1.73077	-5.26729	3.68759e-07	1.73203e-05	6.26694
AC112721.2	ENSG00000222032.1	gene	lincRNA	AC112721.2	chr2	-0.95949	1.20356	-5.26749	3.68409e-07	1.73203e-05	6.26482
PDE1B	ENSG00000123360.11	gene	protein_coding	PDE1B	chr12	-0.903661	5.1095	-5.27415	3.56917e-07	1.69911e-05	6.23793
TMEM64	ENSG00000180694.13	gene	protein_coding	TMEM64	chr8	0.425999	3.77827	5.26755	3.68312e-07	1.73203e-05	6.23356
TRAFD1	ENSG00000135148.11	gene	protein_coding	TRAFD1	chr12	0.316822	5.01201	5.27485	3.55727e-07	1.69702e-05	6.22675
RP11-373N24.2	ENSG00000271440.1	gene	processed_pseudogene	RP11-373N24.2	chr6	-0.551507	1.02752	-5.26013	3.81527e-07	1.77827e-05	6.22652
RP4-604G5.1	ENSG00000237640.1	gene	antisense	RP4-604G5.1	chr7	-0.465447	1.41269	-5.25879	3.83968e-07	1.78281e-05	6.22527
RP11-4L24.4	ENSG00000279561.2	gene	TEC	RP11-4L24.4	chr9	-0.431503	2.37703	-5.25885	3.83868e-07	1.78281e-05	6.22451
TBC1D12	ENSG00000108239.8	gene	protein_coding	TBC1D12	chr10	0.514886	4.83552	5.27135	3.617e-07	1.71209e-05	6.21779
H1FNT	ENSG00000187166.1	gene	protein_coding	H1FNT	chr12	-0.404692	1.40866	-5.25354	3.93676e-07	1.82441e-05	6.20489
CDH13	ENSG00000140945.16	gene	protein_coding	CDH13	chr16	-0.478747	3.19953	-5.26043	3.80981e-07	1.77827e-05	6.19618
ATXN7L1	ENSG00000146776.14	gene	protein_coding	ATXN7L1	chr7	-0.230447	2.28958	-5.25075	3.9892e-07	1.8452e-05	6.19366
RP3-428L16.2	ENSG00000272841.1	gene	antisense	RP3-428L16.2	chr6	-0.450456	3.70207	-5.26391	3.74741e-07	1.75674e-05	6.19151
PPIP5K1	ENSG00000168781.21	gene	protein_coding	PPIP5K1	chr15	-0.33584	3.83362	-5.26093	3.80077e-07	1.77827e-05	6.17373
U91328.19	ENSG00000272462.2	gene	lincRNA	U91328.19	chr6	-0.378048	2.49776	-5.24576	4.08479e-07	1.87869e-05	6.16593
STK17B	ENSG00000081320.10	gene	protein_coding	STK17B	chr2	-0.512223	2.80939	-5.24098	4.17846e-07	1.90735e-05	6.13347
ADPRHL1	ENSG00000153531.13	gene	protein_coding	ADPRHL1	chr13	-0.361132	1.69817	-5.23631	4.272e-07	1.93914e-05	6.13012
CHRD	ENSG00000090539.15	gene	protein_coding	CHRD	chr3	-0.671428	5.33545	-5.24955	4.01188e-07	1.85216e-05	6.12644
AOC2	ENSG00000131480.8	gene	protein_coding	AOC2	chr17	-0.455226	2.5404	-5.23543	4.28975e-07	1.94357e-05	6.118
GLTP	ENSG00000139433.9	gene	protein_coding	GLTP	chr12	0.610213	7.15299	5.24511	4.09742e-07	1.88095e-05	6.1154
LINC00884	ENSG00000233058.1	gene	antisense	LINC00884	chr3	-0.353029	1.69414	-5.23185	4.36327e-07	1.95869e-05	6.11049
C22orf29	ENSG00000215012.8	gene	protein_coding	C22orf29	chr22	-0.339065	3.75529	-5.24582	4.08358e-07	1.87869e-05	6.10921
ALOX12B	ENSG00000179477.9	gene	protein_coding	ALOX12B	chr17	-0.502094	1.50989	-5.2319	4.3621e-07	1.95869e-05	6.10901
LINC01511	ENSG00000250584.2	gene	lincRNA	LINC01511	chr5	-0.608715	1.03826	-5.23366	4.32595e-07	1.9527e-05	6.10851
PRSS3P4	ENSG00000204982.3	gene	unprocessed_pseudogene	PRSS3P4	chr9	-0.767229	1.6396	-5.2309	4.38288e-07	1.96021e-05	6.10383
NTRK3	ENSG00000140538.16	gene	protein_coding	NTRK3	chr15	-0.337975	3.78452	-5.24416	4.11594e-07	1.88589e-05	6.10333
TDO2	ENSG00000151790.8	gene	protein_coding	TDO2	chr4	-0.585777	1.56819	-5.22992	4.40331e-07	1.96573e-05	6.10176
PLEKHA2	ENSG00000169499.14	gene	protein_coding	PLEKHA2	chr8	-0.648942	5.1369	-5.24356	4.12757e-07	1.88766e-05	6.09727
RP11-219A15.5	ENSG00000283033.1	gene	lincRNA	RP11-219A15.5	chr17	-0.516544	0.983394	-5.2258	4.48989e-07	2.00071e-05	6.0783
ACRV1	ENSG00000134940.13	gene	protein_coding	ACRV1	chr11	-0.432173	1.75584	-5.22285	4.55304e-07	2.01777e-05	6.07136
RP11-154H17.1	ENSG00000236948.2	gene	lincRNA	RP11-154H17.1	chr1	-0.477257	1.16085	-5.22418	4.52455e-07	2.0088e-05	6.07074
CD276	ENSG00000103855.17	gene	protein_coding	CD276	chr15	-0.300539	3.5917	-5.2318	4.36426e-07	1.95869e-05	6.06985
NPAS2	ENSG00000170485.16	gene	protein_coding	NPAS2	chr2	-0.470342	5.14012	-5.23916	4.2147e-07	1.9167e-05	6.06966
PLPP2	ENSG00000141934.9	gene	protein_coding	PLPP2	chr19	0.768807	6.03918	5.23979	4.20212e-07	1.91456e-05	6.06961
SLC10A5	ENSG00000253598.1	gene	protein_coding	SLC10A5	chr8	-0.422179	1.71683	-5.22099	4.59321e-07	2.02085e-05	6.06298
GPR55	ENSG00000135898.9	gene	protein_coding	GPR55	chr2	-0.463622	1.27433	-5.22131	4.58643e-07	2.02085e-05	6.05965
LDLRAD4	ENSG00000168675.18	gene	protein_coding	LDLRAD4	chr18	0.459563	4.56053	5.23471	4.30445e-07	1.9466e-05	6.0548
RP4-809F18.1	ENSG00000255595.2	gene	protein_coding	RP4-809F18.1	chr12	-0.509138	0.937641	-5.22041	4.60592e-07	2.02278e-05	6.04919
DPYSL5	ENSG00000157851.16	gene	protein_coding	DPYSL5	chr2	0.734039	6.10159	5.23145	4.37142e-07	1.95869e-05	6.04268
MALT1	ENSG00000172175.12	gene	protein_coding	MALT1	chr18	-0.294493	3.13646	-5.22154	4.58147e-07	2.02085e-05	6.04189
RP11-299G20.5	ENSG00000279970.1	gene	TEC	RP11-299G20.5	chr15	0.732135	3.72865	5.21612	4.70027e-07	2.0605e-05	6.01773
RP11-656D10.7	ENSG00000279667.1	gene	TEC	RP11-656D10.7	chr1	-0.506235	2.04869	-5.21081	4.81963e-07	2.09396e-05	6.01772
TMEM144	ENSG00000164124.10	gene	protein_coding	TMEM144	chr4	0.834692	6.43919	5.22504	4.50614e-07	2.00429e-05	6.01034
C16orf87	ENSG00000155330.9	gene	protein_coding	C16orf87	chr16	-0.284017	2.69574	-5.20903	4.86042e-07	2.10042e-05	5.998
TMEM235	ENSG00000204278.12	gene	protein_coding	TMEM235	chr17	0.865477	6.15568	5.22155	4.58116e-07	2.02085e-05	5.99126
LURAP1	ENSG00000171357.5	gene	protein_coding	LURAP1	chr1	0.391156	3.514	5.20956	4.84823e-07	2.09964e-05	5.97351
PRKCQ-AS1	ENSG00000237943.6	gene	processed_transcript	PRKCQ-AS1	chr10	0.606921	3.79792	5.20668	4.91447e-07	2.1088e-05	5.97207
MED12L	ENSG00000144893.12	gene	protein_coding	MED12L	chr3	-0.383693	1.91919	-5.20011	5.06937e-07	2.16003e-05	5.9715
LAMB1	ENSG00000091136.13	gene	protein_coding	LAMB1	chr7	-0.735596	3.73082	-5.21565	4.7108e-07	2.0614e-05	5.96784
RP11-285F16.1	ENSG00000273030.1	gene	lincRNA	RP11-285F16.1	chr10	0.604709	4.79963	5.21474	4.73102e-07	2.06653e-05	5.96426
TUBGCP4	ENSG00000137822.12	gene	protein_coding	TUBGCP4	chr15	-0.221846	3.62882	-5.2111	4.81311e-07	2.09396e-05	5.96305
SLC9A7	ENSG00000065923.9	gene	protein_coding	SLC9A7	chrX	-0.389251	4.00296	-5.21105	4.81411e-07	2.09396e-05	5.94651
ZCWPW1	ENSG00000078487.17	gene	protein_coding	ZCWPW1	chr7	0.378927	4.30475	5.20715	4.90357e-07	2.10784e-05	5.94649
RP11-1C8.4	ENSG00000253477.5	gene	antisense	RP11-1C8.4	chr8	-0.428875	1.56698	-5.19362	5.22675e-07	2.2232e-05	5.94305
C1orf194	ENSG00000179902.12	gene	protein_coding	C1orf194	chr1	0.977348	4.82811	5.20823	4.87876e-07	2.10423e-05	5.93794
RP11-521O16.1	ENSG00000260634.1	gene	lincRNA	RP11-521O16.1	chr2	-0.427859	1.92729	-5.1918	5.27173e-07	2.23841e-05	5.93478
CHADL	ENSG00000100399.15	gene	protein_coding	CHADL	chr22	0.736686	5.75128	5.20948	4.84997e-07	2.09964e-05	5.93314
RRN3P3	ENSG00000257122.5	gene	transcribed_unprocessed_pseudogene	RRN3P3	chr16	-0.465948	3.19097	-5.20295	5.00189e-07	2.13877e-05	5.9326
EXOSC2	ENSG00000130713.15	gene	protein_coding	EXOSC2	chr9	-0.179593	4.16679	-5.20789	4.88653e-07	2.10423e-05	5.93241
MOSPD2	ENSG00000130150.11	gene	protein_coding	MOSPD2	chrX	0.609061	4.70053	5.20496	4.95453e-07	2.12225e-05	5.92057
CTIF	ENSG00000134030.13	gene	protein_coding	CTIF	chr18	-0.360439	6.27433	-5.20058	5.05798e-07	2.15896e-05	5.91714
RP5-1142A6.8	ENSG00000182376.2	gene	antisense	RP5-1142A6.8	chr16	-0.470027	1.1753	-5.18484	5.44754e-07	2.30502e-05	5.89973
HCG24	ENSG00000230313.1	gene	antisense	HCG24	chr6	-0.614106	1.58865	-5.18177	5.52662e-07	2.3303e-05	5.89133
GABRA6	ENSG00000145863.10	gene	protein_coding	GABRA6	chr5	-0.421058	1.17325	-5.1821	5.51803e-07	2.3303e-05	5.89063
LINC01586	ENSG00000249487.6	gene	lincRNA	LINC01586	chr15	-0.398319	1.47394	-5.18031	5.56475e-07	2.3303e-05	5.88199
ZFP69B	ENSG00000187801.14	gene	protein_coding	ZFP69B	chr1	-0.321275	2.25303	-5.18044	5.56128e-07	2.3303e-05	5.88164
TLL1	ENSG00000038295.7	gene	protein_coding	TLL1	chr4	-0.720957	1.81248	-5.1806	5.55718e-07	2.3303e-05	5.87715
RP11-80P20.3	ENSG00000280399.1	gene	TEC	RP11-80P20.3	chr3	-0.675813	1.89569	-5.16792	5.89837e-07	2.43646e-05	5.82972
SLCO3A1	ENSG00000176463.13	gene	protein_coding	SLCO3A1	chr15	0.437639	5.1468	5.18601	5.4176e-07	2.29635e-05	5.82691
PTGER4P2-CDK2AP2P2	ENSG00000275450.1	gene	lincRNA	PTGER4P2-CDK2AP2P2	chr9	-0.382389	1.37816	-5.16745	5.9115e-07	2.43774e-05	5.82496
AL590763.16	ENSG00000283178.1	gene	unprocessed_pseudogene	AL590763.16	chrX	-0.596163	1.88894	-5.16611	5.9487e-07	2.44893e-05	5.8227
MSANTD1	ENSG00000188981.10	gene	protein_coding	MSANTD1	chr4	-0.365481	1.85709	-5.16471	5.98789e-07	2.4609e-05	5.8161
GAL3ST1	ENSG00000128242.12	gene	protein_coding	GAL3ST1	chr22	0.680569	5.11473	5.18102	5.54625e-07	2.3303e-05	5.80761
VWA7	ENSG00000204396.10	gene	protein_coding	VWA7	chr6	-0.624065	1.96571	-5.16401	6.00775e-07	2.4649e-05	5.80443
NTM-AS1	ENSG00000224795.1	gene	lincRNA	NTM-AS1	chr11	0.668106	5.06518	5.17895	5.60058e-07	2.34127e-05	5.80298
EPN1	ENSG00000063245.14	gene	protein_coding	EPN1	chr19	-0.436537	5.58241	-5.1758	5.68392e-07	2.37204e-05	5.7936
GLS2	ENSG00000135423.12	gene	protein_coding	GLS2	chr12	-0.656024	2.65753	-5.16916	5.86404e-07	2.43053e-05	5.79238
AL022476.2	ENSG00000230319.1	gene	antisense	AL022476.2	chr22	-0.383373	1.77958	-5.15862	6.16149e-07	2.49848e-05	5.79006
RP11-1134I14.8	ENSG00000255366.1	gene	lincRNA	RP11-1134I14.8	chr8	-0.317806	3.88292	-5.17427	5.72499e-07	2.38101e-05	5.78861
SQLE	ENSG00000104549.11	gene	protein_coding	SQLE	chr8	0.568731	5.63212	5.17524	5.69912e-07	2.37431e-05	5.78722
DYNC1I2	ENSG00000077380.15	gene	protein_coding	DYNC1I2	chr2	0.374568	7.01946	5.16868	5.87752e-07	2.43197e-05	5.78
JAK2	ENSG00000096968.13	gene	protein_coding	JAK2	chr9	-0.269098	3.28231	-5.15991	6.12434e-07	2.49516e-05	5.76744
AC007246.3	ENSG00000231312.6	gene	antisense	AC007246.3	chr2	-0.411677	3.14871	-5.16202	6.06398e-07	2.47961e-05	5.75888
SRRM3	ENSG00000177679.15	gene	protein_coding	SRRM3	chr7	-0.74382	4.65504	-5.16948	5.85543e-07	2.43053e-05	5.75836
DCAF12L2	ENSG00000198354.6	gene	protein_coding	DCAF12L2	chrX	-0.412791	2.20988	-5.15379	6.30276e-07	2.55152e-05	5.75757
IFT88	ENSG00000032742.17	gene	protein_coding	IFT88	chr13	0.335885	3.81308	5.15926	6.14304e-07	2.49516e-05	5.75709
GLI1	ENSG00000111087.9	gene	protein_coding	GLI1	chr12	-0.520431	1.10072	-5.15194	6.35767e-07	2.56521e-05	5.75405
PLEKHH1	ENSG00000054690.13	gene	protein_coding	PLEKHH1	chr14	0.852865	7.41216	5.15954	6.13503e-07	2.49516e-05	5.73717
C11orf88	ENSG00000183644.13	gene	protein_coding	C11orf88	chr11	1.39099	2.33355	5.14695	6.50794e-07	2.60425e-05	5.73709
PRSS36	ENSG00000178226.10	gene	protein_coding	PRSS36	chr16	-0.39078	1.72334	-5.1452	6.56148e-07	2.61706e-05	5.73069
SLC20A2	ENSG00000168575.9	gene	protein_coding	SLC20A2	chr8	0.354108	5.72055	5.16299	6.03653e-07	2.47254e-05	5.729
ZFYVE28	ENSG00000159733.13	gene	protein_coding	ZFYVE28	chr4	-0.357305	3.8367	-5.16024	6.115e-07	2.49516e-05	5.72452
RP11-320L11.2	ENSG00000254783.1	gene	processed_pseudogene	RP11-320L11.2	chr11	-0.39392	1.91908	-5.14093	6.6939e-07	2.63959e-05	5.7124
DGCR5	ENSG00000237517.9	gene	transcribed_unprocessed_pseudogene	DGCR5	chr22	-0.731412	4.77951	-5.15206	6.35393e-07	2.56521e-05	5.68602
EPOP	ENSG00000273604.1	gene	protein_coding	EPOP	chr17	-0.628054	3.12515	-5.14297	6.63014e-07	2.62722e-05	5.68533
MYRF	ENSG00000124920.13	gene	protein_coding	MYRF	chr11	0.873246	7.66278	5.14524	6.56032e-07	2.61706e-05	5.68242
PKIG	ENSG00000168734.13	gene	protein_coding	PKIG	chr20	-0.418714	6.80018	-5.14327	6.62095e-07	2.62722e-05	5.67689
RGS7BP	ENSG00000186479.4	gene	protein_coding	RGS7BP	chr5	-0.743791	3.3161	-5.14847	6.46169e-07	2.59082e-05	5.67431
H2AFY	ENSG00000113648.16	gene	protein_coding	H2AFY	chr5	-0.168076	5.05328	-5.1515	6.37071e-07	2.56622e-05	5.67248
RP4-735C1.4	ENSG00000241720.2	gene	antisense	RP4-735C1.4	chr1	-0.474705	1.50014	-5.13261	6.95939e-07	2.72222e-05	5.67237
RP11-305F18.1	ENSG00000233928.5	gene	lincRNA	RP11-305F18.1	chrX	-0.457875	1.04269	-5.13166	6.99043e-07	2.7279e-05	5.67122
RP11-196G11.2	ENSG00000260911.2	gene	lincRNA	RP11-196G11.2	chr16	0.770386	4.38017	5.13887	6.75884e-07	2.65658e-05	5.66897
SIPA1L2	ENSG00000116991.10	gene	protein_coding	SIPA1L2	chr1	-0.381104	4.28466	-5.14948	6.43131e-07	2.58634e-05	5.6674
ERMP1	ENSG00000099219.13	gene	protein_coding	ERMP1	chr9	0.403299	4.99874	5.1484	6.46373e-07	2.59082e-05	5.66069
GLCCI1	ENSG00000106415.12	gene	protein_coding	GLCCI1	chr7	-0.378281	3.80663	-5.14411	6.59509e-07	2.62187e-05	5.6556
RP11-108K14.12	ENSG00000278518.1	gene	antisense	RP11-108K14.12	chr10	-0.477515	1.39695	-5.12714	7.13956e-07	2.77042e-05	5.65146
FAM19A2	ENSG00000198673.10	gene	protein_coding	FAM19A2	chr12	-0.835864	3.42641	-5.14247	6.64569e-07	2.6291e-05	5.64561
TRERF1	ENSG00000124496.12	gene	protein_coding	TRERF1	chr6	-0.347839	2.7419	-5.12876	7.08574e-07	2.75393e-05	5.64471
SLC2A11	ENSG00000133460.19	gene	protein_coding	SLC2A11	chr22	-0.265909	4.55015	-5.14479	6.57392e-07	2.61773e-05	5.64466
SNHG14	ENSG00000224078.13	gene	processed_transcript	SNHG14	chr15	-0.290335	4.16815	-5.1413	6.68242e-07	2.63934e-05	5.63636
CTD-3075F15.1	ENSG00000273565.1	gene	lincRNA	CTD-3075F15.1	chr14	-0.482867	1.14346	-5.12352	7.26113e-07	2.80864e-05	5.63165
TMEM87A	ENSG00000103978.15	gene	protein_coding	TMEM87A	chr15	0.367517	5.19785	5.13983	6.72832e-07	2.64887e-05	5.62071
PLS3	ENSG00000102024.17	gene	protein_coding	PLS3	chrX	0.351594	6.27222	5.13716	6.81298e-07	2.67355e-05	5.62051
AC000095.12	ENSG00000283366.1	gene	transcribed_unprocessed_pseudogene	AC000095.12	chr22	-0.564555	3.27047	-5.13148	6.99633e-07	2.7279e-05	5.6178
AC022182.3	ENSG00000254802.1	gene	lincRNA	AC022182.3	chr8	-0.505862	1.48302	-5.11877	7.42393e-07	2.84896e-05	5.61424
DNAH17-AS1	ENSG00000267432.5	gene	processed_transcript	DNAH17-AS1	chr17	0.918855	2.49584	5.11704	7.4843e-07	2.8631e-05	5.60352
PAX7	ENSG00000009709.11	gene	protein_coding	PAX7	chr1	-0.456456	1.30341	-5.11564	7.53331e-07	2.87281e-05	5.60226
ZNF382	ENSG00000161298.17	gene	protein_coding	ZNF382	chr19	-0.295496	2.94055	-5.12178	7.32035e-07	2.82705e-05	5.59889
MTRR	ENSG00000124275.14	gene	protein_coding	MTRR	chr5	0.313505	4.65598	5.13362	6.9267e-07	2.71379e-05	5.59822
STK32C	ENSG00000165752.16	gene	protein_coding	STK32C	chr10	-0.608769	5.54051	-5.1296	7.05795e-07	2.74752e-05	5.59771
ALK	ENSG00000171094.16	gene	protein_coding	ALK	chr2	-0.3435	1.86566	-5.11351	7.6084e-07	2.88007e-05	5.59396
RP11-1084I9.1	ENSG00000206187.3	gene	lincRNA	RP11-1084I9.1	chr15	-0.510499	1.80468	-5.11342	7.61153e-07	2.88007e-05	5.59369
RP11-16E18.3	ENSG00000261542.1	gene	lincRNA	RP11-16E18.3	chr8	-0.454294	1.9454	-5.10816	7.80034e-07	2.92874e-05	5.57078
RP11-794G24.1	ENSG00000256443.1	gene	lincRNA	RP11-794G24.1	chr11	-0.622662	1.72292	-5.10941	7.75525e-07	2.92059e-05	5.5705
MBD1	ENSG00000141644.17	gene	protein_coding	MBD1	chr18	-0.172887	5.49809	-5.12382	7.25121e-07	2.80864e-05	5.55711
RP11-561N12.5	ENSG00000213642.3	gene	processed_pseudogene	RP11-561N12.5	chr7	-0.403192	1.56785	-5.10456	7.93238e-07	2.95545e-05	5.55491
RP11-184A2.2	ENSG00000228353.1	gene	antisense	RP11-184A2.2	chr10	-0.526415	0.872076	-5.10489	7.91993e-07	2.9554e-05	5.54925
CTD-2278I10.4	ENSG00000269815.1	gene	sense_intronic	CTD-2278I10.4	chr19	-0.516104	1.91218	-5.10234	8.01449e-07	2.96344e-05	5.54572
ZNF536	ENSG00000198597.8	gene	protein_coding	ZNF536	chr19	0.555458	4.40553	5.11927	7.40658e-07	2.84896e-05	5.54553
COL26A1	ENSG00000160963.13	gene	protein_coding	COL26A1	chr7	-0.833798	4.63539	-5.12002	7.38073e-07	2.84585e-05	5.54448
MAST4	ENSG00000069020.18	gene	protein_coding	MAST4	chr5	-0.258946	3.54556	-5.11376	7.59945e-07	2.88007e-05	5.54431
PPP1R26-AS1	ENSG00000225361.3	gene	antisense	PPP1R26-AS1	chr9	-0.464937	2.1091	-5.10234	8.01455e-07	2.96344e-05	5.54341
RP11-733O18.1	ENSG00000236120.6	gene	lincRNA	RP11-733O18.1	chrX	-0.452104	1.46703	-5.10128	8.05418e-07	2.96906e-05	5.54064
CHKA	ENSG00000110721.11	gene	protein_coding	CHKA	chr11	0.357325	6.14396	5.11906	7.41396e-07	2.84896e-05	5.53602
SCNN1G	ENSG00000166828.2	gene	protein_coding	SCNN1G	chr16	-0.680566	1.48073	-5.0998	8.10977e-07	2.98503e-05	5.53472
GUSBP5	ENSG00000236296.7	gene	transcribed_processed_pseudogene	GUSBP5	chr4	-0.402017	1.22806	-5.09881	8.14738e-07	2.99435e-05	5.52792
SLC4A2	ENSG00000164889.13	gene	protein_coding	SLC4A2	chr7	0.432463	4.53589	5.1162	7.51357e-07	2.86978e-05	5.52769
PCNX2	ENSG00000135749.18	gene	protein_coding	PCNX2	chr1	-0.464304	4.20803	-5.11723	7.47753e-07	2.8631e-05	5.52465
TESK2	ENSG00000070759.16	gene	protein_coding	TESK2	chr1	0.487921	4.20608	5.11215	7.6566e-07	2.88814e-05	5.52405
CACNA1F	ENSG00000102001.12	gene	protein_coding	CACNA1F	chrX	-0.384049	1.22367	-5.09724	8.20709e-07	3.00721e-05	5.52041
CTA-315H11.2	ENSG00000274080.1	gene	sense_intronic	CTA-315H11.2	chr7	-0.521542	1.22543	-5.09613	8.24958e-07	3.01823e-05	5.51785
RP11-74E22.8	ENSG00000277200.1	gene	lincRNA	RP11-74E22.8	chr17	-0.588851	4.60939	-5.11493	7.55813e-07	2.87777e-05	5.51398
RP11-455F5.5	ENSG00000261416.1	gene	antisense	RP11-455F5.5	chr16	-0.572239	2.79995	-5.10135	8.05152e-07	2.96906e-05	5.51383
CRIP2	ENSG00000182809.10	gene	protein_coding	CRIP2	chr14	-0.414576	7.36768	-5.10359	7.96829e-07	2.95983e-05	5.51216
RP11-762L8.6	ENSG00000278989.1	gene	TEC	RP11-762L8.6	chr11	-0.547969	3.49147	-5.10909	7.76663e-07	2.92059e-05	5.51158
RP11-21G15.1	ENSG00000264714.1	gene	transcribed_processed_pseudogene	RP11-21G15.1	chr18	-0.441435	1.22912	-5.09412	8.32686e-07	3.02871e-05	5.50856
CTD-2292M16.8	ENSG00000258768.2	gene	lincRNA	CTD-2292M16.8	chr14	-0.368737	2.12816	-5.09517	8.28653e-07	3.02266e-05	5.50781
PI16	ENSG00000164530.13	gene	protein_coding	PI16	chr6	0.802449	4.93331	5.11249	7.64463e-07	2.8881e-05	5.50772
BCR	ENSG00000186716.20	gene	protein_coding	BCR	chr22	-0.545079	6.04106	-5.10762	7.81993e-07	2.93157e-05	5.50475
FANCL	ENSG00000115392.11	gene	protein_coding	FANCL	chr2	0.341575	5.12377	5.11352	7.60798e-07	2.88007e-05	5.50419
WNT1	ENSG00000125084.11	gene	protein_coding	WNT1	chr12	-0.475407	1.54682	-5.09191	8.41288e-07	3.05045e-05	5.50082
MYO15A	ENSG00000091536.16	gene	protein_coding	MYO15A	chr17	-0.420878	1.36947	-5.09209	8.40609e-07	3.05045e-05	5.49992
KIAA1755	ENSG00000149633.11	gene	protein_coding	KIAA1755	chr20	0.567902	4.92483	5.10565	7.89211e-07	2.94954e-05	5.48045
MEF2C	ENSG00000081189.15	gene	protein_coding	MEF2C	chr5	-0.738792	4.26308	-5.10679	7.85023e-07	2.9384e-05	5.47795
TMEM59	ENSG00000116209.11	gene	protein_coding	TMEM59	chr1	0.256235	6.27724	5.10243	8.0112e-07	2.96344e-05	5.47081
DRP2	ENSG00000102385.12	gene	protein_coding	DRP2	chrX	-0.535124	3.90131	-5.10423	7.94437e-07	2.95545e-05	5.47028
CTC-281F24.5	ENSG00000282936.1	gene	protein_coding	CTC-281F24.5	chr17	-0.418256	1.58967	-5.08482	8.69456e-07	3.12465e-05	5.47009
LINC00609	ENSG00000257585.1	gene	lincRNA	LINC00609	chr14	0.831011	3.15964	5.08564	8.66178e-07	3.12209e-05	5.46822
FAM92B	ENSG00000153789.12	gene	protein_coding	FAM92B	chr16	1.55204	2.45535	5.08389	8.73218e-07	3.12892e-05	5.46622
EPB41L4B	ENSG00000095203.14	gene	protein_coding	EPB41L4B	chr9	-0.637991	3.08771	-5.09409	8.32803e-07	3.02871e-05	5.46412
UNC5B-AS1	ENSG00000237512.6	gene	antisense	UNC5B-AS1	chr10	-0.695284	1.96119	-5.08272	8.78004e-07	3.13683e-05	5.46073
FAM153B	ENSG00000182230.11	gene	protein_coding	FAM153B	chr5	-0.826439	3.35331	-5.09801	8.17786e-07	3.00102e-05	5.45243
ZNF746	ENSG00000181220.15	gene	protein_coding	ZNF746	chr7	-0.231911	3.70669	-5.09563	8.26885e-07	3.02074e-05	5.44782
RP11-405M12.4	ENSG00000273669.1	gene	lincRNA	RP11-405M12.4	chr18	-0.512409	1.07865	-5.07756	8.99249e-07	3.17543e-05	5.43383
PTBP3	ENSG00000119314.15	gene	protein_coding	PTBP3	chr9	-0.258806	3.62271	-5.08884	8.53373e-07	3.08508e-05	5.43156
TTYH2	ENSG00000141540.10	gene	protein_coding	TTYH2	chr17	0.782101	6.95409	5.09048	8.46914e-07	3.06628e-05	5.42638
SIMC1	ENSG00000170085.17	gene	protein_coding	SIMC1	chr5	-0.290139	3.23323	-5.08524	8.67777e-07	3.12323e-05	5.4191
PLEKHA7	ENSG00000166689.15	gene	protein_coding	PLEKHA7	chr11	0.412077	3.10922	5.07524	9.09003e-07	3.19191e-05	5.41826
EPB41	ENSG00000159023.19	gene	protein_coding	EPB41	chr1	-0.36124	2.22307	-5.0721	9.22324e-07	3.22416e-05	5.4148
RP11-85O21.4	ENSG00000231227.1	gene	sense_overlapping	RP11-85O21.4	chr9	-0.445139	1.21497	-5.07317	9.1777e-07	3.21285e-05	5.41437
PCBP3	ENSG00000183570.16	gene	protein_coding	PCBP3	chr21	-0.559991	3.38071	-5.08766	8.58094e-07	3.09754e-05	5.41385
RP11-517P14.2	ENSG00000230555.2	gene	lincRNA	RP11-517P14.2	chr10	-0.425496	3.07555	-5.08155	8.82759e-07	3.13967e-05	5.41353
METTL22	ENSG00000067365.14	gene	protein_coding	METTL22	chr16	-0.18685	2.74867	-5.0752	9.09164e-07	3.19191e-05	5.41045
TMX2	ENSG00000213593.9	gene	protein_coding	TMX2	chr11	0.201192	7.39209	5.08131	8.83736e-07	3.13967e-05	5.40602
AK7	ENSG00000140057.8	gene	protein_coding	AK7	chr14	0.88509	2.58259	5.07046	9.29379e-07	3.24416e-05	5.40521
RGS17	ENSG00000091844.7	gene	protein_coding	RGS17	chr6	-0.322793	2.52275	-5.07322	9.17537e-07	3.21285e-05	5.40434
NAAA	ENSG00000138744.14	gene	protein_coding	NAAA	chr4	-0.41274	3.62327	-5.08439	8.71227e-07	3.12639e-05	5.4
AHRR	ENSG00000063438.16	gene	protein_coding	AHRR	chr5	-0.634366	2.26109	-5.07652	9.03629e-07	3.18627e-05	5.39764
LAYN	ENSG00000204381.11	gene	protein_coding	LAYN	chr11	0.585092	4.74783	5.08314	8.76278e-07	3.13527e-05	5.392
HPD	ENSG00000158104.11	gene	protein_coding	HPD	chr12	0.653525	1.72117	5.06467	9.54632e-07	3.31803e-05	5.38354
MOB3B	ENSG00000120162.9	gene	protein_coding	MOB3B	chr9	0.607857	4.5406	5.07975	8.90159e-07	3.15248e-05	5.38063
PNMA5	ENSG00000198883.11	gene	protein_coding	PNMA5	chrX	-0.826266	3.45088	-5.08126	8.83959e-07	3.13967e-05	5.37613
NLGN4X	ENSG00000146938.14	gene	protein_coding	NLGN4X	chrX	-0.37107	4.05548	-5.08199	8.80988e-07	3.13967e-05	5.37173
GNPTAB	ENSG00000111670.14	gene	protein_coding	GNPTAB	chr12	-0.274026	5.08524	-5.0805	8.87085e-07	3.14618e-05	5.35941
SLC2A13	ENSG00000151229.12	gene	protein_coding	SLC2A13	chr12	-0.576976	3.55729	-5.07562	9.07396e-07	3.19191e-05	5.3547
CTD-2008E3.1	ENSG00000279923.1	gene	TEC	CTD-2008E3.1	chr5	-0.491042	2.85463	-5.05916	9.79298e-07	3.39406e-05	5.34876
C12orf43	ENSG00000157895.11	gene	protein_coding	C12orf43	chr12	-0.30218	4.60564	-5.07768	8.98762e-07	3.17543e-05	5.34719
CATIP	ENSG00000158428.3	gene	protein_coding	CATIP	chr2	1.06472	2.09626	5.05568	9.95159e-07	3.43924e-05	5.34448
RP5-1007H16.1	ENSG00000272745.1	gene	lincRNA	RP5-1007H16.1	chr7	-0.470519	1.14954	-5.0549	9.98745e-07	3.44673e-05	5.33786
CTC-360G5.9	ENSG00000269486.2	gene	lincRNA	CTC-360G5.9	chr19	-0.387826	1.67742	-5.04857	1.02843e-06	3.51924e-05	5.31444
PTPRD	ENSG00000153707.16	gene	protein_coding	PTPRD	chr9	0.512628	5.73397	5.06967	9.32763e-07	3.25131e-05	5.31284
GAPDHP74	ENSG00000232780.2	gene	transcribed_processed_pseudogene	GAPDHP74	chr1	-0.540239	1.13046	-5.04903	1.02625e-06	3.51672e-05	5.31212
GPR62	ENSG00000180929.5	gene	protein_coding	GPR62	chr3	0.778768	4.78634	5.0662	9.47867e-07	3.29923e-05	5.31208
HTR3B	ENSG00000149305.6	gene	protein_coding	HTR3B	chr11	-0.506709	1.05059	-5.04447	1.04807e-06	3.57637e-05	5.29412
TSPAN15	ENSG00000099282.9	gene	protein_coding	TSPAN15	chr10	0.723587	6.34589	5.06285	9.62685e-07	3.34124e-05	5.29119
DBH	ENSG00000123454.10	gene	protein_coding	DBH	chr9	-0.458806	1.28537	-5.04057	1.06713e-06	3.62616e-05	5.27835
LINC00629	ENSG00000227060.6	gene	lincRNA	LINC00629	chrX	-0.473448	1.24032	-5.03991	1.07036e-06	3.63207e-05	5.27469
AJ006998.2	ENSG00000229425.2	gene	lincRNA	AJ006998.2	chr21	-0.510207	0.852978	-5.03956	1.07209e-06	3.63285e-05	5.26939
PRSS16	ENSG00000112812.15	gene	protein_coding	PRSS16	chr6	-0.50568	1.4466	-5.03424	1.09872e-06	3.70771e-05	5.25259
PRTFDC1	ENSG00000099256.18	gene	protein_coding	PRTFDC1	chr10	0.353014	5.73855	5.05593	9.94041e-07	3.43924e-05	5.25249
ONECUT2	ENSG00000119547.5	gene	protein_coding	ONECUT2	chr18	-0.517352	1.0809	-5.03352	1.10241e-06	3.70975e-05	5.24903
LINC01128	ENSG00000228794.8	gene	processed_transcript	LINC01128	chr1	-0.299365	3.59266	-5.04984	1.02241e-06	3.50851e-05	5.24642
SPTLC2	ENSG00000100596.6	gene	protein_coding	SPTLC2	chr14	0.535476	5.44795	5.05453	1.00047e-06	3.44779e-05	5.24476
MGAT5	ENSG00000152127.8	gene	protein_coding	MGAT5	chr2	0.293642	5.03867	5.05404	1.00273e-06	3.45069e-05	5.24265
RP11-586K2.1	ENSG00000253553.5	gene	antisense	RP11-586K2.1	chr8	-0.522167	1.37341	-5.03161	1.11211e-06	3.72861e-05	5.2415
SUDS3P1	ENSG00000249129.1	gene	processed_pseudogene	SUDS3P1	chr5	-0.626797	1.79541	-5.03316	1.10423e-06	3.71075e-05	5.23133
FAM222A	ENSG00000139438.5	gene	protein_coding	FAM222A	chr12	0.708859	5.41192	5.05046	1.01947e-06	3.50334e-05	5.22736
RP11-675F6.4	ENSG00000254100.1	gene	lincRNA	RP11-675F6.4	chr8	-0.496077	1.15892	-5.02794	1.13111e-06	3.76468e-05	5.22165
TBC1D24	ENSG00000162065.12	gene	protein_coding	TBC1D24	chr16	-0.343611	3.98818	-5.04683	1.03671e-06	3.54259e-05	5.22151
BOK	ENSG00000176720.4	gene	protein_coding	BOK	chr2	0.717669	7.08713	5.0422	1.05912e-06	3.60398e-05	5.21491
FGF14	ENSG00000102466.15	gene	protein_coding	FGF14	chr13	-0.442997	3.11419	-5.03696	1.08506e-06	3.67168e-05	5.21186
NCS1	ENSG00000107130.9	gene	protein_coding	NCS1	chr9	-0.833093	9.7643	-5.0254	1.14443e-06	3.79863e-05	5.20998
MAL	ENSG00000172005.10	gene	protein_coding	MAL	chr2	0.643574	8.53067	5.03358	1.10208e-06	3.70975e-05	5.20891
WIPF1	ENSG00000115935.17	gene	protein_coding	WIPF1	chr2	0.575512	4.89015	5.04343	1.0531e-06	3.58851e-05	5.20666
KCNT2	ENSG00000162687.16	gene	protein_coding	KCNT2	chr1	-0.470171	2.58659	-5.02734	1.13421e-06	3.76987e-05	5.19433
RP5-827C21.6	ENSG00000273367.1	gene	antisense	RP5-827C21.6	chr1	-0.786264	3.57717	-5.03152	1.11261e-06	3.72861e-05	5.16558
CELF1	ENSG00000149187.17	gene	protein_coding	CELF1	chr11	-0.250561	5.59472	-5.03424	1.09875e-06	3.70771e-05	5.16548
C10orf107	ENSG00000183346.6	gene	protein_coding	C10orf107	chr10	0.706699	4.01056	5.02443	1.14954e-06	3.81041e-05	5.16225
AC008079.10	ENSG00000280007.1	gene	antisense	AC008079.10	chr22	-0.489046	1.27769	-5.01247	1.21453e-06	3.99288e-05	5.16009
SPTB	ENSG00000070182.19	gene	protein_coding	SPTB	chr14	-0.536992	3.29583	-5.03051	1.11781e-06	3.73577e-05	5.15832
SCCPDH	ENSG00000143653.9	gene	protein_coding	SCCPDH	chr1	0.283552	6.46034	5.02947	1.12315e-06	3.74847e-05	5.15782
FREM3	ENSG00000183090.5	gene	protein_coding	FREM3	chr4	-0.517822	0.887719	-5.0122	1.21608e-06	3.99288e-05	5.15454
CTXN2	ENSG00000233932.4	gene	protein_coding	CTXN2	chr15	-0.432611	1.32283	-5.01032	1.2266e-06	4.00579e-05	5.14999
PIEZO2	ENSG00000154864.11	gene	protein_coding	PIEZO2	chr18	0.671172	3.27806	5.0134	1.20939e-06	3.98166e-05	5.1487
METTL21EP	ENSG00000250878.3	gene	transcribed_unprocessed_pseudogene	METTL21EP	chr13	-0.42075	1.54826	-5.00845	1.2372e-06	4.02421e-05	5.14324
APBB2	ENSG00000163697.16	gene	protein_coding	APBB2	chr4	0.344813	5.19913	5.03064	1.1171e-06	3.73577e-05	5.13932
STRN	ENSG00000115808.11	gene	protein_coding	STRN	chr2	0.472493	4.91199	5.02872	1.12702e-06	3.75622e-05	5.13411
ACOT4	ENSG00000177465.4	gene	protein_coding	ACOT4	chr14	-0.37067	2.54502	-5.00986	1.22924e-06	4.00902e-05	5.13132
NRBP2	ENSG00000185189.17	gene	protein_coding	NRBP2	chr8	0.419448	7.57277	5.01786	1.18483e-06	3.91139e-05	5.13021
TPX2	ENSG00000088325.15	gene	protein_coding	TPX2	chr20	-0.311038	1.84172	-5.00521	1.25576e-06	4.06159e-05	5.12895
BACE1	ENSG00000186318.16	gene	protein_coding	BACE1	chr11	0.474827	6.53315	5.02059	1.17003e-06	3.86777e-05	5.1231
ANKRD34C-AS1	ENSG00000259234.5	gene	lincRNA	ANKRD34C-AS1	chr15	-0.476859	1.66759	-5.00499	1.25704e-06	4.06159e-05	5.12269
FAM201A	ENSG00000204860.4	gene	antisense	FAM201A	chr9	0.595559	3.09904	5.00664	1.24755e-06	4.04705e-05	5.11756
FAM107B	ENSG00000065809.13	gene	protein_coding	FAM107B	chr10	0.650939	6.68306	5.02221	1.16136e-06	3.84434e-05	5.11698
CDKL1	ENSG00000100490.9	gene	protein_coding	CDKL1	chr14	-0.314962	1.70225	-5.00188	1.27512e-06	4.10909e-05	5.11528
RP11-247A12.2	ENSG00000204055.4	gene	antisense	RP11-247A12.2	chr9	-0.38177	1.75746	-5.00088	1.28095e-06	4.11579e-05	5.10969
IQCD	ENSG00000166578.9	gene	protein_coding	IQCD	chr12	0.578692	2.77924	5.00259	1.27094e-06	4.10104e-05	5.10917
SLC7A6	ENSG00000103064.13	gene	protein_coding	SLC7A6	chr16	-0.281256	3.11548	-5.01097	1.22299e-06	4.00579e-05	5.10621
THPO	ENSG00000090534.17	gene	protein_coding	THPO	chr3	-0.532802	2.91348	-5.00861	1.23628e-06	4.02421e-05	5.10414
GABPB1	ENSG00000104064.16	gene	protein_coding	GABPB1	chr15	-0.187606	3.56945	-5.01046	1.22586e-06	4.00579e-05	5.09393
RP5-906A24.1	ENSG00000280177.1	gene	TEC	RP5-906A24.1	chr17	-0.417106	1.28622	-4.99664	1.30612e-06	4.18539e-05	5.09302
RPS6KA3	ENSG00000177189.12	gene	protein_coding	RPS6KA3	chrX	-0.311172	4.02345	-5.01534	1.19864e-06	3.95163e-05	5.0898
RP11-826N14.2	ENSG00000248469.1	gene	antisense	RP11-826N14.2	chr5	-0.593661	2.59128	-4.99643	1.3074e-06	4.18539e-05	5.06849
LLGL1	ENSG00000131899.10	gene	protein_coding	LLGL1	chr17	0.465213	6.91937	5.00605	1.25091e-06	4.05256e-05	5.0617
RP11-454H19.2	ENSG00000279675.1	gene	TEC	RP11-454H19.2	chr11	-0.344537	2.33975	-4.99087	1.34112e-06	4.28136e-05	5.06086
NPTN-IT1	ENSG00000281183.1	gene	sense_intronic	NPTN-IT1	chr15	-0.466743	2.31301	-4.99574	1.31152e-06	4.19309e-05	5.05722
FUT8	ENSG00000033170.16	gene	protein_coding	FUT8	chr14	0.438211	5.22585	5.01079	1.224e-06	4.00579e-05	5.05306
FMNL2	ENSG00000157827.19	gene	protein_coding	FMNL2	chr2	0.467988	7.57317	5.00066	1.28227e-06	4.11579e-05	5.04929
CFAP45	ENSG00000213085.9	gene	protein_coding	CFAP45	chr1	1.51241	2.91265	4.98676	1.36662e-06	4.33284e-05	5.0473
CFAP73	ENSG00000186710.11	gene	protein_coding	CFAP73	chr12	1.69083	3.45157	4.9893	1.35084e-06	4.30183e-05	5.04497
CDK5RAP2	ENSG00000136861.17	gene	protein_coding	CDK5RAP2	chr9	0.313474	4.91825	5.00737	1.24334e-06	4.03877e-05	5.0414
UNC5D	ENSG00000156687.10	gene	protein_coding	UNC5D	chr8	-0.556585	2.13135	-4.98729	1.3633e-06	4.33018e-05	5.03625
GPR6	ENSG00000146360.8	gene	protein_coding	GPR6	chr6	-0.662044	1.29963	-4.98161	1.39925e-06	4.40981e-05	5.02932
AC007292.3	ENSG00000269318.1	gene	antisense	AC007292.3	chr19	-0.401238	1.55422	-4.98032	1.4075e-06	4.43008e-05	5.02387
TMOD1	ENSG00000136842.13	gene	protein_coding	TMOD1	chr9	-0.372749	5.30983	-5.00113	1.2795e-06	4.11579e-05	5.02072
RP11-605F22.2	ENSG00000259235.1	gene	lincRNA	RP11-605F22.2	chr15	-0.457123	1.10949	-4.97617	1.43449e-06	4.486e-05	5.00532
CCDC114	ENSG00000105479.15	gene	protein_coding	CCDC114	chr19	1.54342	3.28457	4.97705	1.42875e-06	4.47958e-05	4.99867
TRIM54	ENSG00000138100.13	gene	protein_coding	TRIM54	chr2	-0.892663	2.74157	-4.98586	1.37227e-06	4.33603e-05	4.99284
PLLP	ENSG00000102934.9	gene	protein_coding	PLLP	chr16	0.658209	6.76925	4.99062	1.34265e-06	4.28136e-05	4.98092
DNALI1	ENSG00000163879.10	gene	protein_coding	DNALI1	chr1	0.673587	4.62029	4.98856	1.35543e-06	4.3108e-05	4.98037
PAQR8	ENSG00000170915.8	gene	protein_coding	PAQR8	chr6	0.471096	7.21298	4.98635	1.3692e-06	4.33284e-05	4.97885
LGALS3BP	ENSG00000108679.12	gene	protein_coding	LGALS3BP	chr17	0.460172	6.95333	4.98557	1.37409e-06	4.33614e-05	4.96856
MESP1	ENSG00000166823.5	gene	protein_coding	MESP1	chr15	-0.533603	3.97213	-4.98631	1.36948e-06	4.33284e-05	4.96074
C2orf40	ENSG00000119147.9	gene	protein_coding	C2orf40	chr2	0.610507	3.53442	4.97707	1.42861e-06	4.47958e-05	4.95047
RP11-532M24.1	ENSG00000272486.1	gene	antisense	RP11-532M24.1	chr8	-0.381677	1.44846	-4.96167	1.53278e-06	4.75063e-05	4.94501
LINC02054	ENSG00000224153.2	gene	lincRNA	LINC02054	chr3	-0.538428	1.57299	-4.96047	1.54116e-06	4.76609e-05	4.93993
ADCY1	ENSG00000164742.14	gene	protein_coding	ADCY1	chr7	-0.855763	5.09668	-4.97864	1.4184e-06	4.45861e-05	4.9376
RP5-965G21.4	ENSG00000274414.1	gene	lincRNA	RP5-965G21.4	chr20	-0.409901	1.51332	-4.95917	1.55032e-06	4.76857e-05	4.93418
ASAH2B	ENSG00000204147.9	gene	protein_coding	ASAH2B	chr10	-0.404835	2.66804	-4.96342	1.52053e-06	4.71869e-05	4.93345
AC012074.2	ENSG00000235072.2	gene	lincRNA	AC012074.2	chr2	-0.467186	2.43288	-4.9601	1.54378e-06	4.76609e-05	4.92374
RP11-284N8.3	ENSG00000259834.1	gene	lincRNA	RP11-284N8.3	chr1	-0.694361	3.32472	-4.9764	1.43302e-06	4.486e-05	4.92161
GJB5	ENSG00000189280.3	gene	protein_coding	GJB5	chr1	-0.608276	2.33098	-4.96	1.54447e-06	4.76609e-05	4.92087
CADM3-AS1	ENSG00000225670.4	gene	antisense	CADM3-AS1	chr1	-0.375634	1.97424	-4.95604	1.57265e-06	4.80685e-05	4.91618
HOXD1	ENSG00000128645.14	gene	protein_coding	HOXD1	chr2	0.817181	2.28017	4.9537	1.58948e-06	4.83157e-05	4.91052
RP11-496D24.2	ENSG00000261121.1	gene	lincRNA	RP11-496D24.2	chr4	0.802246	2.96446	4.95428	1.58527e-06	4.82724e-05	4.90913
DGKI	ENSG00000157680.15	gene	protein_coding	DGKI	chr7	-0.374265	2.93344	-4.96633	1.50047e-06	4.66237e-05	4.90724
AC009487.4	ENSG00000224076.5	gene	antisense	AC009487.4	chr2	-0.483136	1.0863	-4.9521	1.60113e-06	4.83919e-05	4.90457
TMC2	ENSG00000149488.12	gene	protein_coding	TMC2	chr20	-0.460129	1.62445	-4.95221	1.60032e-06	4.83919e-05	4.9043
CPNE9	ENSG00000144550.12	gene	protein_coding	CPNE9	chr3	-0.852233	2.58892	-4.95766	1.56107e-06	4.78397e-05	4.90334
KCND1	ENSG00000102057.9	gene	protein_coding	KCND1	chrX	-0.309623	2.48865	-4.95322	1.59294e-06	4.83157e-05	4.89817
MACROD1	ENSG00000133315.10	gene	protein_coding	MACROD1	chr11	-0.3047	4.49253	-4.97168	1.46424e-06	4.57316e-05	4.88874
RP11-172H24.4	ENSG00000278291.1	gene	antisense	RP11-172H24.4	chr13	-0.353571	2.31625	-4.94811	1.63048e-06	4.90354e-05	4.88297
TNRC18	ENSG00000182095.14	gene	protein_coding	TNRC18	chr7	-0.283702	4.82077	-4.97098	1.46891e-06	4.58188e-05	4.88131
ANO4	ENSG00000151572.16	gene	protein_coding	ANO4	chr12	0.423584	4.42907	4.96752	1.49235e-06	4.64308e-05	4.87959
CTD-2104P17.1	ENSG00000231625.4	gene	transcribed_unprocessed_pseudogene	CTD-2104P17.1	chr17	-0.567523	1.68042	-4.9465	1.64253e-06	4.92153e-05	4.87766
ROPN1L	ENSG00000145491.11	gene	protein_coding	ROPN1L	chr5	1.14738	3.22472	4.95059	1.61217e-06	4.86048e-05	4.87089
MLH1	ENSG00000076242.14	gene	protein_coding	MLH1	chr3	0.179521	5.01558	4.96872	1.48418e-06	4.62359e-05	4.87014
PALM	ENSG00000099864.17	gene	protein_coding	PALM	chr19	-0.549347	8.70814	-4.95012	1.61566e-06	4.86497e-05	4.86891
SPRYD4	ENSG00000176422.13	gene	protein_coding	SPRYD4	chr12	-0.18574	2.66862	-4.94764	1.63397e-06	4.90796e-05	4.86612
LINC01877	ENSG00000238217.5	gene	lincRNA	LINC01877	chr2	0.634864	2.22693	4.94189	1.67735e-06	4.98899e-05	4.86119
FAXC	ENSG00000146267.11	gene	protein_coding	FAXC	chr6	-0.455888	3.04085	-4.95333	1.59215e-06	4.83157e-05	4.84996
OSBPL10	ENSG00000144645.13	gene	protein_coding	OSBPL10	chr3	-0.382227	1.77813	-4.93918	1.69814e-06	5.02836e-05	4.8493
TPTEP1	ENSG00000100181.22	gene	transcribed_unprocessed_pseudogene	TPTEP1	chr22	0.606718	3.1372	4.94144	1.68076e-06	4.99304e-05	4.84926
FIGNL2	ENSG00000261308.2	gene	protein_coding	FIGNL2	chr12	-0.361975	1.44048	-4.93799	1.70739e-06	5.04748e-05	4.84525
CSMD2	ENSG00000121904.17	gene	protein_coding	CSMD2	chr1	-0.412471	2.7017	-4.94573	1.64824e-06	4.9265e-05	4.84037
SYCE1	ENSG00000171772.15	gene	protein_coding	SYCE1	chr10	-0.697057	3.7885	-4.95956	1.54756e-06	4.76609e-05	4.83963
GPR37	ENSG00000170775.2	gene	protein_coding	GPR37	chr7	0.900035	6.95628	4.9552	1.57869e-06	4.81674e-05	4.8379
SLC38A8	ENSG00000166558.10	gene	protein_coding	SLC38A8	chr16	-0.473337	1.30925	-4.93617	1.72154e-06	5.07698e-05	4.83675
C22orf23	ENSG00000128346.10	gene	protein_coding	C22orf23	chr22	0.444494	4.14604	4.95504	1.57984e-06	4.81674e-05	4.83367
PRR18	ENSG00000176381.5	gene	protein_coding	PRR18	chr6	0.765067	6.59225	4.95736	1.5632e-06	4.78397e-05	4.83277
SPATC1L	ENSG00000160284.14	gene	protein_coding	SPATC1L	chr21	-0.608948	4.93281	-4.95974	1.54627e-06	4.76609e-05	4.83274
CA10	ENSG00000154975.13	gene	protein_coding	CA10	chr17	-0.754492	5.02188	-4.95805	1.55827e-06	4.78397e-05	4.83253
AC004221.2	ENSG00000267778.1	gene	lincRNA	AC004221.2	chr19	-0.42981	2.6305	-4.94099	1.68422e-06	4.99722e-05	4.82719
TMEM165	ENSG00000134851.12	gene	protein_coding	TMEM165	chr4	0.562785	5.91948	4.9575	1.56219e-06	4.78397e-05	4.82523
CDKN1C	ENSG00000129757.12	gene	protein_coding	CDKN1C	chr11	0.76658	6.59205	4.95299	1.59464e-06	4.83157e-05	4.82414
NLE1	ENSG00000073536.17	gene	protein_coding	NLE1	chr17	-0.263289	3.80591	-4.9514	1.60624e-06	4.84862e-05	4.81671
ZNF358	ENSG00000198816.6	gene	protein_coding	ZNF358	chr19	-0.437085	8.00101	-4.94205	1.67612e-06	4.98899e-05	4.81576
RP4-630C24.3	ENSG00000241345.1	gene	antisense	RP4-630C24.3	chr7	0.598272	2.19577	4.93092	1.76313e-06	5.17455e-05	4.81503
LINC00937	ENSG00000226091.7	gene	lincRNA	LINC00937	chr12	-0.379431	1.57275	-4.93058	1.7659e-06	5.17643e-05	4.81413
SEMA3B	ENSG00000012171.19	gene	protein_coding	SEMA3B	chr3	0.639111	7.70901	4.94593	1.64675e-06	4.9265e-05	4.81296
NEURL1	ENSG00000107954.10	gene	protein_coding	NEURL1	chr10	-0.837762	6.21892	-4.94484	1.65494e-06	4.94046e-05	4.80359
CACNB3	ENSG00000167535.7	gene	protein_coding	CACNB3	chr12	-0.772974	5.73607	-4.94682	1.64014e-06	4.92043e-05	4.80304
RP11-13K12.2	ENSG00000267665.1	gene	lincRNA	RP11-13K12.2	chr17	-0.380047	1.76571	-4.9268	1.79641e-06	5.24689e-05	4.79617
GPX1	ENSG00000233276.3	gene	protein_coding	GPX1	chr3	-0.368416	8.07283	-4.93706	1.71458e-06	5.06259e-05	4.79187
COL16A1	ENSG00000084636.17	gene	protein_coding	COL16A1	chr1	0.507681	6.46208	4.94241	1.67341e-06	4.98899e-05	4.77076
FGF14-AS2	ENSG00000272143.1	gene	lincRNA	FGF14-AS2	chr13	0.532684	4.53864	4.93909	1.69886e-06	5.02836e-05	4.76933
LINC00643	ENSG00000186369.10	gene	transcribed_unitary_pseudogene	LINC00643	chr14	-0.560052	2.86251	-4.9348	1.73229e-06	5.10251e-05	4.76691
RP1-293L6.1	ENSG00000234688.1	gene	antisense	RP1-293L6.1	chr22	-0.510641	2.15947	-4.91894	1.86167e-06	5.41799e-05	4.75312
C1QBPP2	ENSG00000213409.4	gene	processed_pseudogene	C1QBPP2	chr11	-0.565957	1.09636	-4.91615	1.8854e-06	5.47213e-05	4.75217
RP1-257I9.2	ENSG00000232529.1	gene	lincRNA	RP1-257I9.2	chr6	-0.548944	0.943898	-4.91321	1.91073e-06	5.52114e-05	4.73795
RP11-408E5.5	ENSG00000232243.1	gene	lincRNA	RP11-408E5.5	chr13	-0.648851	1.09409	-4.91188	1.92224e-06	5.52954e-05	4.73564
RP11-405M12.2	ENSG00000278911.1	gene	TEC	RP11-405M12.2	chr18	-0.513956	0.856068	-4.91238	1.91793e-06	5.52881e-05	4.73512
PIFO	ENSG00000173947.13	gene	protein_coding	PIFO	chr1	0.895627	3.662	4.91957	1.85634e-06	5.40896e-05	4.73144
RP11-43A14.2	ENSG00000282375.1	gene	lincRNA	RP11-43A14.2	chr8	-0.540465	2.11676	-4.9152	1.89354e-06	5.48449e-05	4.72704
TIAM1	ENSG00000156299.13	gene	protein_coding	TIAM1	chr21	-0.477611	5.11501	-4.93296	1.74688e-06	5.13305e-05	4.72604
CCND3	ENSG00000112576.12	gene	protein_coding	CCND3	chr6	-0.260254	5.85714	-4.93314	1.74544e-06	5.13305e-05	4.7259
KIAA1211L	ENSG00000196872.11	gene	protein_coding	KIAA1211L	chr2	-0.920809	5.3111	-4.92979	1.77219e-06	5.18862e-05	4.72331
ARHGAP6	ENSG00000047648.21	gene	protein_coding	ARHGAP6	chrX	-0.485817	2.95428	-4.9176	1.87302e-06	5.44451e-05	4.72253
C4orf50	ENSG00000181215.14	gene	protein_coding	C4orf50	chr4	-0.612408	3.09239	-4.92237	1.83292e-06	5.34711e-05	4.71239
SEMA6A	ENSG00000092421.16	gene	protein_coding	SEMA6A	chr5	0.509294	5.15653	4.92809	1.78593e-06	5.22255e-05	4.69828
XKR7	ENSG00000260903.2	gene	protein_coding	XKR7	chr20	-0.398501	1.58592	-4.90135	2.01614e-06	5.76411e-05	4.68997
RP11-168K9.2	ENSG00000255087.2	gene	lincRNA	RP11-168K9.2	chr11	-0.513951	1.07921	-4.89914	2.03636e-06	5.7947e-05	4.68117
HECW1	ENSG00000002746.14	gene	protein_coding	HECW1	chr7	-0.56409	2.10128	-4.89984	2.02997e-06	5.79004e-05	4.67372
SHROOM4	ENSG00000158352.15	gene	protein_coding	SHROOM4	chrX	0.596287	3.80863	4.90957	1.94242e-06	5.5796e-05	4.66816
C1orf115	ENSG00000162817.6	gene	protein_coding	C1orf115	chr1	-0.775292	6.01081	-4.91283	1.91397e-06	5.52395e-05	4.66061
CRHR1	ENSG00000120088.14	gene	protein_coding	CRHR1	chr17	-0.644509	3.67825	-4.91596	1.88702e-06	5.47213e-05	4.6544
RP11-432J3.4	ENSG00000279797.1	gene	lincRNA	RP11-432J3.4	chr13	-0.52356	1.26014	-4.89207	2.10251e-06	5.94647e-05	4.65307
FUNDC2P3	ENSG00000187103.3	gene	processed_pseudogene	FUNDC2P3	chr6	-0.516584	0.941761	-4.89188	2.10436e-06	5.94647e-05	4.65112
LGR5	ENSG00000139292.12	gene	protein_coding	LGR5	chr12	0.765632	3.44285	4.89815	2.04548e-06	5.80707e-05	4.64985
UNC13C	ENSG00000137766.16	gene	protein_coding	UNC13C	chr15	-0.947003	3.49055	-4.91327	1.91017e-06	5.52114e-05	4.64509
RNU6-30P	ENSG00000207291.1	gene	snRNA	RNU6-30P	chrX	-0.564024	1.70636	-4.8896	2.12608e-06	5.98698e-05	4.64221
FAM117B	ENSG00000138439.11	gene	protein_coding	FAM117B	chr2	-0.293139	3.44744	-4.90521	1.98119e-06	5.67754e-05	4.63806
ANKRD36BP2	ENSG00000230006.7	gene	transcribed_unprocessed_pseudogene	ANKRD36BP2	chr2	-0.462834	1.81162	-4.89011	2.12119e-06	5.98013e-05	4.63683
RP11-284F21.11	ENSG00000272971.1	gene	lincRNA	RP11-284F21.11	chr1	-0.559028	2.62705	-4.88819	2.13971e-06	6.01841e-05	4.63368
GALNT14	ENSG00000158089.14	gene	protein_coding	GALNT14	chr2	-0.586533	2.56372	-4.89941	2.0339e-06	5.79447e-05	4.63079
SRC	ENSG00000197122.11	gene	protein_coding	SRC	chr20	-0.364326	4.49904	-4.91182	1.92272e-06	5.52954e-05	4.62758
ANKRD18B	ENSG00000230453.9	gene	protein_coding	ANKRD18B	chr9	-0.662466	1.63284	-4.88564	2.16446e-06	6.06696e-05	4.62627
NCKIPSD	ENSG00000213672.7	gene	protein_coding	NCKIPSD	chr3	-0.376548	5.98609	-4.9061	1.97322e-06	5.66137e-05	4.62156
C12orf45	ENSG00000151131.10	gene	protein_coding	C12orf45	chr12	-0.268271	2.20702	-4.8847	2.17363e-06	6.08566e-05	4.60865
AC017104.6	ENSG00000224376.1	gene	processed_transcript	AC017104.6	chr2	-0.465918	1.54993	-4.88104	2.20988e-06	6.16608e-05	4.60704
TUBA4B	ENSG00000243910.7	gene	protein_coding	TUBA4B	chr2	1.30072	2.39634	4.88113	2.20901e-06	6.16608e-05	4.60619
STOML3	ENSG00000133115.11	gene	protein_coding	STOML3	chr13	1.3944	2.14104	4.88078	2.21249e-06	6.16608e-05	4.60561
LZTS3	ENSG00000088899.14	gene	protein_coding	LZTS3	chr20	-0.602481	6.96337	-4.893	2.0937e-06	5.93011e-05	4.59805
RP11-64C12.6	ENSG00000267247.1	gene	lincRNA	RP11-64C12.6	chr18	-0.538848	1.16295	-4.8786	2.23433e-06	6.21983e-05	4.59683
CPQ	ENSG00000104324.15	gene	protein_coding	CPQ	chr8	0.389182	4.99515	4.90323	1.99904e-06	5.72195e-05	4.59249
RP11-538C21.2	ENSG00000277448.1	gene	lincRNA	RP11-538C21.2	chr13	-0.509486	1.01994	-4.87732	2.24727e-06	6.23443e-05	4.59133
RP4-565E6.1	ENSG00000227733.9	gene	lincRNA	RP4-565E6.1	chr1	-0.418743	1.32478	-4.87458	2.27514e-06	6.28244e-05	4.58029
NGEF	ENSG00000066248.14	gene	protein_coding	NGEF	chr2	-0.943047	5.04922	-4.89503	2.07457e-06	5.88278e-05	4.57891
CDR2	ENSG00000140743.7	gene	protein_coding	CDR2	chr16	-0.412549	4.44849	-4.9001	2.02754e-06	5.7899e-05	4.57759
VEZF1	ENSG00000136451.8	gene	protein_coding	VEZF1	chr17	0.441893	5.3575	4.89833	2.04386e-06	5.80707e-05	4.56737
RP3-512B11.3	ENSG00000261189.1	gene	antisense	RP3-512B11.3	chr6	-0.628971	1.52679	-4.87119	2.31018e-06	6.34386e-05	4.5611
RASL10B	ENSG00000270885.1	gene	protein_coding	RASL10B	chr17	-0.703921	5.88687	-4.89088	2.11382e-06	5.96628e-05	4.56069
AC097468.7	ENSG00000235024.1	gene	antisense	AC097468.7	chr2	-0.505405	1.65523	-4.86806	2.34303e-06	6.41566e-05	4.54898
GYG2	ENSG00000056998.19	gene	protein_coding	GYG2	chrX	0.527631	4.75644	4.88768	2.14465e-06	6.02531e-05	4.5332
SPAG17	ENSG00000155761.13	gene	protein_coding	SPAG17	chr1	1.15445	2.22511	4.86308	2.39617e-06	6.52111e-05	4.53247
FBXL18	ENSG00000155034.18	gene	protein_coding	FBXL18	chr7	-0.445638	2.9417	-4.87812	2.23919e-06	6.22622e-05	4.52861
ATP8B4	ENSG00000104043.14	gene	protein_coding	ATP8B4	chr15	-0.420394	2.03655	-4.86242	2.40325e-06	6.53308e-05	4.52541
TMC6	ENSG00000141524.15	gene	protein_coding	TMC6	chr17	0.633534	5.50394	4.88643	2.15678e-06	6.05241e-05	4.51729
KLHL4	ENSG00000102271.13	gene	protein_coding	KLHL4	chrX	0.555574	4.06502	4.87479	2.27305e-06	6.28244e-05	4.51334
NKX2-2	ENSG00000125820.5	gene	protein_coding	NKX2-2	chr20	0.618614	4.76157	4.88102	2.21003e-06	6.16608e-05	4.50959
THEMIS	ENSG00000172673.10	gene	protein_coding	THEMIS	chr6	-0.463638	1.40726	-4.85752	2.45674e-06	6.62665e-05	4.50949
UNC93B3	ENSG00000172971.7	gene	unprocessed_pseudogene	UNC93B3	chr3	-0.45047	1.24291	-4.85519	2.4827e-06	6.67089e-05	4.49979
RP11-60A24.3	ENSG00000265542.5	gene	lincRNA	RP11-60A24.3	chr17	-0.414181	1.31084	-4.85506	2.48411e-06	6.67089e-05	4.49927
ARMC3	ENSG00000165309.13	gene	protein_coding	ARMC3	chr10	0.958375	2.24422	4.8547	2.48812e-06	6.6743e-05	4.49719
PPFIA4	ENSG00000143847.15	gene	protein_coding	PPFIA4	chr1	-0.707569	5.48143	-4.87429	2.27814e-06	6.28244e-05	4.48964
FRMPD4	ENSG00000169933.13	gene	protein_coding	FRMPD4	chrX	-0.628703	3.16845	-4.87385	2.28265e-06	6.28244e-05	4.4889
RP11-61K12.2	ENSG00000280053.1	gene	TEC	RP11-61K12.2	chr3	-0.469991	1.55286	-4.85294	2.50793e-06	6.71126e-05	4.48858
VSTM2A-OT1	ENSG00000224223.1	gene	sense_overlapping	VSTM2A-OT1	chr7	-0.40493	1.51015	-4.85249	2.51296e-06	6.71133e-05	4.48804
SYT16	ENSG00000139973.16	gene	protein_coding	SYT16	chr14	-0.521788	3.49732	-4.87411	2.28003e-06	6.28244e-05	4.48305
INPP4A	ENSG00000040933.15	gene	protein_coding	INPP4A	chr2	-0.439072	4.45066	-4.87756	2.24478e-06	6.23443e-05	4.48275
TMEM74B	ENSG00000125895.5	gene	protein_coding	TMEM74B	chr20	-0.610417	3.93685	-4.8741	2.28009e-06	6.28244e-05	4.48037
LRRC46	ENSG00000141294.9	gene	protein_coding	LRRC46	chr17	1.36147	2.99677	4.85042	2.53646e-06	6.75186e-05	4.47126
SYPL1	ENSG00000008282.8	gene	protein_coding	SYPL1	chr7	0.460358	6.608	4.87085	2.31374e-06	6.34647e-05	4.46698
SOX15	ENSG00000129194.7	gene	protein_coding	SOX15	chr17	-0.361974	4.6075	-4.87397	2.28142e-06	6.28244e-05	4.46484
IFT80	ENSG00000068885.14	gene	protein_coding	IFT80	chr3	0.410454	5.62126	4.87356	2.28562e-06	6.28352e-05	4.46393
RP11-309L24.4	ENSG00000272899.3	gene	protein_coding	RP11-309L24.4	chr7	-0.506312	3.61188	-4.86699	2.35435e-06	6.4361e-05	4.46349
SCRT2	ENSG00000215397.3	gene	protein_coding	SCRT2	chr20	-0.458259	1.21179	-4.84273	2.62556e-06	6.94346e-05	4.44825
CNST	ENSG00000162852.13	gene	protein_coding	CNST	chr1	-0.307456	4.16914	-4.86794	2.34423e-06	6.41566e-05	4.4442
DHRS7C	ENSG00000184544.11	gene	protein_coding	DHRS7C	chr17	-0.491222	1.09812	-4.84032	2.65402e-06	7.0035e-05	4.43831
NUDT4	ENSG00000173598.13	gene	protein_coding	NUDT4	chr12	-0.371589	4.17589	-4.86532	2.37207e-06	6.47727e-05	4.4336
RP11-7F17.8	ENSG00000273729.1	gene	antisense	RP11-7F17.8	chr14	-0.271614	3.47453	-4.85716	2.46076e-06	6.63014e-05	4.43252
NACAD	ENSG00000136274.8	gene	protein_coding	NACAD	chr7	0.429582	6.38158	4.86109	2.41761e-06	6.56479e-05	4.4309
ACER3	ENSG00000078124.11	gene	protein_coding	ACER3	chr11	0.350577	4.78839	4.86474	2.37823e-06	6.48681e-05	4.42701
RP11-983P16.4	ENSG00000257337.6	gene	antisense	RP11-983P16.4	chr12	0.479952	4.70644	4.8593	2.43725e-06	6.60337e-05	4.42433
DHX40	ENSG00000108406.9	gene	protein_coding	DHX40	chr17	0.189409	5.18384	4.8643	2.38304e-06	6.49264e-05	4.42159
LINC01445	ENSG00000231427.5	gene	lincRNA	LINC01445	chr7	0.823037	3.13673	4.8389	2.67101e-06	7.04069e-05	4.41843
NKX6-2	ENSG00000148826.8	gene	protein_coding	NKX6-2	chr10	0.804362	7.06998	4.85857	2.44519e-06	6.61431e-05	4.41783
RP11-81K13.1	ENSG00000257434.1	gene	antisense	RP11-81K13.1	chr12	-0.445092	1.02366	-4.83439	2.72556e-06	7.14579e-05	4.41381
SLC29A4	ENSG00000164638.10	gene	protein_coding	SLC29A4	chr7	-0.76509	4.79643	-4.85818	2.44955e-06	6.61461e-05	4.4086
TNRC6C-AS1	ENSG00000204282.4	gene	processed_transcript	TNRC6C-AS1	chr17	0.728015	5.46099	4.85975	2.43225e-06	6.59718e-05	4.40584
TMTC2	ENSG00000179104.8	gene	protein_coding	TMTC2	chr12	0.646608	4.7571	4.85642	2.46896e-06	6.64489e-05	4.40466
AGTPBP1	ENSG00000135049.15	gene	protein_coding	AGTPBP1	chr9	0.386173	5.61566	4.85843	2.44672e-06	6.61431e-05	4.40195
MPPED2	ENSG00000066382.16	gene	protein_coding	MPPED2	chr11	-0.473426	3.27933	-4.85052	2.53532e-06	6.75186e-05	4.39787
SIAH3	ENSG00000215475.4	gene	protein_coding	SIAH3	chr13	-0.368221	1.81777	-4.83303	2.74226e-06	7.18182e-05	4.39602
RBFOX3	ENSG00000167281.18	gene	protein_coding	RBFOX3	chr17	-0.913412	5.35149	-4.85274	2.51017e-06	6.71126e-05	4.39527
CTD-2527I21.5	ENSG00000279619.1	gene	TEC	CTD-2527I21.5	chr19	-0.395999	1.48936	-4.82762	2.80947e-06	7.31845e-05	4.38479
STIM1	ENSG00000167323.11	gene	protein_coding	STIM1	chr11	-0.316755	5.19587	-4.85283	2.50908e-06	6.71126e-05	4.38041
DNAI2	ENSG00000171595.13	gene	protein_coding	DNAI2	chr17	1.20944	2.12561	4.8261	2.82862e-06	7.34476e-05	4.37918
AC103564.7	ENSG00000229203.1	gene	lincRNA	AC103564.7	chr2	-0.49465	0.949099	-4.82516	2.84057e-06	7.36793e-05	4.37574
METTL15	ENSG00000169519.20	gene	protein_coding	METTL15	chr11	-0.229132	2.82177	-4.83275	2.74567e-06	7.18303e-05	4.37503
LHPP	ENSG00000107902.13	gene	protein_coding	LHPP	chr10	0.530485	7.38789	4.84447	2.60508e-06	6.8968e-05	4.37463
ETS2	ENSG00000157557.11	gene	protein_coding	ETS2	chr21	-0.500121	6.13339	-4.84832	2.5605e-06	6.80097e-05	4.37389
CFAP77	ENSG00000188523.8	gene	protein_coding	CFAP77	chr9	1.1893	2.08158	4.82441	2.85006e-06	7.38465e-05	4.37241
TMEM170B	ENSG00000205269.5	gene	protein_coding	TMEM170B	chr6	-0.282149	4.46143	-4.85166	2.52231e-06	6.72891e-05	4.3706
PIK3C2B	ENSG00000133056.13	gene	protein_coding	PIK3C2B	chr1	0.451118	4.61408	4.84918	2.55055e-06	6.78196e-05	4.36521
SGSM2	ENSG00000141258.12	gene	protein_coding	SGSM2	chr17	-0.499189	7.53472	-4.83511	2.71672e-06	7.13028e-05	4.3622
RP11-770J1.4	ENSG00000255384.1	gene	lincRNA	RP11-770J1.4	chr11	-0.402412	1.96666	-4.82227	2.87752e-06	7.43996e-05	4.36048
KCNB1	ENSG00000158445.9	gene	protein_coding	KCNB1	chr20	-0.565381	3.86282	-4.84509	2.59792e-06	6.88533e-05	4.34941
LHFPL5	ENSG00000197753.8	gene	protein_coding	LHFPL5	chr6	-0.504087	1.71804	-4.82051	2.9002e-06	7.4827e-05	4.34807
CD5	ENSG00000110448.10	gene	protein_coding	CD5	chr11	-0.519671	1.30465	-4.81829	2.92913e-06	7.54136e-05	4.34699
ARHGAP32	ENSG00000134909.18	gene	protein_coding	ARHGAP32	chr11	-0.291202	4.55672	-4.84558	2.59215e-06	6.87753e-05	4.34395
FRMD4B	ENSG00000114541.14	gene	protein_coding	FRMD4B	chr3	0.61443	4.4433	4.83822	2.67918e-06	7.05259e-05	4.34354
ACTN1	ENSG00000072110.13	gene	protein_coding	ACTN1	chr14	-0.532515	5.42092	-4.84208	2.63313e-06	6.95592e-05	4.3418
RP11-278H7.1	ENSG00000226828.1	gene	lincRNA	RP11-278H7.1	chr1	-0.387534	1.86042	-4.81503	2.97222e-06	7.62806e-05	4.33067
TPK1	ENSG00000196511.14	gene	protein_coding	TPK1	chr7	-0.255583	2.44646	-4.81569	2.96346e-06	7.61362e-05	4.32851
UNC5C	ENSG00000182168.14	gene	protein_coding	UNC5C	chr4	0.490438	3.82813	4.8296	2.7846e-06	7.26925e-05	4.32163
UTP14A	ENSG00000156697.12	gene	protein_coding	UTP14A	chrX	-0.185279	3.4386	-4.82856	2.79762e-06	7.2954e-05	4.32028
TGFBRAP1	ENSG00000135966.12	gene	protein_coding	TGFBRAP1	chr2	-0.159929	4.08862	-4.83733	2.68992e-06	7.06759e-05	4.31972
HES7	ENSG00000179111.8	gene	protein_coding	HES7	chr17	-0.479889	1.58361	-4.81103	3.0257e-06	7.70067e-05	4.31704
ZNF346-IT1	ENSG00000251666.1	gene	sense_intronic	ZNF346-IT1	chr5	-0.406997	1.51096	-4.8099	3.04105e-06	7.70481e-05	4.31294
ACSS2	ENSG00000131069.19	gene	protein_coding	ACSS2	chr20	0.348962	5.35304	4.83804	2.68132e-06	7.05259e-05	4.31098
RP11-13A1.1	ENSG00000246363.2	gene	lincRNA	RP11-13A1.1	chr12	-0.43173	1.58514	-4.80973	3.04329e-06	7.70481e-05	4.31045
LRRC63	ENSG00000173988.12	gene	protein_coding	LRRC63	chr13	0.599544	2.45688	4.80984	3.04186e-06	7.70481e-05	4.30878
FLNC	ENSG00000128591.15	gene	protein_coding	FLNC	chr7	0.607391	3.94007	4.827	2.81731e-06	7.33103e-05	4.30184
CDCA5	ENSG00000146670.9	gene	protein_coding	CDCA5	chr11	-0.332135	1.93395	-4.80792	3.06797e-06	7.75922e-05	4.29747
GDAP1L1	ENSG00000124194.16	gene	protein_coding	GDAP1L1	chr20	-0.621862	4.83247	-4.83202	2.75467e-06	7.19883e-05	4.29243
CYP4F26P	ENSG00000226562.3	gene	lincRNA	CYP4F26P	chr9	-0.441145	1.2462	-4.8044	3.11662e-06	7.83652e-05	4.29034
C11orf70	ENSG00000137691.12	gene	protein_coding	C11orf70	chr11	0.934403	2.64163	4.80511	3.10681e-06	7.82902e-05	4.28879
HSD17B4	ENSG00000133835.14	gene	protein_coding	HSD17B4	chr5	0.288069	7.35776	4.82237	2.87622e-06	7.43996e-05	4.28439
H1FX	ENSG00000184897.5	gene	protein_coding	H1FX	chr3	-0.396333	7.39202	-4.8177	2.9369e-06	7.55335e-05	4.27792
RP11-694I15.7	ENSG00000270441.1	gene	unprocessed_pseudogene	RP11-694I15.7	chr3	-0.35663	2.03485	-4.80205	3.14943e-06	7.89141e-05	4.27598
ZDHHC9	ENSG00000188706.12	gene	protein_coding	ZDHHC9	chrX	0.633543	6.37125	4.8262	2.8274e-06	7.34476e-05	4.27095
CTB-58E17.5	ENSG00000277182.1	gene	antisense	CTB-58E17.5	chr17	-0.454422	1.76608	-4.7998	3.1812e-06	7.95463e-05	4.2692
PRRG3	ENSG00000130032.15	gene	protein_coding	PRRG3	chrX	-0.581535	3.22558	-4.81987	2.90855e-06	7.49629e-05	4.26827
IRS1	ENSG00000169047.5	gene	protein_coding	IRS1	chr2	-0.303252	2.4892	-4.80499	3.10844e-06	7.82902e-05	4.25979
FHIT	ENSG00000189283.9	gene	protein_coding	FHIT	chr3	0.2371	3.55729	4.81102	3.02583e-06	7.70067e-05	4.25298
NCDN	ENSG00000020129.15	gene	protein_coding	NCDN	chr1	-1.02663	9.06833	-4.7972	3.21823e-06	8.03072e-05	4.24625
PLD1	ENSG00000075651.15	gene	protein_coding	PLD1	chr3	0.555551	3.55144	4.80431	3.11786e-06	7.83652e-05	4.24473
NRN1	ENSG00000124785.8	gene	protein_coding	NRN1	chr6	-0.585866	7.93532	-4.80356	3.12824e-06	7.84641e-05	4.24276
C4orf47	ENSG00000205129.8	gene	protein_coding	C4orf47	chr4	0.875166	3.2299	4.79627	3.23157e-06	8.05365e-05	4.24174
NUDT11	ENSG00000196368.4	gene	protein_coding	NUDT11	chrX	-0.618247	4.67681	-4.82071	2.8976e-06	7.4827e-05	4.24122
SLAIN1	ENSG00000139737.21	gene	protein_coding	SLAIN1	chr13	0.607189	7.43476	4.8106	3.03154e-06	7.70481e-05	4.23254
TTC39B	ENSG00000155158.20	gene	protein_coding	TTC39B	chr9	-0.359046	2.4858	-4.7961	3.23404e-06	8.05365e-05	4.23191
ZCCHC18	ENSG00000166707.10	gene	protein_coding	ZCCHC18	chrX	-0.328016	3.39638	-4.81177	3.01575e-06	7.69918e-05	4.23039
IL27RA	ENSG00000104998.3	gene	protein_coding	IL27RA	chr19	-0.382215	3.4553	-4.81107	3.02523e-06	7.70067e-05	4.23024
RAD51D	ENSG00000185379.20	gene	protein_coding	RAD51D	chr17	-0.154839	2.97431	-4.79789	3.20838e-06	8.01437e-05	4.22521
CTD-2023N9.2	ENSG00000248294.1	gene	lincRNA	CTD-2023N9.2	chr5	-0.512337	0.978516	-4.78789	3.35445e-06	8.26887e-05	4.22264
CCKBR	ENSG00000110148.9	gene	protein_coding	CCKBR	chr11	-0.706983	3.31305	-4.81015	3.03765e-06	7.70481e-05	4.22023
HMSD	ENSG00000221887.5	gene	protein_coding	HMSD	chr18	0.650841	2.81945	4.78911	3.33631e-06	8.24164e-05	4.2202
NASP	ENSG00000132780.16	gene	protein_coding	NASP	chr1	0.351439	6.35354	4.81348	2.99282e-06	7.65671e-05	4.21919
EEF1DP4	ENSG00000213640.3	gene	processed_pseudogene	EEF1DP4	chr7	-0.552311	3.16287	-4.80712	3.079e-06	7.77095e-05	4.21165
RPTOR	ENSG00000141564.13	gene	protein_coding	RPTOR	chr17	-0.296248	4.37149	-4.81382	2.98829e-06	7.65317e-05	4.21139
GRK5	ENSG00000198873.11	gene	protein_coding	GRK5	chr10	-0.332824	4.638	-4.81444	2.97995e-06	7.63985e-05	4.21138
MICALL1	ENSG00000100139.13	gene	protein_coding	MICALL1	chr22	0.420864	4.42629	4.81273	3.00284e-06	7.67427e-05	4.21068
AC011995.1	ENSG00000237720.1	gene	lincRNA	AC011995.1	chr2	-0.473794	1.30803	-4.78524	3.39424e-06	8.34161e-05	4.21013
PSMG4	ENSG00000180822.11	gene	protein_coding	PSMG4	chr6	-0.211709	2.83023	-4.79255	3.28562e-06	8.15705e-05	4.20057
COL9A3	ENSG00000092758.15	gene	protein_coding	COL9A3	chr20	0.594809	6.93428	4.80367	3.12682e-06	7.84641e-05	4.19338
ERBB3	ENSG00000065361.14	gene	protein_coding	ERBB3	chr12	0.652015	5.89581	4.80747	3.07421e-06	7.76693e-05	4.18291
RORB-AS1	ENSG00000224825.2	gene	antisense	RORB-AS1	chr9	-0.484896	1.06584	-4.77816	3.50278e-06	8.47987e-05	4.18278
EMC2	ENSG00000104412.7	gene	protein_coding	EMC2	chr8	0.298347	6.97816	4.80009	3.17701e-06	7.95234e-05	4.18243
FAM196A	ENSG00000188916.8	gene	protein_coding	FAM196A	chr10	-0.395072	2.55875	-4.78835	3.34759e-06	8.26034e-05	4.17827
NYAP2	ENSG00000144460.12	gene	protein_coding	NYAP2	chr2	-0.372311	1.18333	-4.77646	3.5293e-06	8.5102e-05	4.17576
HIVEP3	ENSG00000127124.14	gene	protein_coding	HIVEP3	chr1	-0.280666	2.85816	-4.78909	3.33663e-06	8.24164e-05	4.17458
ANKRD26P3	ENSG00000237636.2	gene	unprocessed_pseudogene	ANKRD26P3	chr13	-0.533516	1.07415	-4.77444	3.5612e-06	8.57013e-05	4.16709
TEKT1	ENSG00000167858.12	gene	protein_coding	TEKT1	chr17	1.13904	2.68639	4.77666	3.52623e-06	8.5102e-05	4.16378
RP3-467N11.1	ENSG00000260000.2	gene	antisense	RP3-467N11.1	chr6	-0.305563	2.61296	-4.78314	3.42615e-06	8.36931e-05	4.16154
RP11-429E11.2	ENSG00000225106.1	gene	antisense	RP11-429E11.2	chr20	-0.482787	0.807836	-4.77246	3.59264e-06	8.61581e-05	4.15891
NISCH	ENSG00000010322.15	gene	protein_coding	NISCH	chr3	-0.389632	6.66343	-4.79021	3.32001e-06	8.21727e-05	4.15648
MIR137HG	ENSG00000225206.8	gene	lincRNA	MIR137HG	chr1	-0.472462	1.90854	-4.77124	3.61219e-06	8.65007e-05	4.14429
S100B	ENSG00000160307.9	gene	protein_coding	S100B	chr21	0.468848	10.7073	4.77243	3.59302e-06	8.61581e-05	4.14188
KCNAB2	ENSG00000069424.14	gene	protein_coding	KCNAB2	chr1	-0.904564	7.52319	-4.78008	3.47305e-06	8.45839e-05	4.13957
PRR29	ENSG00000224383.7	gene	protein_coding	PRR29	chr17	0.898859	4.37174	4.79224	3.29011e-06	8.15986e-05	4.13748
AC073343.13	ENSG00000228010.5	gene	antisense	AC073343.13	chr7	-0.3088	1.69152	-4.76764	3.67026e-06	8.74606e-05	4.13371
MARCKSL1	ENSG00000175130.6	gene	protein_coding	MARCKSL1	chr1	0.439459	9.90154	4.77278	3.58755e-06	8.61581e-05	4.13247
MAPK12	ENSG00000188130.13	gene	protein_coding	MAPK12	chr22	-0.311719	4.05836	-4.79118	3.30571e-06	8.19021e-05	4.12942
SLC12A8	ENSG00000221955.10	gene	protein_coding	SLC12A8	chr3	-0.554539	2.88968	-4.7818	3.44663e-06	8.40245e-05	4.12536
MAP1S	ENSG00000130479.10	gene	protein_coding	MAP1S	chr19	-0.381747	5.12709	-4.79285	3.28131e-06	8.15705e-05	4.12493
2021-09-10	ENSG00000186522.14	gene	protein_coding	2021-09-10	chr2	0.516654	5.16078	4.79271	3.28335e-06	8.15705e-05	4.12134
RP11-1049H7.2	ENSG00000253805.1	gene	lincRNA	RP11-1049H7.2	chr8	-0.479621	1.0354	-4.76296	3.74727e-06	8.91212e-05	4.12073
CTB-113P19.5	ENSG00000272112.1	gene	lincRNA	CTB-113P19.5	chr5	-0.474049	3.21059	-4.77749	3.51321e-06	8.48823e-05	4.11987
TP53TG5	ENSG00000124251.10	gene	protein_coding	TP53TG5	chr20	0.639147	3.52424	4.77235	3.59435e-06	8.61581e-05	4.11756
WI2-2118C23.2	ENSG00000276520.1	gene	processed_pseudogene	WI2-2118C23.2	chr1	-0.71503	1.59905	-4.76371	3.73487e-06	8.89132e-05	4.11729
MAP6D1	ENSG00000180834.7	gene	protein_coding	MAP6D1	chr3	0.568833	7.0933	4.78289	3.42996e-06	8.37021e-05	4.11533
COMTD1	ENSG00000165644.10	gene	protein_coding	COMTD1	chr10	-0.396852	3.68374	-4.77974	3.47832e-06	8.4592e-05	4.11005
AC004381.6	ENSG00000005189.19	gene	protein_coding	AC004381.6	chr16	-0.291395	2.02752	-4.75994	3.79771e-06	9.02326e-05	4.1016
SNRNP40	ENSG00000060688.12	gene	protein_coding	SNRNP40	chr1	0.179462	4.27041	4.78454	3.40487e-06	8.35084e-05	4.09817
MESP2	ENSG00000188095.4	gene	protein_coding	MESP2	chr15	-0.404073	1.55059	-4.75717	3.84457e-06	9.09906e-05	4.09643
RFFL	ENSG00000092871.16	gene	protein_coding	RFFL	chr17	0.519804	5.19789	4.78649	3.37543e-06	8.31217e-05	4.09346
PPM1F	ENSG00000100034.13	gene	protein_coding	PPM1F	chr22	-0.251097	4.73643	-4.78582	3.38547e-06	8.32847e-05	4.09009
UNC119	ENSG00000109103.11	gene	protein_coding	UNC119	chr17	-0.367149	5.08826	-4.7848	3.40095e-06	8.34966e-05	4.08916
BMT2	ENSG00000164603.11	gene	protein_coding	BMT2	chr7	-0.308598	3.7223	-4.77849	3.49774e-06	8.47609e-05	4.08588
CYB5R2	ENSG00000166394.14	gene	protein_coding	CYB5R2	chr11	0.687342	5.28651	4.78337	3.42267e-06	8.36919e-05	4.08472
IVNS1ABP	ENSG00000116679.15	gene	protein_coding	IVNS1ABP	chr1	0.399638	5.86252	4.78362	3.41879e-06	8.36919e-05	4.08357
AFMID	ENSG00000183077.15	gene	protein_coding	AFMID	chr17	0.51371	5.53414	4.78339	3.42225e-06	8.36919e-05	4.07986
SELENOP	ENSG00000250722.5	gene	protein_coding	SELENOP	chr5	0.758047	6.85024	4.7779	3.50679e-06	8.48113e-05	4.07845
RP11-703I16.3	ENSG00000266995.1	gene	processed_pseudogene	RP11-703I16.3	chr18	-0.82365	1.74796	-4.75289	3.91816e-06	9.20095e-05	4.07661
AC007566.10	ENSG00000244055.1	gene	antisense	AC007566.10	chr7	0.597039	4.00368	4.77068	3.62112e-06	8.66291e-05	4.07659
RP11-127B20.2	ENSG00000273156.1	gene	lincRNA	RP11-127B20.2	chr4	-0.716714	5.44287	-4.77916	3.48729e-06	8.4592e-05	4.07095
DNAI1	ENSG00000122735.15	gene	protein_coding	DNAI1	chr9	0.996778	2.64429	4.75263	3.92273e-06	9.20095e-05	4.06918
SELENOS	ENSG00000131871.14	gene	protein_coding	SELENOS	chr15	0.263891	5.53321	4.7792	3.48666e-06	8.4592e-05	4.06257
ZMAT3	ENSG00000172667.10	gene	protein_coding	ZMAT3	chr3	-0.257481	4.85005	-4.77917	3.48719e-06	8.4592e-05	4.06143
KEL	ENSG00000197993.7	gene	protein_coding	KEL	chr7	0.554147	2.91379	4.75101	3.95102e-06	9.2431e-05	4.0583
FAM13C	ENSG00000148541.12	gene	protein_coding	FAM13C	chr10	0.481778	4.68942	4.77466	3.55763e-06	8.57002e-05	4.05106
RP11-423H2.4	ENSG00000280207.1	gene	lincRNA	RP11-423H2.4	chr5	-0.634082	1.25532	-4.74383	4.07834e-06	9.46814e-05	4.0362
AGA	ENSG00000038002.8	gene	protein_coding	AGA	chr4	0.43999	4.69961	4.76933	3.64287e-06	8.70638e-05	4.03132
PAK6	ENSG00000137843.11	gene	protein_coding	PAK6	chr15	-0.786424	4.83883	-4.76773	3.66882e-06	8.74606e-05	4.02854
CBWD7	ENSG00000215126.10	gene	protein_coding	CBWD7	chr9	-0.386515	2.49262	-4.74553	4.04785e-06	9.41532e-05	4.02472
CLN8	ENSG00000182372.9	gene	protein_coding	CLN8	chr8	0.333645	4.59373	4.76799	3.66452e-06	8.74606e-05	4.02142
CSMD1	ENSG00000183117.18	gene	protein_coding	CSMD1	chr8	-0.349624	2.87759	-4.75425	3.89463e-06	9.17294e-05	4.02102
SLC22A9	ENSG00000149742.9	gene	protein_coding	SLC22A9	chr11	-0.541531	1.06559	-4.73818	4.1816e-06	9.62963e-05	4.02027
CELF4	ENSG00000101489.19	gene	protein_coding	CELF4	chr18	-0.902726	6.00923	-4.75861	3.82027e-06	9.05918e-05	4.01578
TIRAP	ENSG00000150455.13	gene	protein_coding	TIRAP	chr11	-0.288519	2.12347	-4.73849	4.17584e-06	9.62963e-05	4.01156
CYP1B1-AS1	ENSG00000232973.11	gene	antisense	CYP1B1-AS1	chr2	-0.413311	1.11522	-4.73596	4.22268e-06	9.67482e-05	4.01127
SNPH	ENSG00000101298.13	gene	protein_coding	SNPH	chr20	-0.657991	7.22468	-4.75226	3.92922e-06	9.20095e-05	4.00823
CA9	ENSG00000107159.12	gene	protein_coding	CA9	chr9	-0.466863	1.38079	-4.73294	4.27929e-06	9.77607e-05	3.99889
GIPC2	ENSG00000137960.5	gene	protein_coding	GIPC2	chr1	-0.397143	1.35031	-4.73296	4.27904e-06	9.77607e-05	3.99812
RP11-398K22.12	ENSG00000229852.2	gene	antisense	RP11-398K22.12	chr6	-0.228704	2.62819	-4.74217	4.10853e-06	9.52005e-05	3.99592
RP11-64C12.3	ENSG00000267733.5	gene	transcribed_processed_pseudogene	RP11-64C12.3	chr18	-0.52275	1.15291	-4.7318	4.30099e-06	9.81643e-05	3.99436
CAPN1	ENSG00000014216.15	gene	protein_coding	CAPN1	chr11	-0.327878	6.04645	-4.75668	3.85302e-06	9.1102e-05	3.99052
LYRM4	ENSG00000214113.10	gene	protein_coding	LYRM4	chr6	-0.2346	3.35617	-4.74831	3.99847e-06	9.31828e-05	3.98961
VAX2	ENSG00000116035.2	gene	protein_coding	VAX2	chr2	-0.583518	2.78529	-4.7428	4.09705e-06	9.50249e-05	3.98647
PRSS51	ENSG00000253649.3	gene	protein_coding	PRSS51	chr8	-0.370427	1.42379	-4.73061	4.3236e-06	9.83827e-05	3.98564
TNFAIP8L1	ENSG00000185361.8	gene	protein_coding	TNFAIP8L1	chr19	-0.488409	3.59909	-4.7561	3.86297e-06	9.11601e-05	3.9846
CUEDC1	ENSG00000180891.12	gene	protein_coding	CUEDC1	chr17	0.406118	5.83017	4.7591	3.81195e-06	9.04827e-05	3.98384
SOWAHA	ENSG00000198944.5	gene	protein_coding	SOWAHA	chr5	-0.767761	7.46137	-4.74456	4.06521e-06	9.44665e-05	3.98375
USP27X	ENSG00000273820.1	gene	protein_coding	USP27X	chrX	-0.394576	3.81775	-4.75481	3.88503e-06	9.15918e-05	3.98247
SH3TC2	ENSG00000169247.11	gene	protein_coding	SH3TC2	chr5	0.690463	3.41214	4.73869	4.17202e-06	9.62963e-05	3.98064
CAMK2N2	ENSG00000163888.3	gene	protein_coding	CAMK2N2	chr3	-0.752873	5.34948	-4.75617	3.86166e-06	9.11601e-05	3.98019
GPIHBP1	ENSG00000277494.1	gene	protein_coding	GPIHBP1	chr8	0.855315	5.69328	4.75732	3.84218e-06	9.09906e-05	3.97398
TMEM249	ENSG00000261587.2	gene	protein_coding	TMEM249	chr8	-0.45817	2.59119	-4.73383	4.26261e-06	9.75628e-05	3.97332
FAM216B	ENSG00000179813.6	gene	protein_coding	FAM216B	chr13	1.20896	2.10937	4.72484	4.43505e-06	0.000100085	3.96286
RP11-382A20.6	ENSG00000260351.1	gene	antisense	RP11-382A20.6	chr15	-0.489246	1.25651	-4.72372	4.45706e-06	0.000100408	3.96087
CPNE2	ENSG00000140848.16	gene	protein_coding	CPNE2	chr16	0.426864	5.99609	4.75272	3.92123e-06	9.20095e-05	3.96073
CFAP43	ENSG00000197748.12	gene	protein_coding	CFAP43	chr10	1.04248	2.96509	4.72736	4.38608e-06	9.93841e-05	3.95915
CTC-445B21.1	ENSG00000283462.1	gene	processed_transcript	CTC-445B21.1	chr5	0.635265	2.58041	4.72466	4.43861e-06	0.000100085	3.95892
TMTC4	ENSG00000125247.15	gene	protein_coding	TMTC4	chr13	0.577816	5.39975	4.75375	3.90332e-06	9.18449e-05	3.95628
LRRC23	ENSG00000010626.14	gene	protein_coding	LRRC23	chr12	0.485972	5.21157	4.75229	3.92864e-06	9.20095e-05	3.95085
EML2	ENSG00000125746.16	gene	protein_coding	EML2	chr19	0.33585	5.96908	4.75016	3.9659e-06	9.269e-05	3.94897
RP4-561L24.3	ENSG00000260464.1	gene	lincRNA	RP4-561L24.3	chr1	-0.35182	2.68084	-4.72982	4.33862e-06	9.84689e-05	3.94804
CD101	ENSG00000134256.12	gene	protein_coding	CD101	chr1	-0.39433	1.21312	-4.71957	4.53915e-06	0.000102048	3.94493
CTC-296K1.3	ENSG00000267505.1	gene	lincRNA	CTC-296K1.3	chr17	-0.472221	1.27501	-4.71953	4.53994e-06	0.000102048	3.94412
THBS2	ENSG00000186340.14	gene	protein_coding	THBS2	chr6	0.510452	5.06181	4.74952	3.977e-06	9.27711e-05	3.93973
MTMR2	ENSG00000087053.18	gene	protein_coding	MTMR2	chr11	0.293384	4.92576	4.74957	3.97618e-06	9.27711e-05	3.93892
NIPSNAP3B	ENSG00000165028.11	gene	protein_coding	NIPSNAP3B	chr9	-0.393533	3.37136	-4.73736	4.19672e-06	9.64579e-05	3.9339
ST18	ENSG00000147488.11	gene	protein_coding	ST18	chr8	0.642397	4.57993	4.74082	4.1331e-06	9.55877e-05	3.92515
RHBDL3	ENSG00000141314.12	gene	protein_coding	RHBDL3	chr17	-0.456324	5.11902	-4.74575	4.04401e-06	9.41532e-05	3.92496
KIFC2	ENSG00000167702.11	gene	protein_coding	KIFC2	chr8	-0.733822	7.25515	-4.72986	4.33791e-06	9.84689e-05	3.92487
ANO3	ENSG00000134343.12	gene	protein_coding	ANO3	chr11	-0.700228	3.47884	-4.7419	4.11329e-06	9.52202e-05	3.92439
ZNF821	ENSG00000102984.14	gene	protein_coding	ZNF821	chr16	-0.247702	3.48076	-4.73726	4.19848e-06	9.64579e-05	3.92247
RP11-33H15.1	ENSG00000279750.3	gene	lincRNA	RP11-33H15.1	chrX	-0.533022	1.32028	-4.71365	4.65903e-06	0.000104186	3.91901
RASAL2	ENSG00000075391.16	gene	protein_coding	RASAL2	chr1	-0.269555	3.50301	-4.73635	4.21548e-06	9.67482e-05	3.9157
MIR193BHG	ENSG00000262454.2	gene	lincRNA	MIR193BHG	chr16	-0.487321	2.08184	-4.71519	4.62768e-06	0.00010358	3.91504
PABPC4	ENSG00000090621.13	gene	protein_coding	PABPC4	chr1	-0.221415	6.14596	-4.73857	4.17425e-06	9.62963e-05	3.90918
RAB11B-AS1	ENSG00000269386.5	gene	antisense	RAB11B-AS1	chr19	0.426155	3.74563	4.72705	4.3921e-06	9.93841e-05	3.90814
SARM1	ENSG00000004139.13	gene	protein_coding	SARM1	chr17	-0.216145	3.42783	-4.73087	4.31873e-06	9.83827e-05	3.9066
LMO7	ENSG00000136153.19	gene	protein_coding	LMO7	chr13	-0.577917	3.62324	-4.73807	4.18352e-06	9.62963e-05	3.90355
KMO	ENSG00000117009.11	gene	protein_coding	KMO	chr1	-0.39513	1.14507	-4.70845	4.76687e-06	0.000106062	3.89996
BTBD6	ENSG00000184887.13	gene	protein_coding	BTBD6	chr14	-0.421989	7.45731	-4.72473	4.43721e-06	0.000100085	3.89278
UBP1	ENSG00000153560.11	gene	protein_coding	UBP1	chr3	-0.242566	5.48671	-4.73594	4.22304e-06	9.67482e-05	3.89275
CTD-2334D19.1	ENSG00000248927.1	gene	lincRNA	CTD-2334D19.1	chr5	-0.441936	1.2495	-4.70557	4.82767e-06	0.000107022	3.88787
GRM3	ENSG00000198822.10	gene	protein_coding	GRM3	chr7	0.511761	6.23769	4.73045	4.32674e-06	9.83827e-05	3.87669
CPPED1	ENSG00000103381.11	gene	protein_coding	CPPED1	chr16	0.366547	4.19549	4.7272	4.38911e-06	9.93841e-05	3.87617
GLT1D1	ENSG00000151948.11	gene	protein_coding	GLT1D1	chr12	-0.62502	4.21185	-4.73074	4.32117e-06	9.83827e-05	3.86818
RP11-379L18.3	ENSG00000278052.1	gene	lincRNA	RP11-379L18.3	chr18	-0.592333	1.43626	-4.70042	4.93804e-06	0.00010853	3.86631
GXYLT1P6	ENSG00000235310.1	gene	processed_pseudogene	GXYLT1P6	chr9	-0.444782	1.02254	-4.69957	4.9565e-06	0.000108837	3.86431
SYT6	ENSG00000134207.14	gene	protein_coding	SYT6	chr1	-0.423868	2.78901	-4.71317	4.66896e-06	0.000104216	3.86018
GSTM4	ENSG00000168765.16	gene	protein_coding	GSTM4	chr1	-0.246646	4.33982	-4.72688	4.39529e-06	9.93841e-05	3.85997
LINC01168	ENSG00000240707.2	gene	lincRNA	LINC01168	chr10	-0.429711	1.04933	-4.69696	5.01357e-06	0.000109936	3.85365
DRC1	ENSG00000157856.10	gene	protein_coding	DRC1	chr2	0.939096	3.04198	4.70457	4.84884e-06	0.000107182	3.85251
VWA3A	ENSG00000175267.14	gene	protein_coding	VWA3A	chr16	1.03471	3.60071	4.71003	4.7338e-06	0.00010547	3.85243
DYDC2	ENSG00000133665.12	gene	protein_coding	DYDC2	chr10	1.02654	3.21554	4.70625	4.81307e-06	0.000106943	3.84809
RP11-326K13.4	ENSG00000263823.1	gene	antisense	RP11-326K13.4	chr18	-0.378947	2.59582	-4.70404	4.86015e-06	0.000107303	3.83708
MEF2C-AS1	ENSG00000248309.7	gene	antisense	MEF2C-AS1	chr5	-0.358418	1.58805	-4.69239	5.11526e-06	0.000111319	3.83281
AF241726.2	ENSG00000232370.1	gene	processed_pseudogene	AF241726.2	chrX	-0.529282	0.934659	-4.69092	5.14832e-06	0.000111539	3.82939
AGGF1P2	ENSG00000233435.2	gene	processed_pseudogene	AGGF1P2	chr10	-0.41762	1.07551	-4.69053	5.15717e-06	0.000111632	3.82796
SLC35D2	ENSG00000130958.11	gene	protein_coding	SLC35D2	chr9	0.493155	4.73551	4.7188	4.5547e-06	0.000102134	3.8235
ZNF362	ENSG00000160094.14	gene	protein_coding	ZNF362	chr1	-0.217106	5.46975	-4.7192	4.54665e-06	0.000102048	3.81531
CFP	ENSG00000126759.13	gene	protein_coding	CFP	chrX	-0.427045	2.62026	-4.69397	5.07994e-06	0.000110815	3.8153
HCFC1	ENSG00000172534.13	gene	protein_coding	HCFC1	chrX	-0.214879	4.85227	-4.71935	4.54353e-06	0.000102048	3.81197
CTD-2232E5.2	ENSG00000250831.1	gene	lincRNA	CTD-2232E5.2	chr5	-0.45668	1.15871	-4.68652	5.24846e-06	0.000112569	3.81166
JAK3	ENSG00000105639.18	gene	protein_coding	JAK3	chr19	-0.51451	3.23269	-4.70325	4.87709e-06	0.000107401	3.80594
RIBC1	ENSG00000158423.16	gene	protein_coding	RIBC1	chrX	0.734044	2.38975	4.6864	5.25136e-06	0.000112569	3.8058
SPIDR	ENSG00000164808.16	gene	protein_coding	SPIDR	chr8	-0.240581	4.75111	-4.71762	4.57833e-06	0.00010257	3.80531
DUSP19	ENSG00000162999.12	gene	protein_coding	DUSP19	chr2	-0.419478	2.72395	-4.69652	5.02338e-06	0.000109936	3.80486
PRTN3	ENSG00000196415.9	gene	protein_coding	PRTN3	chr19	-0.703617	1.4461	-4.68488	5.28631e-06	0.000113117	3.80388
EEF2	ENSG00000167658.15	gene	protein_coding	EEF2	chr19	-0.33209	10.2636	-4.68854	5.2022e-06	0.000112193	3.80346
FBXO41	ENSG00000163013.11	gene	protein_coding	FBXO41	chr2	-0.796631	6.29177	-4.70591	4.82043e-06	0.000107008	3.7988
CFAP53	ENSG00000172361.5	gene	protein_coding	CFAP53	chr18	0.945731	3.40507	4.69106	5.14518e-06	0.000111539	3.79861
KB-1000E4.2	ENSG00000260640.1	gene	lincRNA	KB-1000E4.2	chr8	-0.51176	1.00628	-4.68092	5.37888e-06	0.000114595	3.78921
XIAP	ENSG00000101966.12	gene	protein_coding	XIAP	chrX	-0.176613	4.70504	-4.71334	4.66541e-06	0.000104216	3.78749
ATG4C	ENSG00000125703.14	gene	protein_coding	ATG4C	chr1	0.458682	5.28935	4.71253	4.68213e-06	0.000104414	3.78555
ANKRD18DP	ENSG00000226435.10	gene	transcribed_unprocessed_pseudogene	ANKRD18DP	chr3	-0.36201	1.23574	-4.67961	5.40969e-06	0.000115051	3.7828
MAPT-AS1	ENSG00000264589.2	gene	antisense	MAPT-AS1	chr17	-0.34228	2.27664	-4.68469	5.29086e-06	0.000113117	3.78249
AFF3	ENSG00000144218.18	gene	protein_coding	AFF3	chr2	-0.436689	3.69006	-4.70834	4.7691e-06	0.000106062	3.78018
RAPGEF4-AS1	ENSG00000228016.1	gene	antisense	RAPGEF4-AS1	chr2	-0.39614	1.40118	-4.67749	5.46023e-06	0.000115822	3.7734
QDPR	ENSG00000151552.11	gene	protein_coding	QDPR	chr4	0.573942	9.55158	4.68837	5.20618e-06	0.000112193	3.77228
RNA5SP108	ENSG00000271924.1	gene	rRNA	RNA5SP108	chr2	-0.501585	0.937164	-4.6749	5.52248e-06	0.000116836	3.76508
LAIR2	ENSG00000167618.9	gene	protein_coding	LAIR2	chr19	-0.515527	1.0752	-4.67523	5.51453e-06	0.00011677	3.76446
CARM1	ENSG00000142453.11	gene	protein_coding	CARM1	chr19	-0.406022	5.57209	-4.70321	4.87785e-06	0.000107401	3.76432
ZMAT4	ENSG00000165061.14	gene	protein_coding	ZMAT4	chr8	-0.87116	3.26608	-4.70351	4.8714e-06	0.000107401	3.76388
RNU1-129P	ENSG00000206791.1	gene	snRNA	RNU1-129P	chr1	-0.476889	0.88486	-4.67439	5.53471e-06	0.000116993	3.76323
GSN	ENSG00000148180.19	gene	protein_coding	GSN	chr9	0.472188	8.45647	4.69105	5.14537e-06	0.000111539	3.76163
ADARB1	ENSG00000197381.15	gene	protein_coding	ADARB1	chr21	-0.5893	4.03079	-4.7052	4.83541e-06	0.000107048	3.76094
RP11-1C8.7	ENSG00000271830.1	gene	lincRNA	RP11-1C8.7	chr8	-0.619108	2.91706	-4.6821	5.35116e-06	0.000114205	3.75697
ENPP4	ENSG00000001561.6	gene	protein_coding	ENPP4	chr6	0.437214	5.48059	4.70546	4.82985e-06	0.000107022	3.75504
WIZ	ENSG00000011451.17	gene	protein_coding	WIZ	chr19	-0.399406	5.68672	-4.70183	4.90746e-06	0.000107955	3.75138
NXPE3	ENSG00000144815.15	gene	protein_coding	NXPE3	chr3	0.363869	4.96483	4.7045	4.8503e-06	0.000107182	3.7513
CTD-3149D2.2	ENSG00000279300.1	gene	TEC	CTD-3149D2.2	chr19	-0.454184	1.27663	-4.67178	5.59821e-06	0.000118131	3.75048
ULK1	ENSG00000177169.9	gene	protein_coding	ULK1	chr12	-0.488741	6.21509	-4.69611	5.03228e-06	0.000109977	3.74975
RP11-345J13.1	ENSG00000226080.1	gene	processed_pseudogene	RP11-345J13.1	chr2	-0.432372	1.09781	-4.67114	5.61399e-06	0.000118353	3.74954
CHST6	ENSG00000183196.8	gene	protein_coding	CHST6	chr16	0.460265	4.20205	4.69383	5.08302e-06	0.000110815	3.74515
CCDC120	ENSG00000147144.12	gene	protein_coding	CCDC120	chrX	-0.258721	3.33745	-4.68731	5.23032e-06	0.000112514	3.74503
ANAPC5	ENSG00000089053.12	gene	protein_coding	ANAPC5	chr12	0.272452	6.92679	4.69325	5.09583e-06	0.000110995	3.74205
LIN7A	ENSG00000111052.7	gene	protein_coding	LIN7A	chr12	-0.457149	3.78629	-4.69597	5.03554e-06	0.000109977	3.7297
KCNQ3	ENSG00000184156.16	gene	protein_coding	KCNQ3	chr8	-0.662955	4.58672	-4.69667	5.02008e-06	0.000109936	3.72718
SEMA6C	ENSG00000143434.15	gene	protein_coding	SEMA6C	chr1	-0.317102	4.20262	-4.69646	5.0246e-06	0.000109936	3.72175
C21orf91	ENSG00000154642.10	gene	protein_coding	C21orf91	chr21	0.663313	4.70617	4.69149	5.13535e-06	0.000111539	3.72025
OVGP1	ENSG00000085465.12	gene	protein_coding	OVGP1	chr1	-0.403489	3.7146	-4.69021	5.1644e-06	0.000111689	3.71802
DRGX	ENSG00000165606.8	gene	protein_coding	DRGX	chr10	-0.472668	0.916875	-4.6624	5.8325e-06	0.000122471	3.71518
SIRT2	ENSG00000068903.19	gene	protein_coding	SIRT2	chr19	0.432666	8.31569	4.67804	5.44702e-06	0.000115699	3.71078
PTPRO	ENSG00000151490.13	gene	protein_coding	PTPRO	chr12	-0.51774	3.31903	-4.68962	5.17765e-06	0.000111876	3.70887
RP11-449H15.3	ENSG00000284471.1	gene	TEC	RP11-449H15.3	chr9	-0.36311	1.27511	-4.66012	5.8908e-06	0.000123448	3.70496
OLMALINC	ENSG00000235823.1	gene	lincRNA	OLMALINC	chr10	0.514783	5.01547	4.69177	5.12899e-06	0.000111518	3.70089
PRR36	ENSG00000183248.11	gene	protein_coding	PRR36	chr19	-0.661139	5.4722	-4.68912	5.18907e-06	0.000112023	3.6979
RASGRP1	ENSG00000172575.11	gene	protein_coding	RASGRP1	chr15	-0.726901	3.47204	-4.68665	5.24543e-06	0.000112569	3.69274
ARSFP1	ENSG00000232226.2	gene	unprocessed_pseudogene	ARSFP1	chrY	-0.44308	1.22115	-4.65723	5.96555e-06	0.000124692	3.69188
LEFTY1	ENSG00000243709.1	gene	protein_coding	LEFTY1	chr1	-0.426761	2.4779	-4.66408	5.78985e-06	0.000121752	3.68782
FGF17	ENSG00000158815.10	gene	protein_coding	FGF17	chr8	-0.619596	4.0335	-4.68604	5.25962e-06	0.000112647	3.68755
C10orf128	ENSG00000204161.13	gene	protein_coding	C10orf128	chr10	0.5421	3.87948	4.67096	5.61846e-06	0.000118353	3.68694
TMEM25	ENSG00000149582.15	gene	protein_coding	TMEM25	chr11	-0.458428	4.95142	-4.68741	5.22812e-06	0.000112514	3.685
GFOD1-AS1	ENSG00000237786.1	gene	antisense	GFOD1-AS1	chr6	-0.562619	1.42466	-4.6555	6.01081e-06	0.000125208	3.68168
SPOCK3	ENSG00000196104.10	gene	protein_coding	SPOCK3	chr4	0.523475	7.15056	4.67793	5.44967e-06	0.000115699	3.68149
DFNA5	ENSG00000105928.13	gene	protein_coding	DFNA5	chr7	-0.367498	4.60484	-4.68644	5.25045e-06	0.000112569	3.67583
CFAP100	ENSG00000163885.11	gene	protein_coding	CFAP100	chr3	1.15216	2.6338	4.65511	6.02086e-06	0.00012531	3.67269
DMRT2	ENSG00000173253.15	gene	protein_coding	DMRT2	chr9	0.541641	2.64741	4.65397	6.05103e-06	0.000125756	3.67171
KCNC1	ENSG00000129159.7	gene	protein_coding	KCNC1	chr11	-0.630656	3.3218	-4.6803	5.39356e-06	0.000114808	3.67125
PRDM12	ENSG00000130711.3	gene	protein_coding	PRDM12	chr9	-0.375233	1.38823	-4.65172	6.11072e-06	0.000126353	3.66983
KCNJ11	ENSG00000187486.5	gene	protein_coding	KCNJ11	chr11	-0.491707	3.78368	-4.68175	5.35937e-06	0.00011428	3.66887
GHET1	ENSG00000281189.1	gene	lincRNA	GHET1	chr7	-0.354598	1.32165	-4.65097	6.13064e-06	0.00012645	3.66796
RP11-605F22.1	ENSG00000259385.1	gene	antisense	RP11-605F22.1	chr15	-0.511462	1.2377	-4.65089	6.13279e-06	0.00012645	3.66758
GALC	ENSG00000054983.16	gene	protein_coding	GALC	chr14	0.287611	5.19479	4.68306	5.3286e-06	0.000113823	3.66089
FAM13A	ENSG00000138640.14	gene	protein_coding	FAM13A	chr4	-0.313223	3.31739	-4.66898	5.66732e-06	0.000119278	3.65871
TCAF1P1	ENSG00000223459.5	gene	unprocessed_pseudogene	TCAF1P1	chr7	-0.358646	1.49881	-4.64914	6.17976e-06	0.000126988	3.65387
RP11-96K19.2	ENSG00000232811.1	gene	antisense	RP11-96K19.2	chr1	-0.369785	1.34954	-4.6467	6.24584e-06	0.000127914	3.65093
CDCA3	ENSG00000111665.11	gene	protein_coding	CDCA3	chr12	-0.30649	2.33206	-4.65301	6.07642e-06	0.000125928	3.65017
TMEM132D	ENSG00000151952.15	gene	protein_coding	TMEM132D	chr12	-0.452523	2.61238	-4.6558	6.00282e-06	0.000125149	3.64861
RP5-827C21.2	ENSG00000236358.1	gene	antisense	RP5-827C21.2	chr1	-0.497076	1.11401	-4.64458	6.30368e-06	0.000128773	3.64216
RNF113A	ENSG00000125352.5	gene	protein_coding	RNF113A	chrX	-0.230115	5.16203	-4.67718	5.46769e-06	0.000115879	3.64141
RP11-480I12.5	ENSG00000214796.8	gene	transcribed_unprocessed_pseudogene	RP11-480I12.5	chr1	-0.408849	1.27424	-4.64369	6.32812e-06	0.000128945	3.63917
RP11-102N12.3	ENSG00000273472.1	gene	lincRNA	RP11-102N12.3	chr4	-0.35405	1.47939	-4.64382	6.32462e-06	0.000128945	3.63755
TEKT2	ENSG00000092850.11	gene	protein_coding	TEKT2	chr1	0.749831	3.14434	4.65391	6.05264e-06	0.000125756	3.6366
RN7SL336P	ENSG00000264017.2	gene	misc_RNA	RN7SL336P	chr6	-0.462065	1.20422	-4.64204	6.37375e-06	0.00012966	3.63292
RP11-594C13.1	ENSG00000258859.1	gene	lincRNA	RP11-594C13.1	chr14	-0.486016	0.862583	-4.64132	6.39378e-06	0.000129959	3.63118
HLA-DPB2	ENSG00000224557.7	gene	transcribed_unprocessed_pseudogene	HLA-DPB2	chr6	-0.396939	1.50302	-4.64409	6.31706e-06	0.000128938	3.62844
LINC01331	ENSG00000248673.1	gene	lincRNA	LINC01331	chr5	-0.465116	1.09616	-4.64045	6.41792e-06	0.000130232	3.62715
CKAP4	ENSG00000136026.13	gene	protein_coding	CKAP4	chr12	-0.229414	4.73781	-4.67256	5.5792e-06	0.000117832	3.61894
CTC-325H20.8	ENSG00000283108.1	gene	processed_transcript	CTC-325H20.8	chr19	-0.410401	1.44038	-4.63869	6.46723e-06	0.000131123	3.61713
SH2B2	ENSG00000160999.10	gene	protein_coding	SH2B2	chr7	-0.424052	3.21255	-4.65628	5.99042e-06	0.000125075	3.61624
CTNNA3	ENSG00000183230.16	gene	protein_coding	CTNNA3	chr10	0.695477	4.35743	4.65928	5.91255e-06	0.000123797	3.61458
CTB-193M12.5	ENSG00000280206.1	gene	lincRNA	CTB-193M12.5	chr16	0.624499	3.96486	4.64969	6.16488e-06	0.000126855	3.61161
KB-1980E6.3	ENSG00000253633.1	gene	lincRNA	KB-1980E6.3	chr8	-0.412018	1.65565	-4.63655	6.52789e-06	0.000132243	3.60721
PCDHA6	ENSG00000081842.17	gene	protein_coding	PCDHA6	chr5	-0.323018	1.36664	-4.63425	6.59328e-06	0.000132793	3.59954
ZNF658	ENSG00000274349.4	gene	protein_coding	ZNF658	chr9	-0.278113	1.7415	-4.63469	6.58091e-06	0.000132654	3.59856
JAM3	ENSG00000166086.12	gene	protein_coding	JAM3	chr11	0.497251	6.92493	4.65891	5.92201e-06	0.000123889	3.59332
FTLP16	ENSG00000229735.1	gene	processed_pseudogene	FTLP16	chrX	-0.510163	0.881207	-4.63079	6.69312e-06	0.000134461	3.58722
LRRC71	ENSG00000160838.13	gene	protein_coding	LRRC71	chr1	1.22687	2.292	4.6302	6.71033e-06	0.000134525	3.58202
ERICH3	ENSG00000178965.13	gene	protein_coding	ERICH3	chr1	-0.65974	3.82932	-4.66083	5.87263e-06	0.000123173	3.57902
NR2F6	ENSG00000160113.5	gene	protein_coding	NR2F6	chr19	-0.355877	5.13096	-4.66234	5.83411e-06	0.000122471	3.57673
TTYH3	ENSG00000136295.14	gene	protein_coding	TTYH3	chr7	-0.369781	6.04161	-4.65333	6.06799e-06	0.000125928	3.57337
FAM117A	ENSG00000121104.7	gene	protein_coding	FAM117A	chr17	-0.464646	3.53717	-4.65613	5.99416e-06	0.000125075	3.57278
NCBP3	ENSG00000074356.16	gene	protein_coding	NCBP3	chr17	0.360668	4.19137	4.65211	6.10034e-06	0.000126316	3.5727
INSM2	ENSG00000168348.3	gene	protein_coding	INSM2	chr14	-0.448493	1.36114	-4.62653	6.8181e-06	0.000136082	3.57019
DUSP28	ENSG00000188542.9	gene	protein_coding	DUSP28	chr2	-0.187856	3.51687	-4.64738	6.22716e-06	0.000127676	3.57017
ALOXE3	ENSG00000179148.9	gene	protein_coding	ALOXE3	chr17	-0.426132	1.223	-4.62316	6.91858e-06	0.000137477	3.55807
PRKCQ	ENSG00000065675.14	gene	protein_coding	PRKCQ	chr10	0.488643	4.01216	4.64508	6.29001e-06	0.000128602	3.55712
GAB1	ENSG00000109458.8	gene	protein_coding	GAB1	chr4	0.55797	4.8904	4.65157	6.11471e-06	0.000126353	3.54975
LINC00900	ENSG00000246100.3	gene	lincRNA	LINC00900	chr11	-0.323152	1.9678	-4.62305	6.92185e-06	0.000137477	3.54877
MAD2L1	ENSG00000164109.13	gene	protein_coding	MAD2L1	chr4	-0.294938	2.29696	-4.6276	6.78669e-06	0.00013579	3.54794
LINC00852	ENSG00000231177.4	gene	antisense	LINC00852	chr3	-0.390257	2.08337	-4.62345	6.91001e-06	0.000137466	3.54789
HAPLN2	ENSG00000132702.12	gene	protein_coding	HAPLN2	chr1	0.78434	8.0809	4.64047	6.41745e-06	0.000130232	3.54177
PPM1K	ENSG00000163644.14	gene	protein_coding	PPM1K	chr4	-0.283446	5.36158	-4.65311	6.0738e-06	0.000125928	3.53913
PTRF	ENSG00000177469.12	gene	protein_coding	PTRF	chr17	0.471278	6.59082	4.64813	6.20699e-06	0.00012744	3.53487
TICAM1	ENSG00000127666.9	gene	protein_coding	TICAM1	chr19	-0.29982	4.11045	-4.64982	6.16137e-06	0.000126855	3.53362
SIRT3	ENSG00000142082.14	gene	protein_coding	SIRT3	chr11	-0.236688	5.03927	-4.65145	6.11773e-06	0.000126353	3.53294
SIPA1L1	ENSG00000197555.9	gene	protein_coding	SIPA1L1	chr14	-0.392304	5.42511	-4.64732	6.22902e-06	0.000127676	3.5292
HMCES	ENSG00000183624.13	gene	protein_coding	HMCES	chr3	-0.250527	5.9362	-4.64616	6.2603e-06	0.000128102	3.52884
AC002480.3	ENSG00000232759.1	gene	antisense	AC002480.3	chr7	-0.446104	1.50473	-4.61567	7.14714e-06	0.000140688	3.52707
C10orf90	ENSG00000154493.17	gene	protein_coding	C10orf90	chr10	0.601006	3.85013	4.63062	6.69816e-06	0.000134461	3.52331
SLC35A5	ENSG00000138459.8	gene	protein_coding	SLC35A5	chr3	0.322088	5.21233	4.64957	6.16809e-06	0.000126855	3.52299
RP11-586D19.1	ENSG00000249896.2	gene	transcribed_unprocessed_pseudogene	RP11-586D19.1	chr4	-0.488276	3.11174	-4.63584	6.54799e-06	0.000132429	3.52169
STEAP1	ENSG00000164647.8	gene	protein_coding	STEAP1	chr7	-0.411212	1.63757	-4.61519	7.16212e-06	0.000140868	3.51959
HSFY3P	ENSG00000227289.1	gene	unprocessed_pseudogene	HSFY3P	chrY	-0.390695	1.21685	-4.6124	7.24914e-06	0.000142293	3.51435
ZC3H12D	ENSG00000178199.13	gene	protein_coding	ZC3H12D	chr6	-0.358615	1.41778	-4.6117	7.27123e-06	0.000142371	3.51121
THOP1	ENSG00000172009.14	gene	protein_coding	THOP1	chr19	-0.305886	5.49751	-4.6435	6.33332e-06	0.000128945	3.50688
GDF7	ENSG00000143869.6	gene	protein_coding	GDF7	chr2	-0.416586	1.12051	-4.61088	7.29701e-06	0.000142371	3.50644
RP11-108E14.1	ENSG00000253300.1	gene	lincRNA	RP11-108E14.1	chr8	-0.465548	1.29985	-4.61161	7.27397e-06	0.000142371	3.50589
RP11-379F4.8	ENSG00000271778.1	gene	sense_intronic	RP11-379F4.8	chr3	-0.523092	2.87301	-4.61929	7.03568e-06	0.000139169	3.50069
RP11-126O1.5	ENSG00000267226.2	gene	antisense	RP11-126O1.5	chr18	-0.390476	1.40061	-4.60913	7.35247e-06	0.000142994	3.50009
MIR4435-2HG	ENSG00000172965.14	gene	lincRNA	MIR4435-2HG	chr2	-0.440414	1.92888	-4.61103	7.29219e-06	0.000142371	3.49629
RMDN2	ENSG00000115841.19	gene	protein_coding	RMDN2	chr2	-0.285283	2.19609	-4.61148	7.2782e-06	0.000142371	3.49443
TEX29	ENSG00000153495.10	gene	protein_coding	TEX29	chr13	-0.588787	2.5679	-4.61231	7.25208e-06	0.000142293	3.49127
KCNH5	ENSG00000140015.19	gene	protein_coding	KCNH5	chr14	-0.461265	1.30824	-4.60585	7.45754e-06	0.000144322	3.48748
BBC3	ENSG00000105327.17	gene	protein_coding	BBC3	chr19	-0.321111	3.24062	-4.62671	6.81295e-06	0.000136082	3.48377
RP11-197M22.2	ENSG00000225213.2	gene	sense_intronic	RP11-197M22.2	chr10	-0.342568	1.31481	-4.60495	7.48663e-06	0.000144563	3.48337
PADI2	ENSG00000117115.12	gene	protein_coding	PADI2	chr1	0.482883	7.2976	4.6311	6.68414e-06	0.000134401	3.48289
AATK	ENSG00000181409.11	gene	protein_coding	AATK	chr17	0.583667	7.77921	4.62534	6.8535e-06	0.000136565	3.48252
PUM1	ENSG00000134644.15	gene	protein_coding	PUM1	chr1	-0.221461	5.66689	-4.63559	6.55498e-06	0.000132461	3.47788
CACNA1I	ENSG00000100346.17	gene	protein_coding	CACNA1I	chr22	-0.799681	4.03463	-4.63584	6.54793e-06	0.000132429	3.47596
RP11-483I24.1	ENSG00000279952.1	gene	TEC	RP11-483I24.1	chr12	-0.467663	0.857256	-4.6018	7.58929e-06	0.000146313	3.47437
UNC80	ENSG00000144406.18	gene	protein_coding	UNC80	chr2	-0.482574	3.98957	-4.63491	6.57456e-06	0.000132654	3.47202
FLRT3	ENSG00000125848.9	gene	protein_coding	FLRT3	chr20	-0.640326	3.12449	-4.62994	6.71793e-06	0.000134525	3.46789
MBTPS1	ENSG00000140943.16	gene	protein_coding	MBTPS1	chr16	-0.212481	5.81425	-4.63129	6.67872e-06	0.000134401	3.46763
2021-09-05	ENSG00000184702.17	gene	protein_coding	2021-09-05	chr22	-0.804538	8.61866	-4.60999	7.3252e-06	0.000142806	3.46663
GPRIN3	ENSG00000185477.4	gene	protein_coding	GPRIN3	chr4	-0.338826	2.26498	-4.60571	7.46227e-06	0.000144322	3.46547
OLFM1	ENSG00000130558.19	gene	protein_coding	OLFM1	chr9	-0.680232	8.63787	-4.60846	7.3739e-06	0.000143296	3.4624
BRD4	ENSG00000141867.17	gene	protein_coding	BRD4	chr19	-0.221796	4.76202	-4.63469	6.58079e-06	0.000132654	3.46222
LINC01378	ENSG00000236922.9	gene	lincRNA	LINC01378	chr4	-0.446139	0.826212	-4.59754	7.7305e-06	0.00014833	3.45752
SLC41A3	ENSG00000114544.16	gene	protein_coding	SLC41A3	chr3	-0.314467	6.15891	-4.62573	6.84182e-06	0.000136444	3.45703
SNORA55	ENSG00000201457.1	gene	snoRNA	SNORA55	chr1	-0.493119	1.0273	-4.59625	7.77368e-06	0.000149041	3.45156
RP13-20L14.4	ENSG00000264812.1	gene	sense_intronic	RP13-20L14.4	chr17	-0.432114	1.01742	-4.59548	7.79974e-06	0.000149271	3.44861
U91319.1	ENSG00000262801.5	gene	lincRNA	U91319.1	chr16	-0.439778	1.19043	-4.59535	7.80406e-06	0.000149271	3.44721
RP11-16P6.1	ENSG00000261428.2	gene	antisense	RP11-16P6.1	chr2	-0.333688	2.22719	-4.59814	7.71047e-06	0.000148063	3.44485
CLDND1	ENSG00000080822.16	gene	protein_coding	CLDND1	chr3	0.621131	9.32783	4.60973	7.33334e-06	0.000142851	3.44469
TJAP1	ENSG00000137221.14	gene	protein_coding	TJAP1	chr6	0.530796	5.59727	4.6301	6.71339e-06	0.000134525	3.44326
RAB33A	ENSG00000134594.4	gene	protein_coding	RAB33A	chrX	0.510631	5.82523	4.62721	6.79811e-06	0.000135906	3.44217
AC005777.3	ENSG00000267148.1	gene	unprocessed_pseudogene	AC005777.3	chr19	-0.456611	0.851545	-4.59188	7.92176e-06	0.000150811	3.43533
RP11-57A19.7	ENSG00000283662.1	gene	lincRNA	RP11-57A19.7	chr16	-0.478578	1.59907	-4.59378	7.85694e-06	0.000150046	3.43448
PIAS2	ENSG00000078043.15	gene	protein_coding	PIAS2	chr18	-0.155245	3.45321	-4.61356	7.21266e-06	0.000141748	3.43383
MIR124-2HG	ENSG00000254377.5	gene	lincRNA	MIR124-2HG	chr8	-0.588591	3.56806	-4.62216	6.94876e-06	0.000137786	3.43281
PAQR6	ENSG00000160781.15	gene	protein_coding	PAQR6	chr1	0.624042	10.7185	4.59849	7.69875e-06	0.000147955	3.43234
TRIM9	ENSG00000100505.13	gene	protein_coding	TRIM9	chr14	-0.32179	6.14737	-4.61889	7.04798e-06	0.000139265	3.42921
FGD1	ENSG00000102302.7	gene	protein_coding	FGD1	chrX	-0.3543	4.49552	-4.62409	6.89093e-06	0.000137198	3.42113
GFRA2	ENSG00000168546.10	gene	protein_coding	GFRA2	chr8	-0.670886	3.54212	-4.62021	7.00771e-06	0.000138729	3.41917
CDH4	ENSG00000179242.15	gene	protein_coding	CDH4	chr20	-0.410082	4.29664	-4.62255	6.93703e-06	0.000137665	3.41718
TSEN15	ENSG00000198860.11	gene	protein_coding	TSEN15	chr1	0.28701	5.79557	4.62144	6.97048e-06	0.000138104	3.4139
RP11-66D17.5	ENSG00000223356.1	gene	antisense	RP11-66D17.5	chr1	-0.554772	2.8306	-4.6029	7.55342e-06	0.000145737	3.41267
CERS2	ENSG00000143418.19	gene	protein_coding	CERS2	chr1	0.532705	6.55964	4.6166	7.11836e-06	0.000140348	3.4095
RP11-434C1.4	ENSG00000278654.1	gene	processed_pseudogene	RP11-434C1.4	chr12	-0.507218	1.20805	-4.58643	8.11051e-06	0.000153656	3.40856
RP11-66B24.1	ENSG00000259604.5	gene	lincRNA	RP11-66B24.1	chr15	0.574132	2.87451	4.59303	7.88242e-06	0.000150415	3.40845
CACNA1B	ENSG00000148408.12	gene	protein_coding	CACNA1B	chr9	-0.664897	3.97303	-4.61809	7.07261e-06	0.000139559	3.40464
LTK	ENSG00000062524.15	gene	protein_coding	LTK	chr15	-0.522839	1.45171	-4.58484	8.16603e-06	0.000154183	3.40353
RP11-330O11.3	ENSG00000272914.1	gene	sense_intronic	RP11-330O11.3	chr10	-0.334929	1.88746	-4.58514	8.15555e-06	0.000154176	3.40056
MAP3K4	ENSG00000085511.19	gene	protein_coding	MAP3K4	chr6	-0.232036	4.45789	-4.61876	7.05197e-06	0.000139265	3.39976
CTC-338M12.1	ENSG00000248514.1	gene	antisense	CTC-338M12.1	chr5	-0.455733	1.10852	-4.58148	8.28522e-06	0.000155901	3.39338
AC018641.7	ENSG00000226468.2	gene	processed_pseudogene	AC018641.7	chr7	-0.488486	1.14621	-4.58124	8.29406e-06	0.000155946	3.39109
CACNB4	ENSG00000182389.19	gene	protein_coding	CACNB4	chr2	-0.474361	2.98698	-4.59869	7.69228e-06	0.000147947	3.38985
FCRLB	ENSG00000162746.14	gene	protein_coding	FCRLB	chr1	-0.392793	2.47834	-4.59132	7.94093e-06	0.00015094	3.38916
N4BP2L1	ENSG00000139597.17	gene	protein_coding	N4BP2L1	chr13	-0.28135	4.76326	-4.61588	7.14065e-06	0.000140674	3.38558
C7orf57	ENSG00000164746.13	gene	protein_coding	C7orf57	chr7	1.02876	2.09421	4.58033	8.32652e-06	0.000156315	3.38456
PRRC2A	ENSG00000204469.12	gene	protein_coding	PRRC2A	chr6	-0.249855	7.35565	-4.6002	7.64212e-06	0.000147215	3.38298
ZNF726	ENSG00000213967.10	gene	protein_coding	ZNF726	chr19	-0.332126	1.47318	-4.57929	8.3641e-06	0.000156658	3.38066
PTER	ENSG00000165983.14	gene	protein_coding	PTER	chr10	-1.20742	5.50624	-4.60499	7.48543e-06	0.000144563	3.37691
ATP6V1B1	ENSG00000116039.11	gene	protein_coding	ATP6V1B1	chr2	-0.42485	1.32439	-4.57702	8.44621e-06	0.000157468	3.37456
GNAL	ENSG00000141404.15	gene	protein_coding	GNAL	chr18	-0.557488	4.30208	-4.6113	7.2837e-06	0.000142371	3.37443
MKRN2OS	ENSG00000225526.4	gene	protein_coding	MKRN2OS	chr3	-0.3893	1.32022	-4.57708	8.44408e-06	0.000157468	3.37357
RARRES2	ENSG00000106538.9	gene	protein_coding	RARRES2	chr7	0.377754	6.30674	4.61095	7.29463e-06	0.000142371	3.37279
TMSB10	ENSG00000034510.5	gene	protein_coding	TMSB10	chr2	-0.521914	11.5202	-4.57778	8.41871e-06	0.000157468	3.37268
IQSEC2	ENSG00000124313.13	gene	protein_coding	IQSEC2	chrX	-0.672014	5.12642	-4.60818	7.3829e-06	0.000143357	3.3718
BCL2L10	ENSG00000137875.4	gene	protein_coding	BCL2L10	chr15	-0.419811	1.60266	-4.57731	8.43545e-06	0.000157468	3.36992
AP4S1	ENSG00000100478.14	gene	protein_coding	AP4S1	chr14	-0.289336	3.70443	-4.60582	7.45845e-06	0.000144322	3.36761
CBWD3	ENSG00000196873.15	gene	protein_coding	CBWD3	chr9	-0.309307	1.7893	-4.57684	8.45279e-06	0.00015747	3.36389
UBE2M	ENSG00000130725.7	gene	protein_coding	UBE2M	chr19	-0.311423	7.96065	-4.5922	7.91074e-06	0.000150719	3.36191
SLC35B3	ENSG00000124786.9	gene	protein_coding	SLC35B3	chr6	0.306788	5.11522	4.60922	7.34958e-06	0.000142994	3.35797
HRH1	ENSG00000196639.6	gene	protein_coding	HRH1	chr3	-0.431003	2.57429	-4.58013	8.33356e-06	0.000156327	3.35552
BAAT	ENSG00000136881.11	gene	protein_coding	BAAT	chr9	-0.402562	1.61627	-4.57306	8.59139e-06	0.000159564	3.35395
MSL3	ENSG00000005302.17	gene	protein_coding	MSL3	chrX	-0.190483	4.48607	-4.60598	7.45354e-06	0.000144322	3.34978
AJ239322.1	ENSG00000235615.2	gene	lincRNA	AJ239322.1	chr2	-0.519427	1.28855	-4.57142	8.65241e-06	0.000160208	3.34947
TMEM86B	ENSG00000180089.5	gene	protein_coding	TMEM86B	chr19	-0.3706	4.55553	-4.60647	7.43778e-06	0.000144307	3.34801
GUCY1A3	ENSG00000164116.16	gene	protein_coding	GUCY1A3	chr4	-0.410902	3.25517	-4.59149	7.93513e-06	0.00015094	3.34077
RP11-295I5.3	ENSG00000274987.1	gene	antisense	RP11-295I5.3	chr12	-0.386804	2.4389	-4.57032	8.69345e-06	0.000160845	3.32961
MNS1	ENSG00000138587.5	gene	protein_coding	MNS1	chr15	0.750794	3.39379	4.57583	8.48937e-06	0.00015791	3.32853
PPARGC1B	ENSG00000155846.16	gene	protein_coding	PPARGC1B	chr5	-0.336564	2.19101	-4.5696	8.72039e-06	0.000161221	3.32701
TRIM59	ENSG00000213186.7	gene	protein_coding	TRIM59	chr3	0.740891	3.59805	4.57548	8.50221e-06	0.000158028	3.32395
ARHGAP22	ENSG00000128805.14	gene	protein_coding	ARHGAP22	chr10	0.377763	4.39358	4.59583	7.78792e-06	0.000149197	3.32137
MROH1	ENSG00000179832.17	gene	protein_coding	MROH1	chr8	-0.372427	5.07176	-4.59871	7.69149e-06	0.000147947	3.31958
RP11-826N14.4	ENSG00000251623.1	gene	lincRNA	RP11-826N14.4	chr5	-0.500237	1.22815	-4.56358	8.94899e-06	0.0001642	3.31934
OTUD1	ENSG00000165312.6	gene	protein_coding	OTUD1	chr10	-0.262394	4.2129	-4.59414	7.84488e-06	0.000149934	3.31241
UBE2I	ENSG00000103275.19	gene	protein_coding	UBE2I	chr16	-0.226509	5.91584	-4.59268	7.89453e-06	0.000150528	3.30901
RP11-173M1.5	ENSG00000265683.1	gene	processed_pseudogene	RP11-173M1.5	chr17	-0.345814	2.3413	-4.56926	8.73293e-06	0.000161321	3.30712
TPTE2	ENSG00000132958.17	gene	protein_coding	TPTE2	chr13	-0.377647	1.205	-4.55733	9.19274e-06	0.000167912	3.29784
FBXO40	ENSG00000163833.7	gene	protein_coding	FBXO40	chr3	-0.423251	0.919835	-4.55529	9.27363e-06	0.00016863	3.29107
MPP6	ENSG00000105926.15	gene	protein_coding	MPP6	chr7	-0.345113	3.58932	-4.58477	8.16858e-06	0.000154183	3.28874
ALOX12P2	ENSG00000262943.7	gene	transcribed_unprocessed_pseudogene	ALOX12P2	chr17	-0.407768	1.73991	-4.55829	9.15478e-06	0.000167345	3.28633
PLEKHG3	ENSG00000126822.16	gene	protein_coding	PLEKHG3	chr14	0.567575	5.72398	4.59082	7.9582e-06	0.00015115	3.28378
SLITRK3	ENSG00000121871.3	gene	protein_coding	SLITRK3	chr3	-0.481252	3.7744	-4.58687	8.09486e-06	0.000153506	3.2792
RP5-965G21.3	ENSG00000277938.1	gene	lincRNA	RP5-965G21.3	chr20	-0.491342	2.80733	-4.5691	8.73908e-06	0.000161321	3.27869
LIPA	ENSG00000107798.17	gene	protein_coding	LIPA	chr10	0.507402	6.27461	4.5858	8.13262e-06	0.000153862	3.27742
RP11-1277A3.1	ENSG00000247679.2	gene	antisense	RP11-1277A3.1	chr5	-0.2592	2.47065	-4.56088	9.05355e-06	0.000165868	3.27731
NEK11	ENSG00000114670.13	gene	protein_coding	NEK11	chr3	0.531887	3.98281	4.57592	8.48633e-06	0.00015791	3.27582
RSAD1	ENSG00000136444.9	gene	protein_coding	RSAD1	chr17	-0.20839	5.8538	-4.58629	8.11541e-06	0.000153656	3.27551
BEGAIN	ENSG00000183092.16	gene	protein_coding	BEGAIN	chr14	-0.593252	5.86266	-4.58252	8.24821e-06	0.000155445	3.27316
TTC7B	ENSG00000165914.14	gene	protein_coding	TTC7B	chr14	-0.418354	4.51903	-4.58707	8.08813e-06	0.000153498	3.27095
AC012507.3	ENSG00000232520.1	gene	antisense	AC012507.3	chr2	-0.383724	1.97598	-4.5563	9.23318e-06	0.000168322	3.26717
PLXNA2	ENSG00000076356.6	gene	protein_coding	PLXNA2	chr1	-0.339362	3.9851	-4.5839	8.19946e-06	0.000154646	3.26699
XK	ENSG00000047597.5	gene	protein_coding	XK	chrX	-0.449422	2.68423	-4.56597	8.85756e-06	0.000162891	3.2659
TOP3A	ENSG00000177302.14	gene	protein_coding	TOP3A	chr17	-0.16138	3.95005	-4.58103	8.30159e-06	0.000155967	3.26288
AC005301.9	ENSG00000283633.1	gene	lincRNA	AC005301.9	chr22	0.613971	2.89199	4.5535	9.34514e-06	0.000169804	3.26146
KCNC3	ENSG00000131398.13	gene	protein_coding	KCNC3	chr19	-0.659854	4.45073	-4.58224	8.25811e-06	0.000155511	3.25789
GMIP	ENSG00000089639.10	gene	protein_coding	GMIP	chr19	-0.366672	3.46851	-4.57159	8.64609e-06	0.000160208	3.24875
FAM213AP2	ENSG00000254213.2	gene	processed_pseudogene	FAM213AP2	chr8	-0.432653	1.17758	-4.54402	9.73287e-06	0.000174724	3.24377
MRPL48	ENSG00000175581.13	gene	protein_coding	MRPL48	chr11	0.270713	4.70612	4.57973	8.34807e-06	0.000156478	3.24375
ASB2	ENSG00000100628.11	gene	protein_coding	ASB2	chr14	-0.441849	1.31389	-4.54334	9.76121e-06	0.000175011	3.24061
ADCY9	ENSG00000162104.9	gene	protein_coding	ADCY9	chr16	-0.311434	3.99489	-4.57753	8.42771e-06	0.000157468	3.23954
GINM1	ENSG00000055211.12	gene	protein_coding	GINM1	chr6	0.245311	6.1698	4.57711	8.44282e-06	0.000157468	3.23772
AANAT	ENSG00000129673.9	gene	protein_coding	AANAT	chr17	-0.443842	1.63261	-4.5423	9.8046e-06	0.00017566	3.23659
EMC3-AS1	ENSG00000180385.8	gene	transcribed_unprocessed_pseudogene	EMC3-AS1	chr3	-0.266126	2.01767	-4.54564	9.66538e-06	0.000173934	3.23364
CIC	ENSG00000079432.7	gene	protein_coding	CIC	chr19	-0.286705	5.92024	-4.57284	8.59939e-06	0.00015959	3.23029
MYPOP	ENSG00000176182.5	gene	protein_coding	MYPOP	chr19	-0.50082	5.76037	-4.57167	8.64296e-06	0.000160208	3.22624
RP11-677M14.2	ENSG00000255045.1	gene	antisense	RP11-677M14.2	chr11	-0.470744	1.20421	-4.53869	9.95731e-06	0.000177611	3.22323
AVL9	ENSG00000105778.18	gene	protein_coding	AVL9	chr7	-0.244921	3.77409	-4.5681	8.77692e-06	0.000161897	3.21488
EMB	ENSG00000170571.11	gene	protein_coding	EMB	chr5	-0.412387	2.70509	-4.54786	9.57397e-06	0.000172497	3.2128
CTD-2320G14.2	ENSG00000253596.1	gene	antisense	CTD-2320G14.2	chr8	-0.465637	1.84958	-4.541	9.85955e-06	0.000176514	3.21023
MAP7	ENSG00000135525.18	gene	protein_coding	MAP7	chr6	0.389718	6.67364	4.56423	8.924e-06	0.000163865	3.20529
ZER1	ENSG00000160445.10	gene	protein_coding	ZER1	chr9	-0.361774	7.11807	-4.55714	9.20006e-06	0.00016792	3.20284
BTBD16	ENSG00000138152.8	gene	protein_coding	BTBD16	chr10	0.597606	2.73229	4.53591	1.00765e-05	0.000179474	3.19999
FBXO48	ENSG00000204923.3	gene	protein_coding	FBXO48	chr2	-0.250476	2.04889	-4.53476	1.01264e-05	0.000179836	3.19718
RPS6KA4	ENSG00000162302.12	gene	protein_coding	RPS6KA4	chr11	-0.297814	5.59805	-4.5671	8.81465e-06	0.000162347	3.19634
FBXO31	ENSG00000103264.17	gene	protein_coding	FBXO31	chr16	-0.378938	5.26999	-4.56688	8.82294e-06	0.000162377	3.19569
CFL2	ENSG00000165410.14	gene	protein_coding	CFL2	chr14	0.411714	6.10957	4.56769	8.79231e-06	0.000162058	3.19425
PGA5	ENSG00000256713.7	gene	protein_coding	PGA5	chr11	-0.530834	1.26009	-4.53009	1.03308e-05	0.000182931	3.18694
CENPVL3	ENSG00000224109.2	gene	protein_coding	CENPVL3	chrX	-0.405723	1.16837	-4.52878	1.03885e-05	0.000183575	3.18604
SHANK3	ENSG00000251322.7	gene	protein_coding	SHANK3	chr22	-0.595509	7.3281	-4.5505	9.46598e-06	0.000171314	3.18593
WDR63	ENSG00000162643.12	gene	protein_coding	WDR63	chr1	0.883162	2.05118	4.52966	1.03497e-05	0.000183133	3.1843
ABCC8	ENSG00000006071.12	gene	protein_coding	ABCC8	chr11	-0.524115	4.73993	-4.56424	8.92364e-06	0.000163865	3.17949
LRRC8D	ENSG00000171492.14	gene	protein_coding	LRRC8D	chr1	0.438531	5.72147	4.56307	8.9685e-06	0.000164434	3.17801
CTD-2331H12.7	ENSG00000269646.1	gene	lincRNA	CTD-2331H12.7	chr19	-0.448694	1.25288	-4.52625	1.05015e-05	0.000184478	3.17648
ASCL5	ENSG00000232237.3	gene	protein_coding	ASCL5	chr1	-0.359485	1.55977	-4.52797	1.04248e-05	0.00018359	3.17329
BDNF-AS	ENSG00000245573.7	gene	antisense	BDNF-AS	chr11	0.343476	4.04051	4.55133	9.43234e-06	0.00017126	3.16958
TBR1	ENSG00000136535.14	gene	protein_coding	TBR1	chr2	-0.812063	3.54382	-4.55875	9.13682e-06	0.000167142	3.16928
YAF2	ENSG00000015153.14	gene	protein_coding	YAF2	chr12	-0.213733	3.60812	-4.55082	9.453e-06	0.00017127	3.1668
GS1-72M22.1	ENSG00000272163.1	gene	antisense	GS1-72M22.1	chr8	-0.52345	4.17409	-4.55916	9.12077e-06	0.000166974	3.16091
DNAAF3	ENSG00000167646.13	gene	protein_coding	DNAAF3	chr19	0.973711	2.02248	4.52262	1.06657e-05	0.000186823	3.1577
MPO	ENSG00000005381.7	gene	protein_coding	MPO	chr17	-0.385132	2.10191	-4.52543	1.05383e-05	0.000184858	3.1565
CECR6	ENSG00000183307.3	gene	protein_coding	CECR6	chr22	-0.540046	3.85524	-4.55606	9.24286e-06	0.000168322	3.15204
DGCR9	ENSG00000273032.1	gene	lincRNA	DGCR9	chr22	-0.733019	4.13932	-4.55566	9.25862e-06	0.000168483	3.1482
SLF2	ENSG00000119906.11	gene	protein_coding	SLF2	chr10	0.353386	4.99691	4.55611	9.24098e-06	0.000168322	3.14478
TNPO2	ENSG00000105576.15	gene	protein_coding	TNPO2	chr19	-0.304942	6.88137	-4.54389	9.73801e-06	0.000174724	3.14367
CYP4A22-AS1	ENSG00000225506.2	gene	lincRNA	CYP4A22-AS1	chr1	-0.390613	1.12546	-4.51733	1.09095e-05	0.000190135	3.14161
RP11-675F6.3	ENSG00000253361.1	gene	lincRNA	RP11-675F6.3	chr8	-0.483081	1.68151	-4.51923	1.08212e-05	0.000188866	3.14148
RNF144A-AS1	ENSG00000228203.6	gene	processed_transcript	RNF144A-AS1	chr2	-0.507629	2.69551	-4.53204	1.0245e-05	0.000181676	3.14065
EVL	ENSG00000196405.12	gene	protein_coding	EVL	chr14	-0.329097	6.2176	-4.54775	9.57846e-06	0.000172497	3.14004
RNH1	ENSG00000023191.16	gene	protein_coding	RNH1	chr11	0.322737	6.32314	4.55097	9.44686e-06	0.00017127	3.13924
SPATA18	ENSG00000163071.10	gene	protein_coding	SPATA18	chr4	0.880288	3.05746	4.52839	1.04062e-05	0.00018359	3.13786
POC1B	ENSG00000139323.13	gene	protein_coding	POC1B	chr12	0.367765	4.60631	4.55039	9.47049e-06	0.000171314	3.13678
USP11	ENSG00000102226.9	gene	protein_coding	USP11	chrX	-0.352716	7.85044	-4.53505	1.01137e-05	0.000179742	3.13577
RP11-301G7.1	ENSG00000272479.1	gene	lincRNA	RP11-301G7.1	chr8	-0.773713	2.27017	-4.5274	1.04502e-05	0.000183841	3.13457
GLB1L	ENSG00000163521.15	gene	protein_coding	GLB1L	chr2	0.482104	3.15893	4.52876	1.03898e-05	0.000183575	3.13422
SLC6A11	ENSG00000132164.9	gene	protein_coding	SLC6A11	chr3	-0.474328	3.98584	-4.54809	9.56446e-06	0.000172497	3.13376
DNER	ENSG00000187957.7	gene	protein_coding	DNER	chr2	0.256614	7.59405	4.5396	9.91866e-06	0.000177181	3.13365
P3H2-AS1	ENSG00000225764.1	gene	antisense	P3H2-AS1	chr3	-0.388899	1.52499	-4.51683	1.09326e-05	0.000190306	3.13305
RP11-137N23.1	ENSG00000257043.1	gene	processed_pseudogene	RP11-137N23.1	chr11	-0.402983	1.13695	-4.51577	1.0982e-05	0.000190637	3.13288
CDK16	ENSG00000102225.15	gene	protein_coding	CDK16	chrX	-0.402724	6.919	-4.54007	9.89879e-06	0.000176956	3.13241
HPCAL4	ENSG00000116983.12	gene	protein_coding	HPCAL4	chr1	-0.854522	7.48659	-4.53117	1.02832e-05	0.000182222	3.13071
LINC01140	ENSG00000267272.5	gene	lincRNA	LINC01140	chr1	-0.424196	1.74675	-4.51678	1.0935e-05	0.000190306	3.12961
SLC25A6	ENSG00000169100.13	gene	protein_coding	SLC25A6	chrX	-0.340154	9.18061	-4.52593	1.05162e-05	0.000184602	3.12841
TFEB	ENSG00000112561.17	gene	protein_coding	TFEB	chr6	0.474328	4.9062	4.5508	9.45399e-06	0.00017127	3.12692
YPEL1	ENSG00000100027.14	gene	protein_coding	YPEL1	chr22	-0.471486	4.11305	-4.54968	9.49954e-06	0.000171584	3.12406
RP5-1063M23.3	ENSG00000250770.3	gene	transcribed_unprocessed_pseudogene	RP5-1063M23.3	chr12	-0.447324	1.08829	-4.5127	1.1127e-05	0.00019222	3.12382
SHF	ENSG00000138606.19	gene	protein_coding	SHF	chr15	-0.418153	4.0581	-4.54835	9.55389e-06	0.000172438	3.11795
SEC16A	ENSG00000148396.18	gene	protein_coding	SEC16A	chr9	-0.189396	4.84053	-4.54973	9.4975e-06	0.000171584	3.11631
GALNS	ENSG00000141012.12	gene	protein_coding	GALNS	chr16	0.283693	4.21335	4.54512	9.68681e-06	0.000174164	3.11595
MR1	ENSG00000153029.14	gene	protein_coding	MR1	chr1	-0.285445	2.39307	-4.51489	1.10235e-05	0.000191163	3.11391
SLC22A10	ENSG00000184999.11	gene	protein_coding	SLC22A10	chr11	-0.44701	0.904176	-4.50849	1.13285e-05	0.000194924	3.10828
CTA-221G9.12	ENSG00000203280.4	gene	antisense	CTA-221G9.12	chr22	-0.45529	1.91172	-4.51286	1.11192e-05	0.00019222	3.106
GLMN	ENSG00000174842.16	gene	protein_coding	GLMN	chr1	-0.265725	3.79375	-4.54014	9.89572e-06	0.000176956	3.10477
AGPAT4	ENSG00000026652.13	gene	protein_coding	AGPAT4	chr6	0.453115	5.54956	4.54499	9.6925e-06	0.000174164	3.10325
PRCD	ENSG00000214140.10	gene	protein_coding	PRCD	chr17	0.475612	3.17133	4.52008	1.07819e-05	0.000188451	3.10145
CCR6	ENSG00000112486.15	gene	protein_coding	CCR6	chr6	-0.313396	1.48656	-4.50693	1.1404e-05	0.000195946	3.09537
AC005752.10	ENSG00000277795.1	gene	processed_pseudogene	AC005752.10	chr5	-0.361331	1.34854	-4.50549	1.14742e-05	0.000196597	3.09305
PTPN14	ENSG00000152104.11	gene	protein_coding	PTPN14	chr1	-0.296286	2.51144	-4.51206	1.11574e-05	0.000192461	3.09042
CKAP2	ENSG00000136108.14	gene	protein_coding	CKAP2	chr13	-0.312957	3.29753	-4.52857	1.0398e-05	0.000183588	3.08416
CTD-2228A4.1	ENSG00000271892.1	gene	lincRNA	CTD-2228A4.1	chr5	-0.77766	3.73279	-4.53515	1.01093e-05	0.000179742	3.07968
RP11-101E7.2	ENSG00000260277.1	gene	antisense	RP11-101E7.2	chr16	-0.400925	1.62004	-4.50259	1.16166e-05	0.0001982	3.07961
PDPK1	ENSG00000140992.18	gene	protein_coding	PDPK1	chr16	-0.366165	5.02631	-4.53884	9.95093e-06	0.000177611	3.07786
TAF4B	ENSG00000141384.12	gene	protein_coding	TAF4B	chr18	-0.294654	2.34772	-4.50814	1.13452e-05	0.000195074	3.07074
PLXNB3	ENSG00000198753.11	gene	protein_coding	PLXNB3	chrX	0.650962	6.27043	4.53537	1.01001e-05	0.000179742	3.06997
DMTN	ENSG00000158856.17	gene	protein_coding	DMTN	chr8	-0.721967	7.839	-4.5157	1.09853e-05	0.000190637	3.06637
MORN5	ENSG00000185681.12	gene	protein_coding	MORN5	chr9	0.808392	3.59554	4.51623	1.09604e-05	0.000190476	3.06246
GPR52	ENSG00000203737.3	gene	protein_coding	GPR52	chr1	-0.405841	1.02042	-4.49736	1.18781e-05	0.00020153	3.06198
OSBPL9	ENSG00000117859.18	gene	protein_coding	OSBPL9	chr1	0.264662	5.4683	4.53618	1.00652e-05	0.000179404	3.06084
AC123886.2	ENSG00000231536.1	gene	antisense	AC123886.2	chr2	-0.436637	1.08556	-4.49574	1.19599e-05	0.000202213	3.05809
CTC-304I17.5	ENSG00000263571.2	gene	lincRNA	CTC-304I17.5	chr17	-0.382582	1.64289	-4.49853	1.18191e-05	0.000200669	3.05772
AUNIP	ENSG00000127423.10	gene	protein_coding	AUNIP	chr1	-0.389298	1.89049	-4.50085	1.17027e-05	0.000199222	3.05689
SKOR1	ENSG00000188779.10	gene	protein_coding	SKOR1	chr15	-0.297918	1.69449	-4.49718	1.18871e-05	0.000201543	3.05495
TBKBP1	ENSG00000198933.9	gene	protein_coding	TBKBP1	chr17	-0.447917	6.13533	-4.52715	1.04614e-05	0.000183907	3.05266
RP11-368M16.3	ENSG00000243981.4	gene	transcribed_processed_pseudogene	RP11-368M16.3	chr7	-0.449038	0.874475	-4.49356	1.20716e-05	0.000203114	3.04977
TARID	ENSG00000227954.6	gene	antisense	TARID	chr6	-0.581374	1.21292	-4.49637	1.19279e-05	0.000201862	3.04779
RP11-707M1.1	ENSG00000205035.8	gene	transcribed_unprocessed_pseudogene	RP11-707M1.1	chr11	-0.567089	2.52072	-4.5126	1.11318e-05	0.00019222	3.0472
C22orf46	ENSG00000184208.10	gene	protein_coding	C22orf46	chr22	0.405447	5.77615	4.5324	1.02293e-05	0.000181531	3.04711
RP11-362K2.2	ENSG00000258231.5	gene	lincRNA	RP11-362K2.2	chr12	-0.462557	0.900803	-4.493	1.21001e-05	0.000203452	3.04643
GRIN3A	ENSG00000198785.4	gene	protein_coding	GRIN3A	chr9	-0.536062	2.11759	-4.50367	1.15632e-05	0.000197704	3.04626
RP11-1258F18.1	ENSG00000251460.1	gene	antisense	RP11-1258F18.1	chr4	-0.459357	0.809414	-4.49159	1.2173e-05	0.000203974	3.04302
NHLRC4	ENSG00000257108.1	gene	protein_coding	NHLRC4	chr16	0.877245	2.27699	4.49375	1.20616e-05	0.000203086	3.03857
MIR4290HG	ENSG00000227555.1	gene	lincRNA	MIR4290HG	chr9	-0.498373	0.912181	-4.49057	1.22259e-05	0.000204017	3.03817
RP11-422N16.3	ENSG00000248050.1	gene	antisense	RP11-422N16.3	chr8	-0.391594	1.0202	-4.49111	1.21977e-05	0.000204017	3.03731
DENND1A	ENSG00000119522.16	gene	protein_coding	DENND1A	chr9	-0.224194	4.32649	-4.52795	1.04254e-05	0.00018359	3.03506
DDX25	ENSG00000109832.13	gene	protein_coding	DDX25	chr11	-0.34521	3.28736	-4.51845	1.08573e-05	0.00018936	3.0343
ATP10B	ENSG00000118322.12	gene	protein_coding	ATP10B	chr5	0.580456	3.44565	4.50408	1.15431e-05	0.0001975	3.02954
RBM15B	ENSG00000259956.1	gene	protein_coding	RBM15B	chr3	-0.203361	4.89631	-4.52789	1.04284e-05	0.00018359	3.02913
DUX4L37	ENSG00000283020.1	gene	unprocessed_pseudogene	DUX4L37	chr20	-0.470112	1.76612	-4.49057	1.22259e-05	0.000204017	3.02912
DLEC1	ENSG00000008226.19	gene	protein_coding	DLEC1	chr3	1.00935	2.66938	4.49207	1.21481e-05	0.000203802	3.0289
ACSL1	ENSG00000151726.13	gene	protein_coding	ACSL1	chr4	0.482487	6.03782	4.52524	1.05469e-05	0.000184874	3.02816
RP11-728E14.3	ENSG00000265043.1	gene	lincRNA	RP11-728E14.3	chr17	-0.421387	1.09983	-4.48669	1.24291e-05	0.000206558	3.02172
MEIOB	ENSG00000162039.14	gene	protein_coding	MEIOB	chr16	-0.349839	1.29136	-4.48723	1.24004e-05	0.000206362	3.02052
SLC39A4	ENSG00000147804.9	gene	protein_coding	SLC39A4	chr8	-0.524196	2.87814	-4.49661	1.19159e-05	0.000201862	3.01632
LMTK3	ENSG00000142235.8	gene	protein_coding	LMTK3	chr19	-0.572877	6.22416	-4.51451	1.10411e-05	0.000191333	3.01471
SPTBN4	ENSG00000160460.15	gene	protein_coding	SPTBN4	chr19	-0.489182	5.0183	-4.52142	1.07205e-05	0.000187513	3.0122
RAB11FIP3	ENSG00000090565.15	gene	protein_coding	RAB11FIP3	chr16	-0.369614	6.65259	-4.51197	1.11616e-05	0.000192461	3.00953
DECR2	ENSG00000242612.6	gene	protein_coding	DECR2	chr16	-0.274975	4.49285	-4.52143	1.07202e-05	0.000187513	3.00758
RHOV	ENSG00000104140.6	gene	protein_coding	RHOV	chr15	-0.490317	2.45067	-4.50072	1.17093e-05	0.000199222	3.00113
AC006042.6	ENSG00000227719.1	gene	antisense	AC006042.6	chr7	-0.447648	2.18947	-4.48796	1.2362e-05	0.00020593	2.99963
TRBV20OR9-2	ENSG00000205274.3	gene	TR_V_gene	TRBV20OR9-2	chr9	-0.512399	1.17845	-4.48054	1.27573e-05	0.000211578	2.99878
PNPT1	ENSG00000138035.14	gene	protein_coding	PNPT1	chr2	0.31778	5.13069	4.51939	1.08139e-05	0.000188866	2.99474
RP11-359E10.1	ENSG00000270607.1	gene	lincRNA	RP11-359E10.1	chr11	-0.508321	4.03267	-4.51652	1.09472e-05	0.000190383	2.99383
C1GALT1	ENSG00000106392.10	gene	protein_coding	C1GALT1	chr7	0.405141	4.23182	4.50985	1.1263e-05	0.000194071	2.99358
EFHD1	ENSG00000115468.11	gene	protein_coding	EFHD1	chr2	0.564585	8.04215	4.50584	1.1457e-05	0.00019644	2.99356
RP11-315O6.1	ENSG00000255337.1	gene	antisense	RP11-315O6.1	chr11	0.533899	3.85912	4.49632	1.19308e-05	0.000201862	2.99079
RP11-302B13.1	ENSG00000239617.1	gene	processed_pseudogene	RP11-302B13.1	chr12	-0.455983	3.64272	-4.5131	1.11077e-05	0.000192213	2.98641
LINC00158	ENSG00000185433.8	gene	lincRNA	LINC00158	chr21	-0.502304	1.72358	-4.48159	1.27011e-05	0.000210789	2.98621
TNFRSF11A	ENSG00000141655.16	gene	protein_coding	TNFRSF11A	chr18	-0.486569	1.40919	-4.47845	1.28709e-05	0.000212829	2.98582
U62631.5	ENSG00000269553.1	gene	sense_intronic	U62631.5	chr19	0.816158	3.79202	4.49918	1.17866e-05	0.000200257	2.98462
CTD-3149D2.3	ENSG00000269752.1	gene	antisense	CTD-3149D2.3	chr19	-0.532653	1.34865	-4.47763	1.29162e-05	0.000212907	2.98319
ALCAM	ENSG00000170017.12	gene	protein_coding	ALCAM	chr3	0.374153	6.58834	4.50922	1.12931e-05	0.000194453	2.98109
RP11-264J4.8	ENSG00000279951.1	gene	TEC	RP11-264J4.8	chr13	-0.446468	1.61491	-4.4779	1.2901e-05	0.000212829	2.97559
2021-03-08	ENSG00000165406.15	gene	protein_coding	2021-03-08	chr10	0.260699	4.79856	4.51376	1.10765e-05	0.000191808	2.97532
CTD-2619J13.16	ENSG00000268543.1	gene	TEC	CTD-2619J13.16	chr19	-0.366233	1.85367	-4.47787	1.29027e-05	0.000212829	2.96952
FAM163B	ENSG00000196990.8	gene	protein_coding	FAM163B	chr9	-1.11646	4.49048	-4.50598	1.14499e-05	0.00019644	2.96914
RP5-965G21.6	ENSG00000276952.1	gene	antisense	RP5-965G21.6	chr20	-0.399099	1.9269	-4.47797	1.28976e-05	0.000212829	2.96422
ABHD8	ENSG00000127220.5	gene	protein_coding	ABHD8	chr19	-0.587447	7.09391	-4.49518	1.19886e-05	0.000202531	2.96126
CEP97	ENSG00000182504.10	gene	protein_coding	CEP97	chr3	0.324923	4.14766	4.50288	1.16021e-05	0.00019809	2.96024
SDR9C7	ENSG00000170426.1	gene	protein_coding	SDR9C7	chr12	-0.409375	1.09361	-4.4699	1.33461e-05	0.000217463	2.95498
GRHPR	ENSG00000137106.17	gene	protein_coding	GRHPR	chr9	0.228548	6.10065	4.50531	1.14827e-05	0.000196603	2.95491
RP11-423H2.1	ENSG00000170089.15	gene	transcribed_unprocessed_pseudogene	RP11-423H2.1	chr5	-0.762994	3.80567	-4.50673	1.14135e-05	0.00019597	2.95434
AGRP	ENSG00000159723.4	gene	protein_coding	AGRP	chr16	-0.458585	1.38229	-4.46977	1.33535e-05	0.000217463	2.95203
FDPSP4	ENSG00000254793.1	gene	processed_pseudogene	FDPSP4	chr15	-0.402277	1.13316	-4.46859	1.34202e-05	0.000218258	2.94988
KLHL18	ENSG00000114648.11	gene	protein_coding	KLHL18	chr3	-0.206716	3.91988	-4.50337	1.15782e-05	0.000197821	2.94947
SLC30A3	ENSG00000115194.10	gene	protein_coding	SLC30A3	chr2	-1.12565	4.82617	-4.49991	1.17497e-05	0.00019977	2.94887
RP11-672L10.2	ENSG00000265179.6	gene	processed_transcript	RP11-672L10.2	chr18	-0.471182	1.08745	-4.46698	1.35121e-05	0.000219459	2.94363
ZNF542P	ENSG00000240225.10	gene	transcribed_unprocessed_pseudogene	ZNF542P	chr19	-0.237983	4.20014	-4.50218	1.16368e-05	0.000198404	2.93538
PIANP	ENSG00000139200.13	gene	protein_coding	PIANP	chr12	-0.73651	7.12972	-4.48683	1.24216e-05	0.000206558	2.93481
NBPF8	ENSG00000270231.3	gene	unprocessed_pseudogene	NBPF8	chr1	-0.328205	2.43949	-4.47156	1.32526e-05	0.000216258	2.9344
TFAMP1	ENSG00000230444.1	gene	processed_pseudogene	TFAMP1	chr7	-0.403096	1.14268	-4.46326	1.37264e-05	0.000222542	2.93105
FANK1	ENSG00000203780.10	gene	protein_coding	FANK1	chr10	0.674867	3.32978	4.47634	1.29869e-05	0.000213244	2.92901
CAMSAP3	ENSG00000076826.9	gene	protein_coding	CAMSAP3	chr19	-0.504938	4.52523	-4.50132	1.16796e-05	0.000198994	2.92701
LINC01250	ENSG00000234423.1	gene	lincRNA	LINC01250	chr2	-0.385495	1.31747	-4.46305	1.37385e-05	0.000222542	2.92605
UBE2Q2P12	ENSG00000197627.3	gene	unprocessed_pseudogene	UBE2Q2P12	chr15	-0.474288	0.804681	-4.46031	1.38986e-05	0.000224836	2.9226
TYMSOS	ENSG00000176912.3	gene	processed_transcript	TYMSOS	chr18	0.687041	4.59042	4.49195	1.21544e-05	0.000203802	2.91934
PACSIN1	ENSG00000124507.10	gene	protein_coding	PACSIN1	chr6	-0.941974	8.15957	-4.47381	1.31265e-05	0.000214484	2.9148
CLCA4	ENSG00000016602.9	gene	protein_coding	CLCA4	chr1	0.725442	4.11333	4.47696	1.29528e-05	0.000213244	2.90983
PDE1C	ENSG00000154678.16	gene	protein_coding	PDE1C	chr7	0.593999	4.66478	4.49087	1.22101e-05	0.000204017	2.90277
TMEM120B	ENSG00000188735.12	gene	protein_coding	TMEM120B	chr12	-0.451302	4.23998	-4.49505	1.19954e-05	0.000202531	2.90113
PCLO	ENSG00000186472.19	gene	protein_coding	PCLO	chr7	-0.602139	3.45325	-4.49106	1.22004e-05	0.000204017	2.89936
KLHL30-AS1	ENSG00000279484.1	gene	TEC	KLHL30-AS1	chr2	-0.44427	1.05134	-4.45458	1.42393e-05	0.000229032	2.89847
VPS37D	ENSG00000176428.5	gene	protein_coding	VPS37D	chr7	-0.308087	4.48544	-4.49477	1.20094e-05	0.000202627	2.89838
C5AR2	ENSG00000134830.5	gene	protein_coding	C5AR2	chr19	-0.429437	1.6962	-4.45601	1.41536e-05	0.000228051	2.89688
POLN	ENSG00000130997.16	gene	protein_coding	POLN	chr4	-0.315793	2.40488	-4.46316	1.3732e-05	0.000222542	2.8961
EID2B	ENSG00000176401.5	gene	protein_coding	EID2B	chr19	-0.35743	4.75872	-4.49426	1.20358e-05	0.000202919	2.89604
LINC01978	ENSG00000262188.1	gene	lincRNA	LINC01978	chr17	0.617289	2.80657	4.45939	1.39526e-05	0.000225409	2.89514
TRAPPC2	ENSG00000196459.13	gene	protein_coding	TRAPPC2	chrX	-0.299263	4.95079	-4.49411	1.20433e-05	0.000202919	2.89459
NUP50	ENSG00000093000.18	gene	protein_coding	NUP50	chr22	-0.183046	4.30928	-4.4925	1.21259e-05	0.000203605	2.89342
AXIN2	ENSG00000168646.12	gene	protein_coding	AXIN2	chr17	-0.248588	3.9633	-4.48794	1.23631e-05	0.00020593	2.89011
DACT1	ENSG00000165617.14	gene	protein_coding	DACT1	chr14	-0.407251	2.85905	-4.48029	1.27709e-05	0.00021166	2.88986
CLIP1	ENSG00000130779.19	gene	protein_coding	CLIP1	chr12	-0.254977	4.99945	-4.4927	1.21156e-05	0.000203572	2.88844
ACP7	ENSG00000183760.10	gene	protein_coding	ACP7	chr19	0.605463	2.5451	4.45584	1.41635e-05	0.00022806	2.88735
LRRC7	ENSG00000033122.18	gene	protein_coding	LRRC7	chr1	-0.424893	4.11332	-4.49062	1.22229e-05	0.000204017	2.88576
RP11-793H13.11	ENSG00000270175.1	gene	antisense	RP11-793H13.11	chr12	-0.28111	3.15878	-4.4752	1.30495e-05	0.000213801	2.88374
RP11-6I2.3	ENSG00000254288.1	gene	lincRNA	RP11-6I2.3	chr8	-0.49644	1.21997	-4.45072	1.4473e-05	0.000231776	2.88274
LAMP1	ENSG00000185896.10	gene	protein_coding	LAMP1	chr13	0.303128	7.89383	4.47447	1.30901e-05	0.000214034	2.87928
CTD-3162L10.5	ENSG00000267142.1	gene	processed_pseudogene	CTD-3162L10.5	chr19	-0.387956	1.15982	-4.45061	1.448e-05	0.000231776	2.87894
C17orf50	ENSG00000270806.1	gene	protein_coding	C17orf50	chr17	-0.422385	1.69669	-4.45162	1.4418e-05	0.000231239	2.87807
CAMK2N1	ENSG00000162545.5	gene	protein_coding	CAMK2N1	chr1	-0.475074	9.80249	-4.45669	1.41131e-05	0.000227699	2.87635
LONRF3	ENSG00000175556.16	gene	protein_coding	LONRF3	chrX	-0.356581	1.68705	-4.45383	1.42841e-05	0.000229243	2.87626
SYT7	ENSG00000011347.9	gene	protein_coding	SYT7	chr11	-0.94291	5.736	-4.47806	1.28924e-05	0.000212829	2.87457
RP11-73M7.6	ENSG00000235790.7	gene	antisense	RP11-73M7.6	chr1	0.424027	3.17114	4.4604	1.38935e-05	0.000224836	2.87452
RP11-66B24.9	ENSG00000278456.1	gene	antisense	RP11-66B24.9	chr15	-0.627637	2.2231	-4.45413	1.42663e-05	0.000229196	2.87354
SPEG	ENSG00000072195.14	gene	protein_coding	SPEG	chr2	-0.454243	4.43006	-4.48789	1.2366e-05	0.00020593	2.87257
CFAP65	ENSG00000181378.13	gene	protein_coding	CFAP65	chr2	0.83575	2.13144	4.44899	1.45789e-05	0.000233052	2.86851
C1GALT1P1	ENSG00000257818.1	gene	processed_pseudogene	C1GALT1P1	chr12	-0.421576	1.19597	-4.44593	1.47684e-05	0.000235565	2.8635
WASHC5	ENSG00000164961.15	gene	protein_coding	WASHC5	chr8	0.265531	5.0583	4.48613	1.24586e-05	0.000206907	2.8609
BDNF	ENSG00000176697.18	gene	protein_coding	BDNF	chr11	-0.840749	2.80546	-4.47561	1.30271e-05	0.000213722	2.85872
ACVR2B-AS1	ENSG00000229589.1	gene	antisense	ACVR2B-AS1	chr3	-0.303083	1.53563	-4.44602	1.47629e-05	0.000235565	2.85836
CAMK1D	ENSG00000183049.12	gene	protein_coding	CAMK1D	chr10	-0.786754	5.73029	-4.47534	1.30417e-05	0.000213801	2.85691
COL6A3	ENSG00000163359.15	gene	protein_coding	COL6A3	chr2	-0.729832	1.89963	-4.45452	1.42427e-05	0.000229032	2.85421
AC073464.7	ENSG00000232502.1	gene	processed_pseudogene	AC073464.7	chr2	-0.484234	1.13154	-4.44292	1.49569e-05	0.000237295	2.85221
NIPAL3	ENSG00000001461.16	gene	protein_coding	NIPAL3	chr1	0.454284	6.12417	4.47947	1.28158e-05	0.000212259	2.84909
RP5-839B4.8	ENSG00000243961.2	gene	lincRNA	RP5-839B4.8	chr20	-0.51087	1.77694	-4.44583	1.47749e-05	0.000235565	2.84869
CFAP161	ENSG00000156206.13	gene	protein_coding	CFAP161	chr15	0.861511	1.97801	4.44285	1.49614e-05	0.000237295	2.84802
SDCCAG8	ENSG00000054282.15	gene	protein_coding	SDCCAG8	chr1	0.179406	4.32347	4.47793	1.28993e-05	0.000212829	2.84731
GS1-519E5.1	ENSG00000228543.1	gene	lincRNA	GS1-519E5.1	chrX	-0.468708	0.901087	-4.44081	1.50908e-05	0.000238881	2.84549
FAT3	ENSG00000165323.15	gene	protein_coding	FAT3	chr11	-0.305849	2.65834	-4.45404	1.42717e-05	0.000229196	2.84063
CDC14B	ENSG00000081377.16	gene	protein_coding	CDC14B	chr9	0.300429	4.62432	4.47629	1.29892e-05	0.000213244	2.83986
RP11-574K11.27	ENSG00000270808.1	gene	processed_pseudogene	RP11-574K11.27	chr10	-0.466536	1.03393	-4.43757	1.52983e-05	0.000240911	2.83508
SNX1	ENSG00000028528.14	gene	protein_coding	SNX1	chr15	0.245582	5.81322	4.47669	1.29673e-05	0.000213244	2.83034
SLC35F3	ENSG00000183780.12	gene	protein_coding	SLC35F3	chr1	-0.560067	3.72022	-4.47485	1.30692e-05	0.000213979	2.82914
RP11-863K10.7	ENSG00000183154.1	gene	antisense	RP11-863K10.7	chr8	-0.345788	1.58612	-4.43811	1.52636e-05	0.000240752	2.82886
EMC10	ENSG00000161671.16	gene	protein_coding	EMC10	chr19	0.251474	5.81805	4.47632	1.2988e-05	0.000213244	2.82837
RP5-1024C24.1	ENSG00000254489.1	gene	antisense	RP5-1024C24.1	chr11	-0.47	1.49843	-4.43788	1.52783e-05	0.000240752	2.82832
UPK2	ENSG00000110375.2	gene	protein_coding	UPK2	chr11	-0.44126	1.77115	-4.43951	1.51739e-05	0.000239728	2.82829
RP11-109D9.4	ENSG00000261447.1	gene	lincRNA	RP11-109D9.4	chr9	-0.377953	2.14514	-4.44029	1.51236e-05	0.000239244	2.82602
AMOTL2	ENSG00000114019.14	gene	protein_coding	AMOTL2	chr3	0.548672	5.56139	4.47685	1.29585e-05	0.000213244	2.82434
SLC35E1	ENSG00000127526.14	gene	protein_coding	SLC35E1	chr19	-0.22179	4.44295	-4.47461	1.30821e-05	0.000214034	2.81817
MEF2D	ENSG00000116604.17	gene	protein_coding	MEF2D	chr1	-0.323672	5.67009	-4.46902	1.33957e-05	0.000218005	2.81736
RNF41	ENSG00000181852.17	gene	protein_coding	RNF41	chr12	-0.335768	5.16013	-4.47155	1.32528e-05	0.000216258	2.81309
EFHC1	ENSG00000096093.15	gene	protein_coding	EFHC1	chr6	0.436067	3.05727	4.44544	1.47993e-05	0.000235647	2.81163
ASPHD2	ENSG00000128203.6	gene	protein_coding	ASPHD2	chr22	-0.448263	3.73191	-4.46993	1.33443e-05	0.000217463	2.81008
DENND1B	ENSG00000213047.12	gene	protein_coding	DENND1B	chr1	-0.26086	2.14467	-4.4374	1.5309e-05	0.000240924	2.80993
AC009303.2	ENSG00000279227.1	gene	TEC	AC009303.2	chr2	-0.342127	2.40476	-4.44594	1.47678e-05	0.000235565	2.80625
PARP4P2	ENSG00000224976.2	gene	unprocessed_pseudogene	PARP4P2	chr13	-0.440132	0.923487	-4.43046	1.57627e-05	0.000246469	2.80379
RN7SKP276	ENSG00000252051.1	gene	misc_RNA	RN7SKP276	chr1	-0.519392	1.23072	-4.4338	1.55428e-05	0.00024381	2.80229
MPC1	ENSG00000060762.18	gene	protein_coding	MPC1	chr6	0.253751	7.6942	4.45621	1.41416e-05	0.000228009	2.80109
KLK4	ENSG00000167749.11	gene	protein_coding	KLK4	chr19	-0.457295	0.997675	-4.42821	1.59128e-05	0.000248497	2.79602
SLCO1A2	ENSG00000084453.16	gene	protein_coding	SLCO1A2	chr12	0.625419	6.90844	4.4636	1.37063e-05	0.000222465	2.79235
ZNF335	ENSG00000198026.7	gene	protein_coding	ZNF335	chr20	-0.233645	4.48275	-4.4675	1.34822e-05	0.00021912	2.79048
RASSF9	ENSG00000198774.4	gene	protein_coding	RASSF9	chr12	0.902267	1.89402	4.42705	1.59904e-05	0.000249548	2.78867
RP11-66N11.7	ENSG00000228616.1	gene	lincRNA	RP11-66N11.7	chrX	-0.447502	1.15328	-4.42418	1.61845e-05	0.00025177	2.77956
NCOA1	ENSG00000084676.15	gene	protein_coding	NCOA1	chr2	-0.206684	5.928	-4.45971	1.39337e-05	0.000225254	2.7777
DRC3	ENSG00000171962.17	gene	protein_coding	DRC3	chr17	0.927283	3.16702	4.43436	1.55062e-05	0.000243397	2.76913
KLK5	ENSG00000167754.12	gene	protein_coding	KLK5	chr19	-0.540475	2.26222	-4.43162	1.56863e-05	0.000245432	2.75929
RPL17P43	ENSG00000228331.2	gene	processed_pseudogene	RPL17P43	chr17	-0.489429	0.993887	-4.4171	1.66734e-05	0.000256384	2.75502
TMEM139	ENSG00000178826.10	gene	protein_coding	TMEM139	chr7	0.515694	2.40524	4.41976	1.64882e-05	0.000255135	2.75284
LINC00323	ENSG00000226496.2	gene	antisense	LINC00323	chr21	0.745648	2.37473	4.42012	1.64629e-05	0.00025496	2.75149
DAPK2	ENSG00000035664.11	gene	protein_coding	DAPK2	chr15	0.440362	2.89538	4.42553	1.6093e-05	0.000250591	2.74986
AGFG2	ENSG00000106351.12	gene	protein_coding	AGFG2	chr7	-0.367054	5.06367	-4.45724	1.40799e-05	0.000227315	2.74914
RP11-9N20.3	ENSG00000273123.1	gene	antisense	RP11-9N20.3	chr3	-0.450369	2.35096	-4.42016	1.646e-05	0.00025496	2.74755
RAP1GAP2	ENSG00000132359.14	gene	protein_coding	RAP1GAP2	chr17	-0.823857	5.12452	-4.45138	1.44328e-05	0.000231325	2.74682
CTC-246B18.8	ENSG00000268262.1	gene	sense_overlapping	CTC-246B18.8	chr19	-0.535262	2.63399	-4.4397	1.51613e-05	0.000239684	2.74603
RP11-888D10.3	ENSG00000264964.1	gene	lincRNA	RP11-888D10.3	chr18	-0.393752	1.38688	-4.41593	1.67549e-05	0.000257167	2.74578
C19orf66	ENSG00000130813.17	gene	protein_coding	C19orf66	chr19	-0.271719	6.27823	-4.44977	1.4531e-05	0.000232439	2.7454
FMN1	ENSG00000248905.8	gene	protein_coding	FMN1	chr15	-0.37625	1.38776	-4.41567	1.67737e-05	0.000257167	2.74268
C17orf107	ENSG00000205710.3	gene	protein_coding	C17orf107	chr17	-0.431771	2.24524	-4.42321	1.62506e-05	0.000252637	2.74256
TVP23A	ENSG00000166676.14	gene	protein_coding	TVP23A	chr16	-0.264303	3.4282	-4.44379	1.49024e-05	0.000236822	2.74084
FGF1	ENSG00000113578.17	gene	protein_coding	FGF1	chr5	0.464271	8.51151	4.43682	1.53465e-05	0.000241358	2.73587
RP11-181B11.1	ENSG00000254370.1	gene	sense_intronic	RP11-181B11.1	chr8	-0.520318	1.63264	-4.41375	1.69094e-05	0.000259072	2.72921
SMIM6	ENSG00000259120.2	gene	protein_coding	SMIM6	chr17	0.681516	3.19353	4.4192	1.65271e-05	0.000255304	2.72874
LINC01197	ENSG00000248441.6	gene	lincRNA	LINC01197	chr15	-0.385799	1.85995	-4.41293	1.69676e-05	0.00025931	2.72352
ZNF280B	ENSG00000275004.3	gene	protein_coding	ZNF280B	chr22	-0.301219	2.74595	-4.42234	1.63104e-05	0.000253081	2.71266
ATP2B1-AS1	ENSG00000271614.1	gene	lincRNA	ATP2B1-AS1	chr12	-0.515915	3.93116	-4.44544	1.47994e-05	0.000235647	2.71049
RP11-286N22.10	ENSG00000255931.1	gene	lincRNA	RP11-286N22.10	chr11	-0.526802	1.37914	-4.41178	1.70498e-05	0.00026024	2.70946
FAM78B	ENSG00000188859.6	gene	protein_coding	FAM78B	chr1	-0.423711	3.40417	-4.43919	1.5194e-05	0.000239889	2.70799
SOCS5P2	ENSG00000224682.1	gene	processed_pseudogene	SOCS5P2	chr9	-0.462006	1.01072	-4.40438	1.75863e-05	0.000267228	2.70515
LINC00443	ENSG00000230156.2	gene	lincRNA	LINC00443	chr13	-0.428122	1.14338	-4.40345	1.76552e-05	0.000267799	2.70281
JKAMP	ENSG00000050130.17	gene	protein_coding	JKAMP	chr14	0.229787	5.52294	4.44491	1.48324e-05	0.000235865	2.70058
RGS3	ENSG00000138835.22	gene	protein_coding	RGS3	chr9	0.290773	3.88079	4.43326	1.5578e-05	0.000244052	2.69901
SAR1B	ENSG00000152700.13	gene	protein_coding	SAR1B	chr5	0.221602	5.18667	4.44521	1.48136e-05	0.00023572	2.6974
RP4-569D19.8	ENSG00000273044.1	gene	lincRNA	RP4-569D19.8	chr22	-0.430863	1.03663	-4.40188	1.77714e-05	0.000268745	2.69653
SKAP2	ENSG00000005020.12	gene	protein_coding	SKAP2	chr7	-0.381395	3.98097	-4.44093	1.50829e-05	0.000238881	2.69652
PDXP	ENSG00000241360.1	gene	protein_coding	PDXP	chr22	-0.702018	4.53354	-4.4434	1.49266e-05	0.000237053	2.69629
EPHX4	ENSG00000172031.6	gene	protein_coding	EPHX4	chr1	-0.451465	2.64085	-4.41698	1.66813e-05	0.000256384	2.69576
C1orf87	ENSG00000162598.13	gene	protein_coding	C1orf87	chr1	0.949359	1.92014	4.40176	1.77806e-05	0.000268745	2.693
CCDC81	ENSG00000149201.9	gene	protein_coding	CCDC81	chr11	0.751744	2.22797	4.40238	1.77343e-05	0.000268709	2.69273
AC009501.4	ENSG00000231609.5	gene	antisense	AC009501.4	chr2	-0.319417	2.55746	-4.41598	1.67518e-05	0.000257167	2.68926
HSPB3	ENSG00000169271.2	gene	protein_coding	HSPB3	chr5	-0.606393	2.43939	-4.41817	1.65986e-05	0.000255822	2.68779
CYTOR	ENSG00000222041.10	gene	lincRNA	CYTOR	chr2	-0.462188	2.02016	-4.40426	1.75955e-05	0.000267228	2.6868
RP1-223B1.1	ENSG00000228793.1	gene	lincRNA	RP1-223B1.1	chr6	0.985623	3.19393	4.40766	1.73464e-05	0.000264314	2.68604
SESTD1	ENSG00000187231.13	gene	protein_coding	SESTD1	chr2	0.300517	4.98886	4.44094	1.50824e-05	0.000238881	2.68412
ST6GALNAC2	ENSG00000070731.10	gene	protein_coding	ST6GALNAC2	chr17	0.701249	2.03743	4.40076	1.78552e-05	0.000269323	2.6819
SLC45A4	ENSG00000022567.9	gene	protein_coding	SLC45A4	chr8	-0.474817	3.7457	-4.43591	1.54053e-05	0.000241969	2.67922
RP11-363K21.1	ENSG00000283839.1	gene	antisense	RP11-363K21.1	chr2	-0.370921	1.91551	-4.40172	1.77838e-05	0.000268745	2.67835
BCL7A	ENSG00000110987.8	gene	protein_coding	BCL7A	chr12	-0.238983	4.59606	-4.43796	1.52729e-05	0.000240752	2.67158
RP11-13K12.1	ENSG00000267506.5	gene	lincRNA	RP11-13K12.1	chr17	-0.427135	1.16599	-4.39606	1.82094e-05	0.000273648	2.67078
COLGALT2	ENSG00000198756.10	gene	protein_coding	COLGALT2	chr1	0.386589	5.40667	4.43632	1.53791e-05	0.000241713	2.66243
GRM7	ENSG00000196277.15	gene	protein_coding	GRM7	chr3	-0.48874	3.1409	-4.42684	1.6005e-05	0.000249617	2.66185
C12orf76	ENSG00000174456.13	gene	protein_coding	C12orf76	chr12	0.257016	5.84086	4.43164	1.56847e-05	0.000245432	2.65403
RP11-493L12.6	ENSG00000258116.1	gene	processed_pseudogene	RP11-493L12.6	chr12	1.31153	2.14116	4.3918	1.85372e-05	0.000277047	2.652
CSNK2A2	ENSG00000070770.8	gene	protein_coding	CSNK2A2	chr16	-0.138739	4.92355	-4.43365	1.55525e-05	0.00024381	2.65193
RP11-466C23.5	ENSG00000256280.1	gene	processed_pseudogene	RP11-466C23.5	chr11	-0.494949	1.53258	-4.39164	1.85495e-05	0.000277047	2.65095
AC061961.2	ENSG00000235949.1	gene	antisense	AC061961.2	chr2	-0.402141	1.31578	-4.39343	1.8411e-05	0.000275995	2.64935
PTMS	ENSG00000159335.15	gene	protein_coding	PTMS	chr12	-0.564656	9.18549	-4.40038	1.78837e-05	0.000269418	2.64515
SRCIN1	ENSG00000277363.4	gene	protein_coding	SRCIN1	chr17	0.389852	6.28758	4.42545	1.60984e-05	0.000250591	2.64495
CDH10	ENSG00000040731.10	gene	protein_coding	CDH10	chr5	-0.393181	4.22902	-4.42977	1.58086e-05	0.000247028	2.64323
RP11-513I15.6	ENSG00000225339.3	gene	processed_transcript	RP11-513I15.6	chr6	-0.336538	1.36956	-4.38866	1.87815e-05	0.000279483	2.6416
ANXA4	ENSG00000196975.15	gene	protein_coding	ANXA4	chr2	0.29785	4.71186	4.42628	1.60427e-05	0.000250044	2.64123
C2	ENSG00000166278.14	gene	protein_coding	C2	chr6	-0.439286	2.21413	-4.39436	1.83395e-05	0.000275262	2.63956
SLC7A4	ENSG00000099960.12	gene	protein_coding	SLC7A4	chr22	-0.551659	2.76669	-4.41714	1.66706e-05	0.000256384	2.6365
RP11-467C18.1	ENSG00000270457.1	gene	lincRNA	RP11-467C18.1	chr1	-0.546476	2.07687	-4.39212	1.85121e-05	0.000276999	2.63064
RP11-134G8.7	ENSG00000224536.2	gene	antisense	RP11-134G8.7	chr1	0.497883	3.6853	4.40183	1.77756e-05	0.000268745	2.62912
PTRH1	ENSG00000187024.13	gene	protein_coding	PTRH1	chr9	0.710305	4.33864	4.41811	1.66026e-05	0.000255822	2.62266
RP11-379F4.4	ENSG00000240207.6	gene	antisense	RP11-379F4.4	chr3	-0.476917	2.89109	-4.40762	1.73493e-05	0.000264314	2.62076
HBS1L	ENSG00000112339.14	gene	protein_coding	HBS1L	chr6	0.335578	4.7957	4.42279	1.62795e-05	0.000252764	2.61359
ZFYVE16	ENSG00000039319.16	gene	protein_coding	ZFYVE16	chr5	0.426921	5.48711	4.42279	1.62792e-05	0.000252764	2.60886
C2CD4C	ENSG00000183186.7	gene	protein_coding	C2CD4C	chr19	-0.590894	4.80392	-4.42216	1.63224e-05	0.000253107	2.6076
HECTD2	ENSG00000165338.16	gene	protein_coding	HECTD2	chr10	-0.234702	2.91383	-4.39821	1.80467e-05	0.000271424	2.60615
NPRL3	ENSG00000103148.15	gene	protein_coding	NPRL3	chr16	-0.240059	5.76046	-4.41966	1.64952e-05	0.000255135	2.60615
SLC16A7	ENSG00000118596.11	gene	protein_coding	SLC16A7	chr12	-0.317527	2.06625	-4.38506	1.90663e-05	0.000282725	2.60437
PLXNB1	ENSG00000164050.12	gene	protein_coding	PLXNB1	chr3	0.381417	6.93274	4.41296	1.69655e-05	0.00025931	2.60073
EPHB6	ENSG00000106123.11	gene	protein_coding	EPHB6	chr7	-0.687666	5.19393	-4.41566	1.67745e-05	0.000257167	2.60068
CFAP52	ENSG00000166596.14	gene	protein_coding	CFAP52	chr17	1.02302	3.01188	4.39062	1.86285e-05	0.000277721	2.60049
UNC5B	ENSG00000107731.12	gene	protein_coding	UNC5B	chr10	0.429074	5.35141	4.41929	1.65202e-05	0.000255304	2.59687
PSD	ENSG00000059915.16	gene	protein_coding	PSD	chr10	-0.743037	9.00734	-4.38922	1.87381e-05	0.000279178	2.59677
GLIPR2	ENSG00000122694.15	gene	protein_coding	GLIPR2	chr9	0.444389	4.96894	4.41815	1.65998e-05	0.000255822	2.59412
EPS15L1	ENSG00000127527.13	gene	protein_coding	EPS15L1	chr19	-0.28299	4.70926	-4.41834	1.65867e-05	0.000255822	2.59385
SMPX	ENSG00000091482.5	gene	protein_coding	SMPX	chrX	-0.528437	1.17479	-4.37652	1.97575e-05	0.000291865	2.59354
INPP1	ENSG00000151689.12	gene	protein_coding	INPP1	chr2	0.28937	6.26998	4.41316	1.69509e-05	0.00025931	2.59133
C15orf61	ENSG00000189227.5	gene	protein_coding	C15orf61	chr15	-0.281561	3.52439	-4.40464	1.75677e-05	0.000267138	2.59049
RP11-259G18.1	ENSG00000261575.2	gene	transcribed_unprocessed_pseudogene	RP11-259G18.1	chr17	-0.382269	1.35861	-4.37575	1.98212e-05	0.000292273	2.59031
TMEM86A	ENSG00000151117.8	gene	protein_coding	TMEM86A	chr11	-0.273541	2.52519	-4.38502	1.90692e-05	0.000282725	2.58716
SESN3	ENSG00000149212.11	gene	protein_coding	SESN3	chr11	-0.324468	5.13532	-4.41708	1.66746e-05	0.000256384	2.58654
ADPRHL2	ENSG00000116863.10	gene	protein_coding	ADPRHL2	chr1	0.221539	6.11085	4.4122	1.70195e-05	0.00025994	2.58459
CCDC92B	ENSG00000261963.3	gene	unitary_pseudogene	CCDC92B	chr17	-0.387501	2.85648	-4.39175	1.85407e-05	0.000277047	2.57737
RP11-379L18.1	ENSG00000267746.1	gene	antisense	RP11-379L18.1	chr18	-0.503509	1.54083	-4.37418	1.99511e-05	0.000293654	2.57645
RP11-554D14.6	ENSG00000257398.6	gene	lincRNA	RP11-554D14.6	chr12	-0.407245	1.13412	-4.36953	2.03418e-05	0.000297604	2.57328
VPS13A	ENSG00000197969.11	gene	protein_coding	VPS13A	chr9	-0.305644	2.89955	-4.39247	1.84849e-05	0.000276762	2.57282
IPO9	ENSG00000198700.9	gene	protein_coding	IPO9	chr1	-0.16121	4.82306	-4.41309	1.69558e-05	0.00025931	2.57167
LINC00507	ENSG00000256193.5	gene	lincRNA	LINC00507	chr12	-0.841975	1.2811	-4.37211	2.01242e-05	0.000295666	2.57094
FANCD2	ENSG00000144554.10	gene	protein_coding	FANCD2	chr3	-0.276273	1.49709	-4.3685	2.04296e-05	0.00029853	2.56315
CEP76	ENSG00000101624.10	gene	protein_coding	CEP76	chr18	-0.194289	2.12255	-4.37275	2.00706e-05	0.000295235	2.56249
CFC1	ENSG00000136698.8	gene	protein_coding	CFC1	chr2	-0.465449	1.28469	-4.36826	2.04498e-05	0.000298646	2.56175
PLXNA4	ENSG00000221866.9	gene	protein_coding	PLXNA4	chr7	-0.806898	3.73463	-4.40764	1.73477e-05	0.000264314	2.56172
BHLHA15	ENSG00000180535.3	gene	protein_coding	BHLHA15	chr7	-0.483194	1.94887	-4.37497	1.98855e-05	0.000292866	2.56155
LINC00574	ENSG00000231690.2	gene	lincRNA	LINC00574	chr6	-0.337559	1.32356	-4.36741	2.05217e-05	0.000298977	2.56148
CTC-428G20.2	ENSG00000249791.1	gene	antisense	CTC-428G20.2	chr5	-0.449251	1.07577	-4.36637	2.06113e-05	0.000299978	2.5602
FAM229B	ENSG00000203778.7	gene	protein_coding	FAM229B	chr6	0.286675	6.11694	4.40677	1.7411e-05	0.000265087	2.55978
RP11-81H3.2	ENSG00000251138.6	gene	lincRNA	RP11-81H3.2	chr12	0.658532	2.66209	4.37048	2.02618e-05	0.00029679	2.55857
BSG	ENSG00000172270.18	gene	protein_coding	BSG	chr19	-0.329525	9.78766	-4.37747	1.96798e-05	0.000290892	2.55472
TRIM25	ENSG00000121060.16	gene	protein_coding	TRIM25	chr17	-0.278808	3.96438	-4.40234	1.77372e-05	0.000268709	2.55304
RP5-984P4.6	ENSG00000278041.1	gene	lincRNA	RP5-984P4.6	chr20	0.549384	4.36604	4.39583	1.82272e-05	0.000273745	2.55147
AC079154.1	ENSG00000228400.1	gene	antisense	AC079154.1	chr2	-0.431127	0.915013	-4.3644	2.0781e-05	0.000301312	2.55124
LYST	ENSG00000143669.13	gene	protein_coding	LYST	chr1	-0.230725	3.07912	-4.38537	1.90418e-05	0.000282665	2.54999
LINC01731	ENSG00000234283.1	gene	lincRNA	LINC01731	chr1	-0.508287	1.44759	-4.36575	2.06643e-05	0.000299978	2.548
ATP8B1	ENSG00000081923.11	gene	protein_coding	ATP8B1	chr18	-0.403754	2.06952	-4.37098	2.02192e-05	0.000296346	2.54708
MINDY1	ENSG00000143409.15	gene	protein_coding	MINDY1	chr1	0.438403	5.15328	4.40625	1.74496e-05	0.000265509	2.54502
AC092171.4	ENSG00000230733.2	gene	lincRNA	AC092171.4	chr7	-0.540072	5.52231	-4.40143	1.78049e-05	0.000268897	2.54401
ZNF3	ENSG00000166526.16	gene	protein_coding	ZNF3	chr7	0.28135	4.43043	4.40127	1.78169e-05	0.000268911	2.54385
TP53INP2	ENSG00000078804.12	gene	protein_coding	TP53INP2	chr20	0.620253	9.89081	4.37769	1.96617e-05	0.000290801	2.54374
ZNF530	ENSG00000183647.10	gene	protein_coding	ZNF530	chr19	-0.240278	2.19805	-4.36872	2.04104e-05	0.000298429	2.5418
SYT9	ENSG00000170743.16	gene	protein_coding	SYT9	chr11	0.348666	3.89409	4.38833	1.88079e-05	0.000279507	2.53696
NPC1	ENSG00000141458.12	gene	protein_coding	NPC1	chr18	0.52163	5.42098	4.40375	1.76332e-05	0.000267633	2.53483
GNB1L	ENSG00000185838.13	gene	protein_coding	GNB1L	chr22	-0.253137	2.26462	-4.36965	2.03312e-05	0.000297604	2.53335
RP11-492E3.2	ENSG00000227619.1	gene	lincRNA	RP11-492E3.2	chr9	-0.562681	1.3116	-4.35999	2.11656e-05	0.000305432	2.53232
CLASP1	ENSG00000074054.17	gene	protein_coding	CLASP1	chr2	-0.229577	5.41369	-4.40041	1.78813e-05	0.000269418	2.53038
AC079630.4	ENSG00000225342.2	gene	antisense	AC079630.4	chr12	-0.313799	1.54559	-4.3589	2.12614e-05	0.000306451	2.52741
EHD3	ENSG00000013016.15	gene	protein_coding	EHD3	chr2	-0.533428	6.38404	-4.3882	1.88176e-05	0.000279507	2.52502
TRIO	ENSG00000038382.18	gene	protein_coding	TRIO	chr5	-0.322436	4.88886	-4.3992	1.79724e-05	0.000270587	2.52103
SLC25A29	ENSG00000197119.12	gene	protein_coding	SLC25A29	chr14	0.336589	5.77958	4.39816	1.80503e-05	0.000271424	2.52067
AC007405.8	ENSG00000235934.1	gene	antisense	AC007405.8	chr2	-0.428697	1.12776	-4.35765	2.13724e-05	0.000307327	2.52011
RHOG	ENSG00000177105.9	gene	protein_coding	RHOG	chr11	0.504902	6.60659	4.39414	1.83563e-05	0.000275345	2.51502
AC062028.1	ENSG00000145063.14	gene	lincRNA	AC062028.1	chr2	-0.470574	2.06508	-4.36543	2.06921e-05	0.000300203	2.51387
PHLDB1	ENSG00000019144.18	gene	protein_coding	PHLDB1	chr11	0.561637	6.86394	4.39062	1.86289e-05	0.000277721	2.51365
SCD	ENSG00000099194.5	gene	protein_coding	SCD	chr10	0.480489	10.2815	4.36375	2.08367e-05	0.000301939	2.50731
SHC4	ENSG00000185634.11	gene	protein_coding	SHC4	chr15	0.50812	3.98421	4.37544	1.9847e-05	0.000292476	2.50719
RHOT1P1	ENSG00000266145.1	gene	processed_pseudogene	RHOT1P1	chr18	-0.4574	1.33782	-4.35417	2.16831e-05	0.000310846	2.49994
RP11-406A20.1	ENSG00000237626.1	gene	lincRNA	RP11-406A20.1	chr9	-0.489978	0.981848	-4.35118	2.1954e-05	0.000313832	2.49985
LINC00484	ENSG00000229694.6	gene	lincRNA	LINC00484	chr9	-0.429165	0.962641	-4.34919	2.2137e-05	0.000315705	2.49654
NIPAL2	ENSG00000104361.9	gene	protein_coding	NIPAL2	chr8	-0.520268	3.85477	-4.38898	1.87566e-05	0.000279283	2.49485
CSRP2	ENSG00000175183.9	gene	protein_coding	CSRP2	chr12	0.482635	5.97322	4.39322	1.84271e-05	0.000276067	2.49263
FAM155A	ENSG00000204442.3	gene	protein_coding	FAM155A	chr13	-0.430587	4.23105	-4.39093	1.86048e-05	0.000277702	2.4897
CAMKK1	ENSG00000004660.14	gene	protein_coding	CAMKK1	chr17	-0.872603	5.78329	-4.38064	1.94213e-05	0.000287771	2.48969
TIMM8A	ENSG00000126953.5	gene	protein_coding	TIMM8A	chrX	-0.228606	2.90352	-4.36601	2.06422e-05	0.000299978	2.48687
RP11-177C12.1	ENSG00000249863.2	gene	processed_pseudogene	RP11-177C12.1	chr4	-0.382235	1.21926	-4.34644	2.23906e-05	0.000318389	2.48287
ARID3A	ENSG00000116017.10	gene	protein_coding	ARID3A	chr19	-0.314646	2.2501	-4.35043	2.20225e-05	0.000314442	2.47745
BHMT	ENSG00000145692.14	gene	protein_coding	BHMT	chr5	-0.502379	1.48234	-4.3484	2.22089e-05	0.000316545	2.47507
MTUS1	ENSG00000129422.14	gene	protein_coding	MTUS1	chr8	0.497874	5.793	4.38823	1.88159e-05	0.000279507	2.4746
RASSF2	ENSG00000101265.15	gene	protein_coding	RASSF2	chr20	0.487315	7.89212	4.37146	2.0179e-05	0.000295935	2.46582
AC004448.5	ENSG00000235979.8	gene	lincRNA	AC004448.5	chr17	-0.415705	1.17494	-4.34153	2.28511e-05	0.000323613	2.46233
CHD5	ENSG00000116254.17	gene	protein_coding	CHD5	chr1	-0.808815	6.03104	-4.37177	2.0153e-05	0.00029591	2.45944
ADAMTS4	ENSG00000158859.9	gene	protein_coding	ADAMTS4	chr1	0.689309	4.31901	4.37622	1.97825e-05	0.000292031	2.45631
SRD5A3	ENSG00000128039.10	gene	protein_coding	SRD5A3	chr4	0.288242	4.05291	4.3761	1.97928e-05	0.000292031	2.45213
RP11-630A13.4	ENSG00000280285.1	gene	TEC	RP11-630A13.4	chr4	-0.446967	1.16001	-4.33769	2.32179e-05	0.000327853	2.45059
MESDC2	ENSG00000117899.10	gene	protein_coding	MESDC2	chr15	0.178113	4.45989	4.37847	1.9598e-05	0.000290036	2.44954
BBS1	ENSG00000174483.19	gene	protein_coding	BBS1	chr11	-0.25088	5.30019	-4.3793	1.95303e-05	0.00028921	2.44131
FCAR	ENSG00000186431.18	gene	protein_coding	FCAR	chr19	-0.474093	1.18517	-4.33343	2.36303e-05	0.000332134	2.4355
NCR3LG1	ENSG00000188211.8	gene	protein_coding	NCR3LG1	chr11	-0.319954	1.833	-4.33994	2.30023e-05	0.000324998	2.43531
UNC5A	ENSG00000113763.10	gene	protein_coding	UNC5A	chr5	-0.822757	5.96125	-4.36747	2.05171e-05	0.000298977	2.43517
RP11-120K24.3	ENSG00000267868.1	gene	lincRNA	RP11-120K24.3	chr13	-0.431386	2.11448	-4.34074	2.29264e-05	0.000324113	2.43405
WDR17	ENSG00000150627.15	gene	protein_coding	WDR17	chr4	-0.343645	3.38463	-4.36781	2.0488e-05	0.000298877	2.43344
RP11-116N8.1	ENSG00000258342.1	gene	sense_overlapping	RP11-116N8.1	chr14	0.594266	2.65173	4.34382	2.26352e-05	0.000320939	2.43044
LINC02009	ENSG00000283646.1	gene	lincRNA	LINC02009	chr3	-0.48133	1.3317	-4.33303	2.36696e-05	0.00033229	2.42915
RP11-333I13.1	ENSG00000260977.1	gene	lincRNA	RP11-333I13.1	chr2	-0.436557	2.25743	-4.34426	2.25941e-05	0.00032072	2.42874
AMER1	ENSG00000184675.9	gene	protein_coding	AMER1	chrX	-0.232288	1.93329	-4.33557	2.34225e-05	0.000329786	2.42398
SLC22A18AS	ENSG00000254827.5	gene	protein_coding	SLC22A18AS	chr11	-0.380021	1.11684	-4.32954	2.40145e-05	0.000336175	2.42168
ZNF461	ENSG00000197808.11	gene	protein_coding	ZNF461	chr19	-0.176725	3.20353	-4.35673	2.14544e-05	0.000308138	2.42062
ICA1	ENSG00000003147.17	gene	protein_coding	ICA1	chr7	-0.488683	4.33608	-4.37257	2.00857e-05	0.000295278	2.41636
CREB5	ENSG00000146592.16	gene	protein_coding	CREB5	chr7	0.59862	4.3512	4.36103	2.1074e-05	0.000304472	2.41532
BAG4	ENSG00000156735.10	gene	protein_coding	BAG4	chr8	-0.446684	4.72018	-4.37149	2.01764e-05	0.000295935	2.41111
DCP2	ENSG00000172795.15	gene	protein_coding	DCP2	chr5	-0.18769	3.7971	-4.3633	2.08764e-05	0.000302335	2.40875
ANKRD18A	ENSG00000180071.19	gene	protein_coding	ANKRD18A	chr9	0.542543	2.44058	4.3329	2.36823e-05	0.00033229	2.40508
KSR2	ENSG00000171435.13	gene	protein_coding	KSR2	chr12	-0.508118	2.88681	-4.35447	2.16566e-05	0.000310675	2.40343
RP11-548P2.2	ENSG00000272564.1	gene	lincRNA	RP11-548P2.2	chr2	0.619	2.98257	4.33316	2.36566e-05	0.00033229	2.39957
LSM11	ENSG00000155858.5	gene	protein_coding	LSM11	chr5	-0.43679	3.16046	-4.35387	2.17104e-05	0.000310897	2.39881
ARIH2	ENSG00000177479.19	gene	protein_coding	ARIH2	chr3	0.257642	5.37958	4.36778	2.04902e-05	0.000298877	2.39627
RP11-230F18.5	ENSG00000276248.1	gene	sense_intronic	RP11-230F18.5	chr13	-0.291209	1.88624	-4.32998	2.39701e-05	0.000335941	2.39585
RHOU	ENSG00000116574.5	gene	protein_coding	RHOU	chr1	0.532319	6.96169	4.35969	2.11914e-05	0.000305623	2.39582
ATOH7	ENSG00000179774.8	gene	protein_coding	ATOH7	chr10	-0.582936	2.85634	-4.34701	2.23378e-05	0.00031812	2.39392
TTC28	ENSG00000100154.14	gene	protein_coding	TTC28	chr22	-0.273563	3.03259	-4.34381	2.26359e-05	0.000320939	2.39351
ITGA3	ENSG00000005884.17	gene	protein_coding	ITGA3	chr17	-0.306203	4.2553	-4.36622	2.06237e-05	0.000299978	2.39334
SMAP2	ENSG00000084070.11	gene	protein_coding	SMAP2	chr1	-0.385178	6.70367	-4.35405	2.16941e-05	0.000310846	2.39317
ANKDD1A	ENSG00000166839.16	gene	protein_coding	ANKDD1A	chr15	-0.303221	4.38933	-4.36603	2.06407e-05	0.000299978	2.39082
ABHD17AP4	ENSG00000229107.2	gene	processed_pseudogene	ABHD17AP4	chr22	-0.420596	1.13756	-4.32302	2.46705e-05	0.00034299	2.39036
RP11-867G23.8	ENSG00000255468.6	gene	antisense	RP11-867G23.8	chr11	-0.299009	2.26395	-4.32861	2.41069e-05	0.000337082	2.38869
WNK3	ENSG00000196632.10	gene	protein_coding	WNK3	chrX	-0.225783	2.20721	-4.32651	2.43167e-05	0.000339285	2.38705
SHROOM1	ENSG00000164403.14	gene	protein_coding	SHROOM1	chr5	0.452193	5.42831	4.36581	2.0659e-05	0.000299978	2.38632
DZIP1	ENSG00000134874.17	gene	protein_coding	DZIP1	chr13	-0.401651	5.44793	-4.36284	2.09161e-05	0.000302729	2.38574
DRC7	ENSG00000159625.14	gene	protein_coding	DRC7	chr16	0.783576	2.10906	4.3222	2.47541e-05	0.000343563	2.38372
RP5-1119A7.17	ENSG00000261675.1	gene	sense_overlapping	RP5-1119A7.17	chr22	-0.7099	4.17005	-4.36252	2.0944e-05	0.000302953	2.37929
CHD3	ENSG00000170004.16	gene	protein_coding	CHD3	chr17	-0.56521	6.72454	-4.34692	2.23455e-05	0.00031812	2.37853
MS4A8	ENSG00000166959.7	gene	protein_coding	MS4A8	chr11	-0.449278	1.25464	-4.32005	2.49744e-05	0.000345832	2.37745
CACNB2	ENSG00000165995.18	gene	protein_coding	CACNB2	chr10	-0.500175	3.85109	-4.36034	2.11349e-05	0.00030517	2.37643
LARP1B	ENSG00000138709.17	gene	protein_coding	LARP1B	chr4	-0.180352	3.23797	-4.34313	2.26997e-05	0.000321657	2.37517
MAP10	ENSG00000212916.4	gene	protein_coding	MAP10	chr1	-0.282184	2.07959	-4.32529	2.44396e-05	0.000340364	2.37254
GAK	ENSG00000178950.16	gene	protein_coding	GAK	chr4	-0.210024	5.86438	-4.3579	2.13501e-05	0.000307327	2.37246
CACNA1A	ENSG00000141837.19	gene	protein_coding	CACNA1A	chr19	-0.412022	4.81162	-4.36159	2.1025e-05	0.000303944	2.37118
DOCK5	ENSG00000147459.17	gene	protein_coding	DOCK5	chr8	0.596215	4.58528	4.35054	2.20126e-05	0.000314442	2.3699
LINC01771	ENSG00000225675.2	gene	lincRNA	LINC01771	chr1	-0.377226	1.51828	-4.31798	2.51889e-05	0.000348044	2.368
ATF7IP2	ENSG00000166669.13	gene	protein_coding	ATF7IP2	chr16	-0.37867	3.13989	-4.34087	2.29131e-05	0.000324113	2.36506
MED28P8	ENSG00000242598.1	gene	processed_pseudogene	MED28P8	chr1	-0.738668	1.68145	-4.31783	2.52041e-05	0.000348044	2.3646
MED9	ENSG00000141026.5	gene	protein_coding	MED9	chr17	-0.199807	4.27168	-4.35765	2.13727e-05	0.000307327	2.36293
STXBP6	ENSG00000168952.15	gene	protein_coding	STXBP6	chr14	-0.485033	4.62108	-4.35829	2.13152e-05	0.000307044	2.36009
KIAA1324	ENSG00000116299.16	gene	protein_coding	KIAA1324	chr1	-0.445272	2.89695	-4.34544	2.2484e-05	0.000319343	2.35936
PPP5D1	ENSG00000230510.6	gene	protein_coding	PPP5D1	chr19	-0.272321	2.33034	-4.32007	2.49721e-05	0.000345832	2.35743
NWD2	ENSG00000174145.7	gene	protein_coding	NWD2	chr4	-0.447899	1.90712	-4.32616	2.43519e-05	0.000339531	2.35623
VWA3B	ENSG00000168658.18	gene	protein_coding	VWA3B	chr2	0.882318	2.06539	4.31427	2.55778e-05	0.000351785	2.3558
FMN2	ENSG00000155816.19	gene	protein_coding	FMN2	chr1	-0.327083	4.53736	-4.35735	2.13992e-05	0.000307527	2.3547
KLHL29	ENSG00000119771.14	gene	protein_coding	KLHL29	chr2	-0.437347	3.44819	-4.3517	2.19073e-05	0.000313348	2.35376
RP11-469N6.1	ENSG00000251226.1	gene	lincRNA	RP11-469N6.1	chr11	-0.441898	1.31868	-4.31231	2.57853e-05	0.000353478	2.34936
HYKK	ENSG00000188266.13	gene	protein_coding	HYKK	chr15	-0.268055	2.103	-4.31666	2.53266e-05	0.000349318	2.34897
ANKRD39	ENSG00000213337.8	gene	protein_coding	ANKRD39	chr2	-0.184509	4.07362	-4.35225	2.18573e-05	0.000312816	2.34707
FAM104A	ENSG00000133193.12	gene	protein_coding	FAM104A	chr17	-0.149458	4.55118	-4.35471	2.16354e-05	0.000310554	2.34466
RP11-211N11.5	ENSG00000234393.1	gene	antisense	RP11-211N11.5	chr10	-0.406108	1.2316	-4.31008	2.60231e-05	0.000356098	2.34369
POU6F2	ENSG00000106536.19	gene	protein_coding	POU6F2	chr7	-0.429886	1.29559	-4.30896	2.61431e-05	0.000357338	2.34321
RP11-141M3.6	ENSG00000273328.5	gene	processed_transcript	RP11-141M3.6	chr3	-0.471043	1.34368	-4.31015	2.60159e-05	0.000356098	2.34311
TNFSF4	ENSG00000117586.10	gene	protein_coding	TNFSF4	chr1	-0.293826	2.08548	-4.31208	2.58099e-05	0.000353579	2.33724
HHATL	ENSG00000010282.14	gene	protein_coding	HHATL	chr3	0.531679	7.72082	4.34085	2.29156e-05	0.000324113	2.33361
STYK1	ENSG00000060140.8	gene	protein_coding	STYK1	chr12	-0.538897	1.97314	-4.31976	2.50047e-05	0.000345858	2.33058
RP11-380L11.4	ENSG00000270028.1	gene	antisense	RP11-380L11.4	chr12	-0.581539	5.38894	-4.34958	2.21011e-05	0.000315377	2.32926
RAI14	ENSG00000039560.13	gene	protein_coding	RAI14	chr5	0.392187	3.8943	4.33488	2.34888e-05	0.000330528	2.32802
RP11-526D8.11	ENSG00000275318.1	gene	unprocessed_pseudogene	RP11-526D8.11	chr9	-0.637153	3.73643	-4.34649	2.23858e-05	0.000318389	2.32601
SHCBP1	ENSG00000171241.8	gene	protein_coding	SHCBP1	chr16	-0.338906	1.85094	-4.30948	2.60871e-05	0.000356773	2.3239
NELFB	ENSG00000188986.6	gene	protein_coding	NELFB	chr9	-0.258165	6.9956	-4.33563	2.34163e-05	0.000329786	2.32201
IL11	ENSG00000095752.6	gene	protein_coding	IL11	chr19	-0.36503	1.51456	-4.30444	2.66351e-05	0.000362055	2.31772
RP11-33N14.3	ENSG00000277873.1	gene	antisense	RP11-33N14.3	chr12	-0.39862	2.43424	-4.31607	2.53879e-05	0.000349964	2.31117
AF064858.11	ENSG00000237721.1	gene	lincRNA	AF064858.11	chr21	-0.443031	1.54416	-4.30521	2.65512e-05	0.000361494	2.31098
PLK4	ENSG00000142731.10	gene	protein_coding	PLK4	chr4	-0.277021	1.64552	-4.3027	2.68267e-05	0.000364023	2.30964
RP11-51F16.9	ENSG00000270587.1	gene	processed_pseudogene	RP11-51F16.9	chr17	-0.382007	1.70196	-4.30381	2.6704e-05	0.000362763	2.30956
RP5-1142A6.2	ENSG00000224888.4	gene	antisense	RP5-1142A6.2	chr16	-0.389759	1.52317	-4.30159	2.69491e-05	0.000364871	2.30667
RP11-644F5.11	ENSG00000258056.2	gene	antisense	RP11-644F5.11	chr12	0.306675	5.46058	4.34559	2.24693e-05	0.000319321	2.30623
SOWAHD	ENSG00000187808.4	gene	protein_coding	SOWAHD	chrX	-0.401401	1.46426	-4.2994	2.71935e-05	0.000367565	2.30495
RP11-12M5.3	ENSG00000229407.5	gene	antisense	RP11-12M5.3	chr1	-0.503004	1.10924	-4.29781	2.73724e-05	0.000369778	2.30327
RP11-569D9.5	ENSG00000283361.1	gene	protein_coding	RP11-569D9.5	chr13	0.862671	2.35995	4.3012	2.69925e-05	0.000365254	2.30136
CTC-350I8.1	ENSG00000272023.1	gene	lincRNA	CTC-350I8.1	chr5	-0.428034	1.11825	-4.29588	2.75902e-05	0.000371688	2.2969
KHDRBS2	ENSG00000112232.8	gene	protein_coding	KHDRBS2	chr6	-0.400445	2.8787	-4.32932	2.40359e-05	0.000336282	2.29646
REXO1	ENSG00000079313.13	gene	protein_coding	REXO1	chr19	-0.39259	5.73166	-4.33748	2.32373e-05	0.000327936	2.29533
JPH4	ENSG00000092051.16	gene	protein_coding	JPH4	chr14	-0.753404	8.14857	-4.31523	2.54761e-05	0.000350783	2.29279
CCDC3	ENSG00000151468.10	gene	protein_coding	CCDC3	chr10	-0.53099	5.4849	-4.33435	2.35406e-05	0.000331066	2.2839
MIR219A2	ENSG00000207955.5	gene	lincRNA	MIR219A2	chr9	0.797804	6.85698	4.33664	2.33183e-05	0.000328698	2.28381
RAB43	ENSG00000172780.16	gene	protein_coding	RAB43	chr3	-0.269078	2.61077	-4.30592	2.64734e-05	0.000361041	2.28337
TMEM183AP1	ENSG00000227609.2	gene	processed_pseudogene	TMEM183AP1	chr6	-0.506684	1.25293	-4.29381	2.78255e-05	0.000373869	2.28246
RP11-15H20.6	ENSG00000284428.1	gene	processed_transcript	RP11-15H20.6	chr19	-0.264112	2.45081	-4.30599	2.64655e-05	0.000361041	2.27983
KIZ	ENSG00000088970.15	gene	protein_coding	KIZ	chr20	0.273334	4.80926	4.33697	2.32863e-05	0.000328439	2.27936
PDXK	ENSG00000160209.18	gene	protein_coding	PDXK	chr21	-0.369899	6.41016	-4.32979	2.39887e-05	0.000336008	2.27917
NMT1	ENSG00000136448.11	gene	protein_coding	NMT1	chr17	-0.222029	6.12076	-4.33043	2.3926e-05	0.000335515	2.27569
AC078883.3	ENSG00000232788.1	gene	antisense	AC078883.3	chr2	-0.406439	1.28281	-4.28964	2.83062e-05	0.000378609	2.27188
RP11-364B14.3	ENSG00000230707.1	gene	processed_pseudogene	RP11-364B14.3	chrX	-0.375384	3.26945	-4.32553	2.44157e-05	0.000340226	2.26756
TNFSF12	ENSG00000239697.10	gene	protein_coding	TNFSF12	chr17	-0.315166	6.62264	-4.32713	2.42541e-05	0.000338945	2.26565
GPR88	ENSG00000181656.6	gene	protein_coding	GPR88	chr1	-0.530051	2.41642	-4.30228	2.68726e-05	0.00036424	2.25994
EPHA6	ENSG00000080224.17	gene	protein_coding	EPHA6	chr3	-0.330055	1.62487	-4.29407	2.77963e-05	0.000373844	2.2591
IPO13	ENSG00000117408.10	gene	protein_coding	IPO13	chr1	0.308912	6.9333	4.32114	2.48618e-05	0.000344862	2.2577
AP001462.6	ENSG00000269038.1	gene	lincRNA	AP001462.6	chr11	-0.33137	2.08151	-4.29747	2.74106e-05	0.000370089	2.25752
LINC00398	ENSG00000237879.1	gene	lincRNA	LINC00398	chr13	-0.38496	1.04642	-4.28541	2.88024e-05	0.000383559	2.2556
PART1	ENSG00000152931.7	gene	lincRNA	PART1	chr5	-0.62907	1.80129	-4.29303	2.7915e-05	0.000374612	2.25478
LL22NC03-13G6.2	ENSG00000224404.1	gene	lincRNA	LL22NC03-13G6.2	chr22	-0.48063	0.881861	-4.28334	2.90484e-05	0.00038578	2.24882
HIST1H2AC	ENSG00000180573.9	gene	protein_coding	HIST1H2AC	chr6	0.46255	6.15685	4.32688	2.42796e-05	0.000339107	2.2479
DIRC3	ENSG00000231672.6	gene	protein_coding	DIRC3	chr2	-0.307043	1.4138	-4.28427	2.89381e-05	0.000384945	2.24552
RNU6-181P	ENSG00000200095.1	gene	snRNA	RNU6-181P	chr15	-0.474702	0.841433	-4.28155	2.9262e-05	0.000387738	2.24482
SFRP1	ENSG00000104332.11	gene	protein_coding	SFRP1	chr8	0.643544	4.57338	4.32097	2.48794e-05	0.00034491	2.24321
HLA-F-AS1	ENSG00000214922.9	gene	processed_transcript	HLA-F-AS1	chr6	-0.351705	1.41086	-4.28289	2.91016e-05	0.000386275	2.24026
SLITRK4	ENSG00000179542.15	gene	protein_coding	SLITRK4	chrX	-0.550204	3.83656	-4.32236	2.47374e-05	0.000343528	2.23856
SLC35B2	ENSG00000157593.18	gene	protein_coding	SLC35B2	chr6	0.318073	5.75419	4.32647	2.43203e-05	0.000339285	2.23849
MBP	ENSG00000197971.14	gene	protein_coding	MBP	chr18	0.673415	12.1898	4.28499	2.88527e-05	0.000384018	2.23715
TBX1	ENSG00000184058.12	gene	protein_coding	TBX1	chr22	-0.406286	1.12448	-4.28044	2.93958e-05	0.000388896	2.23625
LRFN5	ENSG00000165379.13	gene	protein_coding	LRFN5	chr14	-0.530377	3.38816	-4.31977	2.50033e-05	0.000345858	2.23525
CBR3-AS1	ENSG00000236830.6	gene	processed_transcript	CBR3-AS1	chr21	-0.296466	1.68958	-4.282	2.92084e-05	0.000387481	2.23437
NANOGNBP3	ENSG00000270813.2	gene	processed_pseudogene	NANOGNBP3	chrX	-0.426009	1.37452	-4.28144	2.92756e-05	0.000387738	2.23379
TRIM71	ENSG00000206557.5	gene	protein_coding	TRIM71	chr3	-0.355271	1.32767	-4.28122	2.93023e-05	0.00038788	2.23302
CTD-2544H17.1	ENSG00000249621.1	gene	lincRNA	CTD-2544H17.1	chr5	0.825661	1.69174	4.27938	2.95247e-05	0.000389764	2.23096
ORAI2	ENSG00000160991.15	gene	protein_coding	ORAI2	chr7	-0.464362	4.73495	-4.32384	2.45863e-05	0.000342211	2.22997
KIF2C	ENSG00000142945.12	gene	protein_coding	KIF2C	chr1	-0.353981	1.36862	-4.27965	2.94915e-05	0.000389538	2.22958
LINC00950	ENSG00000281205.1	gene	lincRNA	LINC00950	chr9	-0.324535	4.20561	-4.32311	2.46605e-05	0.00034299	2.22658
FOXD4L6	ENSG00000273514.1	gene	protein_coding	FOXD4L6	chr9	-0.379885	1.23296	-4.27699	2.9815e-05	0.000391928	2.22115
FUCA2	ENSG00000001036.13	gene	protein_coding	FUCA2	chr6	0.230767	5.03389	4.32274	2.46989e-05	0.00034319	2.21853
TXNRD2	ENSG00000184470.20	gene	protein_coding	TXNRD2	chr22	-0.191917	4.03326	-4.31766	2.52222e-05	0.000348075	2.21687
DIO3	ENSG00000197406.7	gene	protein_coding	DIO3	chr14	-0.410447	1.59726	-4.27652	2.98724e-05	0.000392226	2.21465
RP5-896L10.1	ENSG00000232825.1	gene	antisense	RP5-896L10.1	chr1	-0.373734	1.28392	-4.27657	2.9866e-05	0.000392226	2.21393
TAF6	ENSG00000106290.14	gene	protein_coding	TAF6	chr7	-0.361697	5.40475	-4.31782	2.52056e-05	0.000348044	2.21206
NPW	ENSG00000183971.6	gene	protein_coding	NPW	chr16	-0.423393	1.24942	-4.27357	3.02352e-05	0.000395496	2.20942
RHOBTB1	ENSG00000072422.16	gene	protein_coding	RHOBTB1	chr10	0.36815	3.99202	4.30576	2.64906e-05	0.000361074	2.2093
STK39	ENSG00000198648.10	gene	protein_coding	STK39	chr2	0.285267	6.25979	4.314	2.56062e-05	0.000351976	2.20895
NEK3	ENSG00000136098.16	gene	protein_coding	NEK3	chr13	0.496289	4.87467	4.31544	2.54541e-05	0.000350679	2.20641
KIAA1614	ENSG00000135835.11	gene	protein_coding	KIAA1614	chr1	-0.328685	2.55828	-4.28911	2.83689e-05	0.00037924	2.20611
LINC01494	ENSG00000228135.1	gene	antisense	LINC01494	chr2	-0.3646	1.19206	-4.27298	3.03089e-05	0.000396034	2.20229
SMTNL1	ENSG00000214872.8	gene	protein_coding	SMTNL1	chr11	-0.349398	1.42883	-4.27324	3.02766e-05	0.000395825	2.20187
CFAP57	ENSG00000243710.7	gene	protein_coding	CFAP57	chr1	0.685041	2.32589	4.2762	2.99113e-05	0.000392525	2.19953
CTC-297N7.10	ENSG00000263388.1	gene	antisense	CTC-297N7.10	chr17	-0.512887	0.78106	-4.26908	3.07963e-05	0.000399827	2.19889
LRRC74B	ENSG00000187905.10	gene	protein_coding	LRRC74B	chr22	1.12228	2.11974	4.27121	3.05291e-05	0.000397495	2.1974
MRPL41	ENSG00000182154.7	gene	protein_coding	MRPL41	chr9	-0.385733	8.72677	-4.29114	2.81333e-05	0.000376711	2.19452
NQO2	ENSG00000124588.19	gene	protein_coding	NQO2	chr6	-0.295696	4.20963	-4.31254	2.57606e-05	0.000353478	2.19153
RP11-706O15.1	ENSG00000205664.10	gene	lincRNA	RP11-706O15.1	chrX	-0.368614	2.60051	-4.2861	2.87216e-05	0.000382693	2.19091
RP11-120M18.2	ENSG00000267009.6	gene	processed_transcript	RP11-120M18.2	chr17	-0.32291	1.50437	-4.27091	3.0567e-05	0.000397698	2.19082
C19orf12	ENSG00000131943.17	gene	protein_coding	C19orf12	chr19	-0.29332	5.00369	-4.31471	2.55311e-05	0.000351342	2.19029
RIMS4	ENSG00000101098.12	gene	protein_coding	RIMS4	chr20	-0.753132	5.84943	-4.30557	2.65117e-05	0.000361159	2.18999
STAG3L3	ENSG00000174353.17	gene	transcribed_unprocessed_pseudogene	STAG3L3	chr7	-0.255269	1.63496	-4.27027	3.06465e-05	0.000398306	2.18782
ANGPTL2	ENSG00000136859.9	gene	protein_coding	ANGPTL2	chr9	0.545482	4.80103	4.31363	2.56454e-05	0.000352316	2.18769
TCHP	ENSG00000139437.17	gene	protein_coding	TCHP	chr12	0.221448	4.83122	4.31318	2.56927e-05	0.000352767	2.18434
CRHBP	ENSG00000145708.10	gene	protein_coding	CRHBP	chr5	0.62789	3.95009	4.30846	2.6198e-05	0.000357887	2.18346
MRAS	ENSG00000158186.12	gene	protein_coding	MRAS	chr3	-0.320213	6.5239	-4.30251	2.68477e-05	0.000364105	2.17995
DNPEP	ENSG00000123992.18	gene	protein_coding	DNPEP	chr2	-0.183451	5.24925	-4.31228	2.57881e-05	0.000353478	2.17876
GRAMD2	ENSG00000175318.11	gene	protein_coding	GRAMD2	chr15	0.765636	2.71321	4.2751	3.00465e-05	0.000393662	2.17723
HMGA1	ENSG00000137309.19	gene	protein_coding	HMGA1	chr6	-0.426567	6.27993	-4.30184	2.69212e-05	0.000364695	2.17672
CRYGA	ENSG00000168582.4	gene	protein_coding	CRYGA	chr2	-0.474148	1.15895	-4.26469	3.13551e-05	0.000405782	2.17634
CA2	ENSG00000104267.9	gene	protein_coding	CA2	chr8	0.539504	7.87846	4.29518	2.76692e-05	0.00037234	2.17579
MBOAT1	ENSG00000172197.10	gene	protein_coding	MBOAT1	chr6	0.428124	2.2346	4.27119	3.05312e-05	0.000397495	2.1721
LINC00869	ENSG00000277147.4	gene	lincRNA	LINC00869	chr1	-0.30758	2.22552	-4.26929	3.07699e-05	0.000399696	2.17104
CEP295	ENSG00000166004.14	gene	protein_coding	CEP295	chr11	-0.240987	2.29116	-4.27076	3.05851e-05	0.00039772	2.16821
C16orf59	ENSG00000162062.14	gene	protein_coding	C16orf59	chr16	-0.33015	2.58554	-4.28024	2.94201e-05	0.000388896	2.16125
LINC00304	ENSG00000180422.3	gene	lincRNA	LINC00304	chr16	-0.361399	1.15452	-4.26022	3.19327e-05	0.000411942	2.16087
FAHD2CP	ENSG00000231584.8	gene	transcribed_unprocessed_pseudogene	FAHD2CP	chr2	0.383509	5.52091	4.30774	2.62749e-05	0.000358736	2.15911
AC025165.8	ENSG00000224713.4	gene	antisense	AC025165.8	chr12	-0.342907	1.98459	-4.27193	3.04391e-05	0.000397309	2.15807
DUSP9	ENSG00000130829.17	gene	protein_coding	DUSP9	chrX	-0.521767	3.32682	-4.2931	2.79066e-05	0.000374612	2.15726
CTD-2517O10.6	ENSG00000272323.1	gene	antisense	CTD-2517O10.6	chr5	0.360674	3.12481	4.27386	3.01993e-05	0.000395239	2.15692
RP11-20G6.2	ENSG00000261090.1	gene	lincRNA	RP11-20G6.2	chr16	-0.424947	0.952595	-4.25789	3.22381e-05	0.000415441	2.15252
MTMR1	ENSG00000063601.16	gene	protein_coding	MTMR1	chrX	-0.25087	4.98611	-4.30442	2.6637e-05	0.000362055	2.15181
PRRT3	ENSG00000163704.11	gene	protein_coding	PRRT3	chr3	-0.481771	4.53838	-4.30459	2.66182e-05	0.000362055	2.15159
SFT2D1	ENSG00000198818.9	gene	protein_coding	SFT2D1	chr6	0.237762	6.04547	4.30272	2.68241e-05	0.000364023	2.14953
RBFOX1	ENSG00000078328.19	gene	protein_coding	RBFOX1	chr16	-0.935311	5.44819	-4.29378	2.78289e-05	0.000373869	2.14712
TMEM108	ENSG00000144868.13	gene	protein_coding	TMEM108	chr3	-0.324454	3.16206	-4.28834	2.84579e-05	0.000380012	2.14528
MRPL10	ENSG00000159111.12	gene	protein_coding	MRPL10	chr17	-0.203634	6.0797	-4.29671	2.74959e-05	0.000370624	2.14133
DNAL4	ENSG00000100246.12	gene	protein_coding	DNAL4	chr22	-0.440193	5.62464	-4.29724	2.74356e-05	0.000370221	2.13852
RP11-966I7.4	ENSG00000274762.1	gene	antisense	RP11-966I7.4	chr14	-0.478227	2.80096	-4.27799	2.96923e-05	0.000391399	2.13803
NSL1	ENSG00000117697.14	gene	protein_coding	NSL1	chr1	0.215892	4.76427	4.29996	2.71303e-05	0.000366915	2.13759
RHOF	ENSG00000139725.7	gene	protein_coding	RHOF	chr12	-0.269905	2.19037	-4.26115	3.18116e-05	0.000410598	2.13654
PRR16	ENSG00000184838.14	gene	protein_coding	PRR16	chr5	-0.306007	2.14586	-4.26374	3.14775e-05	0.000406933	2.13465
LINC00592	ENSG00000258279.3	gene	lincRNA	LINC00592	chr12	-0.435939	0.840331	-4.25211	3.30089e-05	0.00042286	2.13465
RNU6-1123P	ENSG00000199217.1	gene	snRNA	RNU6-1123P	chr11	-0.430222	0.924646	-4.25273	3.29248e-05	0.0004225	2.13327
KLF12	ENSG00000118922.17	gene	protein_coding	KLF12	chr13	-0.334725	3.32973	-4.28394	2.89772e-05	0.000385255	2.13278
MAGEL2	ENSG00000254585.2	gene	protein_coding	MAGEL2	chr15	-0.399354	2.60687	-4.2755	2.99969e-05	0.000393406	2.13125
KBTBD11	ENSG00000176595.3	gene	protein_coding	KBTBD11	chr8	-0.262408	6.39299	-4.29188	2.80475e-05	0.000376183	2.13084
ZNF189	ENSG00000136870.10	gene	protein_coding	ZNF189	chr9	0.405627	5.90819	4.29564	2.76169e-05	0.000371842	2.12752
AC087491.2	ENSG00000214546.3	gene	lincRNA	AC087491.2	chr17	-0.362253	1.22444	-4.25077	3.31901e-05	0.000424115	2.12666
ZNF534	ENSG00000198633.10	gene	protein_coding	ZNF534	chr19	-0.346393	1.65084	-4.25483	3.26443e-05	0.000419343	2.12574
RP11-367F23.1	ENSG00000228216.1	gene	lincRNA	RP11-367F23.1	chr9	-0.431631	0.979982	-4.24944	3.33697e-05	0.000426187	2.12554
LINC00506	ENSG00000281392.1	gene	lincRNA	LINC00506	chr3	-0.32717	1.58241	-4.25201	3.30224e-05	0.00042286	2.11964
ARHGEF37	ENSG00000183111.11	gene	protein_coding	ARHGEF37	chr5	0.472337	5.95074	4.2968	2.74861e-05	0.000370624	2.11913
DHRS2	ENSG00000100867.14	gene	protein_coding	DHRS2	chr14	-0.394858	1.60914	-4.25519	3.25958e-05	0.000419163	2.11669
MAPK13	ENSG00000156711.16	gene	protein_coding	MAPK13	chr6	-0.424552	2.51321	-4.26212	3.16862e-05	0.000409413	2.11632
TRIM60P18	ENSG00000227986.1	gene	unprocessed_pseudogene	TRIM60P18	chr7	-0.272412	3.12306	-4.27741	2.97637e-05	0.000391644	2.11588
CTD-3018O17.6	ENSG00000278543.1	gene	unprocessed_pseudogene	CTD-3018O17.6	chr19	-0.44565	1.1487	-4.24788	3.35835e-05	0.000428467	2.11492
IFIT2	ENSG00000119922.9	gene	protein_coding	IFIT2	chr10	0.461362	4.77222	4.29064	2.81907e-05	0.000377271	2.11222
PPIF	ENSG00000108179.13	gene	protein_coding	PPIF	chr10	0.2495	6.36187	4.28836	2.8456e-05	0.000380012	2.11072
PPP1R32	ENSG00000162148.10	gene	protein_coding	PPP1R32	chr11	0.661356	4.22922	4.28672	2.86481e-05	0.000382131	2.10884
SLC31A2	ENSG00000136867.10	gene	protein_coding	SLC31A2	chr9	0.635291	3.47747	4.27254	3.03637e-05	0.000396537	2.10823
IP6K3	ENSG00000161896.11	gene	protein_coding	IP6K3	chr6	0.789053	3.64913	4.26753	3.09928e-05	0.00040152	2.10334
TCAF1	ENSG00000198420.9	gene	protein_coding	TCAF1	chr7	-0.395867	4.62232	-4.29155	2.80856e-05	0.000376279	2.10331
KCNJ4	ENSG00000168135.4	gene	protein_coding	KCNJ4	chr22	-0.974774	5.93484	-4.27697	2.98175e-05	0.000391928	2.10265
ZC3H12B	ENSG00000102053.12	gene	protein_coding	ZC3H12B	chrX	-0.220001	3.19447	-4.27539	3.00107e-05	0.000393406	2.10151
PLIN3	ENSG00000105355.8	gene	protein_coding	PLIN3	chr19	0.54485	5.32052	4.29156	2.80838e-05	0.000376279	2.09864
PIP4K2B	ENSG00000276293.4	gene	protein_coding	PIP4K2B	chr17	-0.287704	7.43459	-4.2717	3.04685e-05	0.000397479	2.0924
CHN2	ENSG00000106069.21	gene	protein_coding	CHN2	chr7	0.451902	4.42584	4.28772	2.85313e-05	0.000380783	2.09085
STXBP5-AS1	ENSG00000233452.6	gene	antisense	STXBP5-AS1	chr6	-0.358562	1.75393	-4.24435	3.40698e-05	0.000433308	2.09018
RP13-895J2.2	ENSG00000256943.1	gene	antisense	RP13-895J2.2	chr12	-0.412169	1.34151	-4.24284	3.42801e-05	0.000435527	2.08761
CAPN15	ENSG00000103326.11	gene	protein_coding	CAPN15	chr16	-0.279762	4.3003	-4.28639	2.86867e-05	0.000382437	2.08658
AGBL2	ENSG00000165923.15	gene	protein_coding	AGBL2	chr11	0.851449	2.01881	4.24235	3.4349e-05	0.000436174	2.08603
AP003774.4	ENSG00000181908.5	gene	lincRNA	AP003774.4	chr11	-0.348865	1.9099	-4.24421	3.409e-05	0.000433338	2.08337
CRLF3	ENSG00000176390.11	gene	protein_coding	CRLF3	chr17	-0.197016	3.47302	-4.26806	3.09252e-05	0.000401071	2.07913
FAM69A	ENSG00000154511.11	gene	protein_coding	FAM69A	chr1	0.25267	5.77799	4.28372	2.90031e-05	0.000385388	2.07834
INF2	ENSG00000203485.12	gene	protein_coding	INF2	chr14	0.407148	6.29995	4.28018	2.9427e-05	0.000388896	2.07609
RP5-1039K5.12	ENSG00000278948.1	gene	TEC	RP5-1039K5.12	chr22	0.392014	3.63601	4.27116	3.0535e-05	0.000397495	2.07469
SPAG9	ENSG00000008294.20	gene	protein_coding	SPAG9	chr17	0.301428	6.71731	4.27778	2.97189e-05	0.000391478	2.07456
MIMT1	ENSG00000268654.1	gene	lincRNA	MIMT1	chr19	-0.381656	1.47627	-4.23949	3.47513e-05	0.000440823	2.07392
PSPN	ENSG00000125650.4	gene	protein_coding	PSPN	chr19	-0.308278	2.68507	-4.2511	3.31452e-05	0.000423763	2.06468
HDAC9	ENSG00000048052.21	gene	protein_coding	HDAC9	chr7	-0.316094	2.84347	-4.25763	3.22728e-05	0.000415449	2.06428
NT5M	ENSG00000205309.13	gene	protein_coding	NT5M	chr17	-0.314226	4.45577	-4.2816	2.9256e-05	0.000387738	2.06379
KCNIP4	ENSG00000185774.14	gene	protein_coding	KCNIP4	chr4	-0.613357	4.97444	-4.27796	2.96967e-05	0.000391399	2.06274
TBC1D2	ENSG00000095383.19	gene	protein_coding	TBC1D2	chr9	0.432522	4.61283	4.27762	2.97382e-05	0.000391521	2.06094
ZYX	ENSG00000159840.15	gene	protein_coding	ZYX	chr7	-0.320082	6.41732	-4.2714	3.05054e-05	0.000397495	2.05396
PKMP3	ENSG00000220563.1	gene	processed_pseudogene	PKMP3	chr6	-0.296036	4.60524	-4.27867	2.96097e-05	0.000390675	2.04937
RP11-429A20.3	ENSG00000256654.3	gene	processed_transcript	RP11-429A20.3	chr12	-0.402676	1.73413	-4.23231	3.57811e-05	0.000452236	2.04441
LINC01361	ENSG00000236268.5	gene	lincRNA	LINC01361	chr1	-0.448945	1.20577	-4.22861	3.63239e-05	0.000457196	2.04008
RP11-173E2.2	ENSG00000250977.1	gene	lincRNA	RP11-173E2.2	chr4	-0.524867	1.1085	-4.23243	3.57639e-05	0.000452236	2.03571
PRMT7	ENSG00000132600.16	gene	protein_coding	PRMT7	chr16	-0.243953	4.50869	-4.27395	3.01882e-05	0.000395239	2.03196
KATNA1	ENSG00000186625.13	gene	protein_coding	KATNA1	chr6	0.254894	4.1434	4.26383	3.14659e-05	0.000406933	2.03156
C5orf34	ENSG00000172244.8	gene	protein_coding	C5orf34	chr5	-0.292514	1.97951	-4.23032	3.60718e-05	0.000454493	2.0277
PSMD10P1	ENSG00000228663.1	gene	processed_pseudogene	PSMD10P1	chr20	-0.380392	1.13776	-4.22212	3.72944e-05	0.00046699	2.02367
NRIP2	ENSG00000053702.14	gene	protein_coding	NRIP2	chr12	0.403961	4.51272	4.26849	3.08709e-05	0.000400581	2.02014
MIR4688	ENSG00000264102.1	gene	miRNA	MIR4688	chr11	-0.477654	0.894132	-4.22143	3.73997e-05	0.000467353	2.01949
RP11-311F12.1	ENSG00000262681.2	gene	lincRNA	RP11-311F12.1	chr17	-0.335845	1.31095	-4.22326	3.71218e-05	0.000465554	2.01863
RPS3AP43	ENSG00000242661.1	gene	processed_pseudogene	RPS3AP43	chr12	-0.418119	1.13562	-4.22088	3.74827e-05	0.000467908	2.01495
AC016738.4	ENSG00000223947.1	gene	antisense	AC016738.4	chr2	-0.33079	1.63886	-4.22335	3.71085e-05	0.000465554	2.01337
NGB	ENSG00000165553.4	gene	protein_coding	NGB	chr14	-0.653335	3.37714	-4.25436	3.27074e-05	0.000419932	2.01134
PDZD4	ENSG00000067840.12	gene	protein_coding	PDZD4	chrX	-0.675562	8.99975	-4.23442	3.54755e-05	0.000449073	2.00813
CLEC19A	ENSG00000261210.7	gene	protein_coding	CLEC19A	chr16	-0.365888	1.0739	-4.21933	3.77194e-05	0.00047014	2.008
PPP1R1A	ENSG00000135447.16	gene	protein_coding	PPP1R1A	chr12	-0.637833	5.72782	-4.25771	3.22621e-05	0.000415449	2.0077
PIGU	ENSG00000101464.10	gene	protein_coding	PIGU	chr20	0.240269	5.44284	4.26784	3.09531e-05	0.000401219	2.00692
ABLIM2	ENSG00000163995.19	gene	protein_coding	ABLIM2	chr4	-0.455603	4.50477	-4.26628	3.11516e-05	0.000403363	2.00338
GABRG2	ENSG00000113327.15	gene	protein_coding	GABRG2	chr5	-0.681655	3.41429	-4.26159	3.17554e-05	0.000410089	2.00208
FKBP11	ENSG00000134285.10	gene	protein_coding	FKBP11	chr12	-0.296344	3.742	-4.25942	3.20384e-05	0.000413086	2.00157
CFAP70	ENSG00000156042.17	gene	protein_coding	CFAP70	chr10	0.831873	3.13847	4.23052	3.60434e-05	0.000454493	2.00056
TMEM72-AS1	ENSG00000224812.2	gene	antisense	TMEM72-AS1	chr10	-0.25942	1.72234	-4.22174	3.73515e-05	0.00046699	2.0004
INPP4B	ENSG00000109452.12	gene	protein_coding	INPP4B	chr4	-0.330052	2.37773	-4.23065	3.60246e-05	0.000454493	1.99918
FBXL16	ENSG00000127585.11	gene	protein_coding	FBXL16	chr16	-0.845882	9.86785	-4.22639	3.66534e-05	0.000460629	1.99833
GRM5	ENSG00000168959.14	gene	protein_coding	GRM5	chr11	-0.412249	1.99494	-4.2295	3.61928e-05	0.000455782	1.99187
SLC8A2	ENSG00000118160.13	gene	protein_coding	SLC8A2	chr19	-0.981038	5.9068	-4.24773	3.36032e-05	0.000428494	1.99184
LIMD1-AS1	ENSG00000230530.1	gene	antisense	LIMD1-AS1	chr3	-0.350999	1.51897	-4.21451	3.84639e-05	0.000476975	1.98638
OR2V1	ENSG00000185372.2	gene	protein_coding	OR2V1	chr5	-0.425498	0.854793	-4.21299	3.87016e-05	0.000478886	1.98331
TMCC1-AS1	ENSG00000271270.5	gene	antisense	TMCC1-AS1	chr3	-0.319112	2.54092	-4.23079	3.60036e-05	0.000454493	1.98301
SCARNA6	ENSG00000251791.1	gene	scaRNA	SCARNA6	chr2	-0.474326	1.26178	-4.21065	3.90708e-05	0.000481801	1.97857
CENPW	ENSG00000203760.8	gene	protein_coding	CENPW	chr6	-0.440586	3.01072	-4.24688	3.372e-05	0.000429758	1.97725
C10orf11	ENSG00000148655.14	gene	protein_coding	C10orf11	chr10	-0.342897	1.64748	-4.21166	3.89111e-05	0.000480562	1.97605
AF038458.5	ENSG00000267388.1	gene	lincRNA	AF038458.5	chr19	-0.516194	2.25457	-4.21984	3.76416e-05	0.000469651	1.97342
SH3GL3	ENSG00000140600.16	gene	protein_coding	SH3GL3	chr15	0.381839	7.27681	4.24546	3.3916e-05	0.00043203	1.97181
ZNF397	ENSG00000186812.12	gene	protein_coding	ZNF397	chr18	0.287683	4.31085	4.25182	3.30477e-05	0.000422961	1.97132
GFOD2	ENSG00000141098.12	gene	protein_coding	GFOD2	chr16	-0.278567	4.11867	-4.25638	3.24378e-05	0.000417351	1.9704
CERS6	ENSG00000172292.14	gene	protein_coding	CERS6	chr2	-0.333667	3.71545	-4.25247	3.29607e-05	0.000422738	1.96879
DNAJC22	ENSG00000178401.14	gene	protein_coding	DNAJC22	chr12	0.36885	1.99019	4.21167	3.89089e-05	0.000480562	1.96873
LINC01007	ENSG00000233123.1	gene	lincRNA	LINC01007	chr7	-0.835139	1.36973	-4.21277	3.8736e-05	0.000478886	1.96791
TLX2	ENSG00000115297.10	gene	protein_coding	TLX2	chr2	-0.404734	0.949425	-4.20664	3.97105e-05	0.000487711	1.96671
C1QTNF9	ENSG00000240654.6	gene	protein_coding	C1QTNF9	chr13	-0.670263	1.42563	-4.21118	3.8987e-05	0.000481011	1.96267
MFSD13A	ENSG00000138111.14	gene	protein_coding	MFSD13A	chr10	-0.327981	4.53568	-4.25485	3.26416e-05	0.000419343	1.95877
SLC43A2	ENSG00000167703.14	gene	protein_coding	SLC43A2	chr17	-0.338505	4.12867	-4.25202	3.30212e-05	0.00042286	1.95678
RP1-63M2.7	ENSG00000275223.1	gene	lincRNA	RP1-63M2.7	chr20	-0.468456	2.41399	-4.22746	3.64945e-05	0.000459055	1.9548
IL1RL2	ENSG00000115598.9	gene	protein_coding	IL1RL2	chr2	-0.38633	1.55959	-4.20877	3.93693e-05	0.0004845	1.95479
RP11-707P17.2	ENSG00000259668.5	gene	antisense	RP11-707P17.2	chr15	0.615612	3.14846	4.21613	3.82117e-05	0.000474333	1.95371
RPL39P18	ENSG00000229468.1	gene	processed_pseudogene	RPL39P18	chr3	-0.505956	1.07892	-4.20293	4.03111e-05	0.00049409	1.95239
DIAPH1	ENSG00000131504.15	gene	protein_coding	DIAPH1	chr5	-0.299655	4.87215	-4.25124	3.31261e-05	0.000423742	1.9451
KCNK12	ENSG00000184261.4	gene	protein_coding	KCNK12	chr2	-0.518101	3.32591	-4.23033	3.60715e-05	0.000454493	1.94122
UBE2W	ENSG00000104343.19	gene	protein_coding	UBE2W	chr8	-0.272284	4.17629	-4.24825	3.35323e-05	0.000428039	1.94023
GIPR	ENSG00000010310.8	gene	protein_coding	GIPR	chr19	0.698911	3.16042	4.2162	3.82007e-05	0.000474333	1.93979
LINC00266-1	ENSG00000149656.8	gene	lincRNA	LINC00266-1	chr20	-0.43856	1.09744	-4.20067	4.06806e-05	0.000497867	1.93682
AC137723.5	ENSG00000235296.1	gene	antisense	AC137723.5	chr17	-0.456725	1.36408	-4.20243	4.03932e-05	0.000494848	1.93657
UBAP2L	ENSG00000143569.18	gene	protein_coding	UBAP2L	chr1	-0.153081	5.69725	-4.2449	3.39933e-05	0.000432788	1.9305
RNF125	ENSG00000101695.8	gene	protein_coding	RNF125	chr18	0.489356	3.09329	4.21328	3.86568e-05	0.000478636	1.93028
CBX6	ENSG00000183741.11	gene	protein_coding	CBX6	chr22	-0.52013	7.70154	-4.22312	3.71436e-05	0.000465586	1.92444
TKTL1	ENSG00000007350.16	gene	protein_coding	TKTL1	chrX	-0.407377	1.0554	-4.19529	4.15751e-05	0.000505761	1.92275
ERICH6-AS1	ENSG00000240137.5	gene	antisense	ERICH6-AS1	chr3	0.432095	3.70237	4.23242	3.57654e-05	0.000452236	1.91902
PACSIN3	ENSG00000165912.15	gene	protein_coding	PACSIN3	chr11	0.329339	5.20624	4.24474	3.40161e-05	0.000432852	1.91753
PARP1	ENSG00000143799.12	gene	protein_coding	PARP1	chr1	0.202523	6.33008	4.23796	3.49677e-05	0.000443338	1.91703
L2HGDH	ENSG00000087299.11	gene	protein_coding	L2HGDH	chr14	-0.167702	2.85585	-4.21652	3.81516e-05	0.00047407	1.91607
PCCB	ENSG00000114054.13	gene	protein_coding	PCCB	chr3	0.249753	4.53937	4.24206	3.43893e-05	0.000436458	1.91395
WSB1	ENSG00000109046.14	gene	protein_coding	WSB1	chr17	0.402883	7.19947	4.23117	3.59483e-05	0.000454113	1.91352
RP11-148L24.1	ENSG00000248174.5	gene	lincRNA	RP11-148L24.1	chr4	-0.535488	1.2585	-4.19265	4.20207e-05	0.000510161	1.90448
RP11-298J23.8	ENSG00000269387.1	gene	lincRNA	RP11-298J23.8	chr6	-0.656976	2.91308	-4.21153	3.89317e-05	0.000480572	1.90325
RP13-977J11.8	ENSG00000256312.1	gene	lincRNA	RP13-977J11.8	chr12	-0.405106	1.24036	-4.19173	4.21783e-05	0.000511564	1.90243
RP1-130L23.1	ENSG00000254537.1	gene	processed_pseudogene	RP1-130L23.1	chr11	-0.466504	0.928088	-4.18872	4.26931e-05	0.000516002	1.90186
UVRAG	ENSG00000198382.8	gene	protein_coding	UVRAG	chr11	0.273589	4.42975	4.23651	3.51755e-05	0.000445507	1.90129
B3GNT4	ENSG00000176383.8	gene	protein_coding	B3GNT4	chr12	-0.42124	2.60431	-4.21724	3.8041e-05	0.000472937	1.89836
PCDHA2	ENSG00000204969.6	gene	protein_coding	PCDHA2	chr5	-0.315156	1.28839	-4.19022	4.24351e-05	0.000513399	1.89651
VWA1	ENSG00000179403.11	gene	protein_coding	VWA1	chr1	0.482564	6.19408	4.23726	3.50684e-05	0.000444383	1.89592
IGFBP7-AS1	ENSG00000245067.6	gene	antisense	IGFBP7-AS1	chr4	1.16791	2.96012	4.19654	4.13663e-05	0.000504238	1.8957
AP000350.5	ENSG00000273295.1	gene	lincRNA	AP000350.5	chr22	-0.470677	1.61173	-4.19241	4.20617e-05	0.000510404	1.8955
OLFM4	ENSG00000102837.6	gene	protein_coding	OLFM4	chr13	-0.397309	1.45713	-4.19117	4.22727e-05	0.000511944	1.89517
LINC02182	ENSG00000260420.2	gene	lincRNA	LINC02182	chr16	-0.431221	1.36415	-4.19152	4.22143e-05	0.000511746	1.89502
ICAM5	ENSG00000105376.4	gene	protein_coding	ICAM5	chr19	-1.08096	6.25239	-4.2184	3.78619e-05	0.000470986	1.88862
RP11-561B11.6	ENSG00000259017.1	gene	lincRNA	RP11-561B11.6	chr14	-0.396572	1.27545	-4.18884	4.26726e-05	0.000516002	1.88795
CCDC153	ENSG00000248712.7	gene	protein_coding	CCDC153	chr11	0.787288	2.83318	4.19535	4.1565e-05	0.000505761	1.88651
NAT16	ENSG00000167011.8	gene	protein_coding	NAT16	chr7	-0.40176	1.40852	-4.18434	4.3455e-05	0.000523137	1.87555
RP4-673D20.4	ENSG00000234282.1	gene	unprocessed_pseudogene	RP4-673D20.4	chr20	-0.433865	1.15222	-4.18403	4.35094e-05	0.000523533	1.87501
MGAT4C	ENSG00000182050.13	gene	protein_coding	MGAT4C	chr12	-0.323547	1.62423	-4.18508	4.33255e-05	0.000522166	1.87344
RP11-503P10.1	ENSG00000272056.1	gene	antisense	RP11-503P10.1	chr2	-0.429275	3.84556	-4.22199	3.73134e-05	0.00046699	1.86818
RPSAP69	ENSG00000233487.6	gene	transcribed_processed_pseudogene	RPSAP69	chr3	-0.490262	1.73501	-4.18485	4.3366e-05	0.000522325	1.86747
CDIP1	ENSG00000089486.16	gene	protein_coding	CDIP1	chr16	-0.324757	7.39682	-4.2128	3.87313e-05	0.000478886	1.86574
KCNH6	ENSG00000173826.14	gene	protein_coding	KCNH6	chr17	-0.397181	1.25407	-4.18114	4.4018e-05	0.000527608	1.86457
FNBP1	ENSG00000187239.16	gene	protein_coding	FNBP1	chr9	0.341116	6.68375	4.2242	3.69805e-05	0.00046426	1.86384
VSTM2L	ENSG00000132821.11	gene	protein_coding	VSTM2L	chr20	-0.876966	7.64637	-4.20323	4.02615e-05	0.000493883	1.86366
EML5	ENSG00000165521.15	gene	protein_coding	EML5	chr14	-0.316944	1.43535	-4.18159	4.39387e-05	0.000527608	1.86049
SPDYA	ENSG00000163806.15	gene	protein_coding	SPDYA	chr2	-0.313757	1.50404	-4.18112	4.40216e-05	0.000527608	1.85976
MUC6	ENSG00000184956.15	gene	protein_coding	MUC6	chr11	-0.489808	1.42238	-4.18018	4.41897e-05	0.000528581	1.85735
ZNF675	ENSG00000197372.9	gene	protein_coding	ZNF675	chr19	-0.207019	3.05725	-4.20802	3.94885e-05	0.000485721	1.85621
TMEM198B	ENSG00000182796.13	gene	transcribed_unitary_pseudogene	TMEM198B	chr12	0.291978	5.0043	4.22736	3.65093e-05	0.000459055	1.85393
TEF	ENSG00000167074.14	gene	protein_coding	TEF	chr22	-0.405011	6.4813	-4.21365	3.85987e-05	0.000478159	1.85239
RP11-554D14.7	ENSG00000257141.1	gene	lincRNA	RP11-554D14.7	chr12	-0.408722	0.99718	-4.17544	4.5041e-05	0.000536918	1.85072
HIC2	ENSG00000169635.9	gene	protein_coding	HIC2	chr22	-0.309909	2.91473	-4.20133	4.05725e-05	0.000496794	1.8496
RAPGEF5	ENSG00000136237.18	gene	protein_coding	RAPGEF5	chr7	0.472469	6.35796	4.21919	3.77411e-05	0.00047017	1.84871
SRRD	ENSG00000100104.13	gene	protein_coding	SRRD	chr22	-0.16225	4.13028	-4.22188	3.73306e-05	0.00046699	1.84562
SLC25A42	ENSG00000181035.13	gene	protein_coding	SLC25A42	chr19	-0.24813	5.19412	-4.22433	3.6961e-05	0.000464254	1.84517
SLC1A6	ENSG00000105143.12	gene	protein_coding	SLC1A6	chr19	-0.603733	3.64407	-4.22175	3.73498e-05	0.00046699	1.84477
SCX	ENSG00000260428.2	gene	protein_coding	SCX	chr8	-0.493744	3.68968	-4.21499	3.83893e-05	0.000476294	1.84104
CES3	ENSG00000172828.12	gene	protein_coding	CES3	chr16	-0.416008	2.90707	-4.20433	4.00838e-05	0.000492048	1.84056
HLF	ENSG00000108924.13	gene	protein_coding	HLF	chr17	-0.520552	5.24295	-4.21863	3.78265e-05	0.000470986	1.84007
RP11-157L3.10	ENSG00000278077.1	gene	processed_pseudogene	RP11-157L3.10	chr9	-0.458626	1.24312	-4.17396	4.531e-05	0.000538528	1.83866
[truncated: 22,331 more rows]

## Sheet: Female_only
type	gene_type	gene_name	gene_id	seqnames	logFC	AveExpr	t	P.Value	adj.P.Val	B
TTR	gene	protein_coding	TTR	ENSG00000118271.9	chr18	6.72501	7.45335	10.6465	1.71353e-14	3.79102e-10	21.4414
RP11-286N22.10	gene	lincRNA	RP11-286N22.10	ENSG00000255931.1	chr11	-1.30383	1.42201	-6.53135	3.15424e-08	0.000246485	8.58608
MREG	gene	protein_coding	MREG	ENSG00000118242.15	chr2	-1.21316	3.45355	-6.48827	3.68529e-08	0.000246485	8.58234
INHBA-AS1	gene	antisense	INHBA-AS1	ENSG00000224116.6	chr7	-1.5917	2.96845	-6.38361	5.37719e-08	0.000246485	8.23079
JPH1	gene	protein_coding	JPH1	ENSG00000104369.4	chr8	-1.58839	3.78098	-6.30377	7.17142e-08	0.000246485	7.97069
SEPHS1P1	gene	processed_pseudogene	SEPHS1P1	ENSG00000182722.5	chr7	-1.12978	1.80827	-6.36406	5.77018e-08	0.000246485	7.88823
RP11-863P13.5	gene	lincRNA	RP11-863P13.5	ENSG00000261193.1	chr16	-1.41336	2.37102	-6.28051	7.79874e-08	0.000246485	7.86788
PSPC1P1	gene	unprocessed_pseudogene	PSPC1P1	ENSG00000227879.2	chr13	-1.75446	1.97516	-6.17153	1.1547e-07	0.000313199	7.48352
LINC01616	gene	lincRNA	LINC01616	ENSG00000261340.1	chr11	-1.80437	2.90816	-6.13937	1.29635e-07	0.000313199	7.41242
DIAPH2	gene	protein_coding	DIAPH2	ENSG00000147202.17	chrX	-0.913557	2.70918	-6.11489	1.41565e-07	0.000313199	7.25378
DNAH10OS	gene	protein_coding	DNAH10OS	ENSG00000250091.2	chr12	-1.05788	3.34612	-6.06541	1.69118e-07	0.000340143	7.14303
LRRC57	gene	protein_coding	LRRC57	ENSG00000180979.9	chr15	-0.779884	3.81222	-5.96586	2.41739e-07	0.000407796	6.82769
ACVR1C	gene	protein_coding	ACVR1C	ENSG00000123612.15	chr2	-1.29008	2.90578	-5.94764	2.58052e-07	0.000407796	6.75564
BDNF	gene	protein_coding	BDNF	ENSG00000176697.18	chr11	-2.07529	2.76665	-5.89482	3.11808e-07	0.000425534	6.59099
UPP2-IT1	gene	sense_intronic	UPP2-IT1	ENSG00000237327.1	chr2	-1.14542	1.42704	-5.98867	2.22751e-07	0.000407796	6.56344
TLL1	gene	protein_coding	TLL1	ENSG00000038295.7	chr4	-1.45267	1.83477	-5.88771	3.19839e-07	0.000425534	6.52192
FBXO17	gene	protein_coding	FBXO17	ENSG00000269190.5	chr19	-0.626628	3.77434	-5.85471	3.59923e-07	0.000425534	6.44428
FAM117A	gene	protein_coding	FAM117A	ENSG00000121104.7	chr17	-1.06819	3.55587	-5.84453	3.73267e-07	0.000425534	6.42355
HAGLR	gene	antisense	HAGLR	ENSG00000224189.6	chr2	1.96185	3.87969	5.84248	3.76011e-07	0.000425534	6.41019
LRMP	gene	protein_coding	LRMP	ENSG00000118308.15	chr12	-1.324	2.95482	-5.77815	4.73179e-07	0.000485298	6.19043
HCG24	gene	antisense	HCG24	ENSG00000230313.1	chr6	-1.4788	1.6424	-5.83611	3.8468e-07	0.000425534	6.18825
CRTC1	gene	protein_coding	CRTC1	ENSG00000105662.15	chr19	-1.39924	6.13717	-5.77159	4.8438e-07	0.000485298	6.17159
RP11-482M8.3	gene	antisense	RP11-482M8.3	ENSG00000269935.1	chr16	-2.02781	4.45399	-5.76018	5.04514e-07	0.000485298	6.14244
CDH9	gene	protein_coding	CDH9	ENSG00000113100.9	chr5	-1.85704	2.60332	-5.73706	5.47877e-07	0.000505051	6.06101
CRHBP	gene	protein_coding	CRHBP	ENSG00000145708.10	chr5	1.57247	3.7669	5.7168	5.88913e-07	0.000521165	5.99279
CA14	gene	protein_coding	CA14	ENSG00000118298.10	chr1	1.59554	4.17386	5.67876	6.74372e-07	0.000549909	5.86711
RP6-91H8.5	gene	lincRNA	RP6-91H8.5	ENSG00000269945.1	chr14	-2.02462	1.8341	-5.68966	6.48693e-07	0.000549909	5.83459
LY86-AS1	gene	antisense	LY86-AS1	ENSG00000216863.9	chr6	-1.71886	2.02629	-5.6694	6.97218e-07	0.000549909	5.8259
UPP2	gene	protein_coding	UPP2	ENSG00000007001.12	chr2	-1.1275	2.7866	-5.66004	7.20817e-07	0.000549909	5.76326
AHRR	gene	protein_coding	AHRR	ENSG00000063438.16	chr5	-1.37462	2.19013	-5.64688	7.55365e-07	0.000557057	5.75479
DDIT4L	gene	protein_coding	DDIT4L	ENSG00000145358.6	chr4	-1.32984	3.76979	-5.59882	8.96058e-07	0.000639496	5.60338
GALNT6	gene	protein_coding	GALNT6	ENSG00000139629.15	chr12	1.42525	3.57132	5.53235	1.13431e-06	0.000694348	5.37951
PLEKHA2	gene	protein_coding	PLEKHA2	ENSG00000169499.14	chr8	-1.41906	5.16653	-5.5294	1.14623e-06	0.000694348	5.37123
B3GALT1	gene	protein_coding	B3GALT1	ENSG00000172318.5	chr2	-0.949288	3.68342	-5.50914	1.23149e-06	0.000694348	5.30526
RP11-863P13.4	gene	lincRNA	RP11-863P13.4	ENSG00000205037.2	chr16	-1.4428	2.36569	-5.50665	1.24241e-06	0.000694348	5.28416
BCR	gene	protein_coding	BCR	ENSG00000186716.20	chr22	-0.875676	5.98586	-5.49896	1.2767e-06	0.000694348	5.27124
RP11-33E12.2	gene	TEC	RP11-33E12.2	ENSG00000280099.1	chr1	-1.21547	2.58151	-5.49614	1.28947e-06	0.000694348	5.25553
POLE	gene	protein_coding	POLE	ENSG00000177084.16	chr12	-1.14848	3.23036	-5.493	1.30392e-06	0.000694348	5.25155
OPN4	gene	protein_coding	OPN4	ENSG00000122375.11	chr10	-1.24995	1.65553	-5.52686	1.15661e-06	0.000694348	5.24092
RP11-247A12.7	gene	lincRNA	RP11-247A12.7	ENSG00000268707.1	chr9	-1.32375	2.14499	-5.50012	1.27147e-06	0.000694348	5.23704
ELK1	gene	protein_coding	ELK1	ENSG00000126767.17	chrX	-1.65718	6.29213	-5.48867	1.32406e-06	0.000694348	5.22956
ESYT3	gene	protein_coding	ESYT3	ENSG00000158220.13	chr3	-1.29222	2.41756	-5.49008	1.31745e-06	0.000694348	5.22225
BTBD9	gene	protein_coding	BTBD9	ENSG00000183826.16	chr6	-1.05994	4.6401	-5.48328	1.34953e-06	0.000694348	5.21979
TAF7L	gene	protein_coding	TAF7L	ENSG00000102387.15	chrX	-1.33467	2.09458	-5.45745	1.47857e-06	0.000726933	5.10269
KCNG3	gene	protein_coding	KCNG3	ENSG00000171126.7	chr2	-1.04956	1.6721	-5.46192	1.45541e-06	0.000726933	5.073
TMEM120B	gene	protein_coding	TMEM120B	ENSG00000188735.12	chr12	-1.09248	4.17923	-5.40112	1.80384e-06	0.000867567	4.94778
RP11-423H2.3	gene	antisense	RP11-423H2.3	ENSG00000249684.5	chr5	-1.67615	2.79773	-5.38666	1.89818e-06	0.000874904	4.90002
RP11-490G2.2	gene	lincRNA	RP11-490G2.2	ENSG00000259946.1	chr1	-1.34421	1.8862	-5.38873	1.88443e-06	0.000874904	4.87627
KCNC4-AS1	gene	antisense	KCNC4-AS1	ENSG00000224965.1	chr1	-1.7353	2.19552	-5.37595	1.97125e-06	0.000890038	4.85824
PLK5	gene	protein_coding	PLK5	ENSG00000185988.11	chr19	-1.23749	3.29772	-5.36777	2.02886e-06	0.000897729	4.8378
FAM65A	gene	protein_coding	FAM65A	ENSG00000039523.19	chr16	-0.734759	6.12484	-5.34915	2.16628e-06	0.000939739	4.77644
KCNA4	gene	protein_coding	KCNA4	ENSG00000182255.6	chr11	-1.20461	2.46893	-5.33418	2.28344e-06	0.000953236	4.71407
LINC01549	gene	lincRNA	LINC01549	ENSG00000232560.6	chr21	1.49413	3.07368	5.33072	2.31141e-06	0.000953236	4.71364
NT5DC1	gene	protein_coding	NT5DC1	ENSG00000178425.13	chr6	0.945713	4.48001	5.32885	2.32665e-06	0.000953236	4.70956
NPY1R	gene	protein_coding	NPY1R	ENSG00000164128.6	chr4	-1.93327	3.53885	-5.31359	2.45481e-06	0.000968053	4.65927
SLC12A8	gene	protein_coding	SLC12A8	ENSG00000221955.10	chr3	-1.23857	2.85274	-5.3095	2.49042e-06	0.000968053	4.64489
NIPAL4	gene	protein_coding	NIPAL4	ENSG00000172548.14	chr5	1.47796	3.31374	5.30403	2.5387e-06	0.000968053	4.62783
TUBA8	gene	protein_coding	TUBA8	ENSG00000183785.14	chr22	-1.27419	2.22993	-5.30355	2.54295e-06	0.000968053	4.61189
ADAMTS16	gene	protein_coding	ADAMTS16	ENSG00000145536.15	chr5	-1.26611	1.70593	-5.29399	2.62978e-06	0.000969687	4.58698
CTD-2104P17.1	gene	transcribed_unprocessed_pseudogene	CTD-2104P17.1	ENSG00000231625.4	chr17	-1.26295	1.72905	-5.29926	2.58159e-06	0.000968053	4.56524
RP11-863P13.6	gene	lincRNA	RP11-863P13.6	ENSG00000260166.1	chr16	-1.57776	1.7458	-5.28551	2.7093e-06	0.000982631	4.51063
LLGL2	gene	protein_coding	LLGL2	ENSG00000073350.13	chr17	1.07666	3.43938	5.26749	2.88609e-06	0.00102559	4.50172
EPHA7	gene	protein_coding	EPHA7	ENSG00000135333.13	chr6	-1.41195	3.09425	-5.26411	2.92046e-06	0.00102559	4.49707
KLHL4	gene	protein_coding	KLHL4	ENSG00000102271.13	chrX	1.19174	4.0763	5.25109	3.05685e-06	0.00105671	4.45452
MYO5B	gene	protein_coding	MYO5B	ENSG00000167306.19	chr18	-1.19359	2.10715	-5.24245	3.15087e-06	0.00107246	4.41893
ADRA1B	gene	protein_coding	ADRA1B	ENSG00000170214.3	chr5	-1.61384	3.15588	-5.21866	3.42457e-06	0.0011276	4.34829
RP11-9G1.3	gene	lincRNA	RP11-9G1.3	ENSG00000250241.5	chr4	0.880123	3.40737	5.21803	3.43214e-06	0.0011276	4.34509
LRP2	gene	protein_coding	LRP2	ENSG00000081479.12	chr2	1.705	3.47908	5.21524	3.46578e-06	0.0011276	4.33771
RHOBTB1	gene	protein_coding	RHOBTB1	ENSG00000072422.16	chr10	0.820602	3.99395	5.2075	3.56092e-06	0.00113675	4.31247
SLC37A1	gene	protein_coding	SLC37A1	ENSG00000160190.13	chr21	-0.668253	3.28057	-5.1935	3.73951e-06	0.00115172	4.26204
CTD-2297D10.2	gene	antisense	CTD-2297D10.2	ENSG00000250579.1	chr5	-1.46042	1.88221	-5.19092	3.77345e-06	0.00115172	4.25539
RP11-380L11.4	gene	antisense	RP11-380L11.4	ENSG00000270028.1	chr12	-1.19835	5.35549	-5.1889	3.80019e-06	0.00115172	4.25032
AC008069.1	gene	lincRNA	AC008069.1	ENSG00000223536.5	chr2	-1.25154	1.41811	-5.20464	3.59667e-06	0.00113675	4.21359
MYO1E	gene	protein_coding	MYO1E	ENSG00000157483.8	chr15	1.10423	3.99199	5.16495	4.13168e-06	0.00118163	4.1731
LGR5	gene	protein_coding	LGR5	ENSG00000139292.12	chr12	1.44625	3.31698	5.16371	4.1496e-06	0.00118163	4.16996
ADRA1A	gene	protein_coding	ADRA1A	ENSG00000120907.17	chr8	-1.06737	2.22176	-5.16191	4.17588e-06	0.00118163	4.15644
GRM1	gene	protein_coding	GRM1	ENSG00000152822.13	chr6	-1.53497	3.02059	-5.15894	4.21926e-06	0.00118163	4.15331
THOC3	gene	protein_coding	THOC3	ENSG00000051596.9	chr5	-1.92139	3.7256	-5.15894	4.21933e-06	0.00118163	4.15314
TARID	gene	antisense	TARID	ENSG00000227954.6	chr6	-1.29716	1.25141	-5.168	4.08796e-06	0.00118163	4.13842
LINC01445	gene	lincRNA	LINC01445	ENSG00000231427.5	chr7	1.57455	3.11173	5.14251	4.46816e-06	0.00122042	4.10113
RP11-87E22.2	gene	antisense	RP11-87E22.2	ENSG00000248738.6	chr8	-1.45822	1.37112	-5.15072	4.34212e-06	0.00120081	4.09711
STK35	gene	protein_coding	STK35	ENSG00000125834.12	chr20	-0.494586	4.49073	-5.13444	4.59567e-06	0.00122844	4.07148
SGCG	gene	protein_coding	SGCG	ENSG00000102683.7	chr13	-1.15999	1.8061	-5.13364	4.60858e-06	0.00122844	4.06719
NMNAT3	gene	protein_coding	NMNAT3	ENSG00000163864.15	chr3	-0.686383	3.83745	-5.10337	5.12102e-06	0.00132454	3.97154
SMIM5	gene	protein_coding	SMIM5	ENSG00000204323.5	chr17	1.31464	3.20102	5.10032	5.17568e-06	0.00132454	3.96363
RRN3P3	gene	transcribed_unprocessed_pseudogene	RRN3P3	ENSG00000257122.5	chr16	-0.898992	3.22255	-5.09526	5.26754e-06	0.00132454	3.94797
HPN	gene	protein_coding	HPN	ENSG00000105707.13	chr19	1.19694	3.7332	5.09558	5.26167e-06	0.00132454	3.94781
AGFG2	gene	protein_coding	AGFG2	ENSG00000106351.12	chr7	-0.847809	5.03028	-5.08979	5.36875e-06	0.00132454	3.92637
PCBP3	gene	protein_coding	PCBP3	ENSG00000183570.16	chr21	-1.11837	3.39273	-5.08875	5.38821e-06	0.00132454	3.92436
RP11-345N11.1	gene	sense_intronic	RP11-345N11.1	ENSG00000278840.1	chr15	-1.17931	2.08216	-5.0902	5.36105e-06	0.00132454	3.87814
ULBP2	gene	protein_coding	ULBP2	ENSG00000131015.4	chr6	-1.18609	2.52765	-5.07299	5.69158e-06	0.00138201	3.86832
LRRC63	gene	protein_coding	LRRC63	ENSG00000173988.12	chr13	0.993036	2.45005	5.07021	5.74694e-06	0.00138201	3.86394
RP11-1246C19.1	gene	lincRNA	RP11-1246C19.1	ENSG00000273230.1	chr7	-0.86222	3.36445	-5.02074	6.82305e-06	0.00161802	3.7054
RP11-496D24.2	gene	lincRNA	RP11-496D24.2	ENSG00000261121.1	chr4	1.37892	2.98754	5.01707	6.91045e-06	0.00161802	3.69589
SLC35F2	gene	protein_coding	SLC35F2	ENSG00000110660.14	chr11	-0.78267	3.1668	-5.01249	7.0209e-06	0.00161802	3.68121
PITPNM2	gene	protein_coding	PITPNM2	ENSG00000090975.12	chr12	-1.00119	4.54434	-5.01317	7.00443e-06	0.00161802	3.67662
FAM95C	gene	lincRNA	FAM95C	ENSG00000273036.2	chr9	2.04476	4.8607	5.00511	7.20273e-06	0.00163219	3.65429
MTMR1	gene	protein_coding	MTMR1	ENSG00000063601.16	chrX	-0.54875	4.94383	-5.00109	7.30368e-06	0.00163219	3.63737
ZFYVE28	gene	protein_coding	ZFYVE28	ENSG00000159733.13	chr4	-0.679816	3.81627	-4.98819	7.6372e-06	0.00165652	3.6008
C3orf67-AS1	gene	antisense	C3orf67-AS1	ENSG00000242428.5	chr3	-0.969586	1.43371	-5.00237	7.27146e-06	0.00163219	3.58913
RP11-333I13.1	gene	lincRNA	RP11-333I13.1	ENSG00000260977.1	chr2	-0.969565	2.26754	-4.9929	7.51375e-06	0.00165652	3.58163
SLC27A2	gene	protein_coding	SLC27A2	ENSG00000140284.10	chr15	-1.20403	2.66498	-4.98126	7.82229e-06	0.00166404	3.58064
RP11-805F19.3	gene	TEC	RP11-805F19.3	ENSG00000279042.1	chr18	-2.2531	2.49986	-4.98132	7.82074e-06	0.00166404	3.56365
IGSF10	gene	protein_coding	IGSF10	ENSG00000152580.8	chr3	-1.09689	1.64045	-4.98901	7.61557e-06	0.00165652	3.56142
PRKCQ-AS1	gene	processed_transcript	PRKCQ-AS1	ENSG00000237943.6	chr10	1.10112	3.6854	4.97485	7.99769e-06	0.00167799	3.5573
DUSP9	gene	protein_coding	DUSP9	ENSG00000130829.17	chrX	-1.20925	3.28878	-4.97251	8.06273e-06	0.00167799	3.55182
RASGRP3	gene	protein_coding	RASGRP3	ENSG00000152689.17	chr2	1.47126	4.87434	4.97062	8.11541e-06	0.00167799	3.54328
KCTD16	gene	protein_coding	KCTD16	ENSG00000183775.10	chr5	-1.21275	3.1873	-4.95861	8.45935e-06	0.00171556	3.50476
COL2A1	gene	protein_coding	COL2A1	ENSG00000139219.17	chr12	-1.41879	1.52638	-4.95482	8.5708e-06	0.00171556	3.48858
MYH7B	gene	protein_coding	MYH7B	ENSG00000078814.15	chr20	0.964346	4.01642	4.95046	8.70074e-06	0.00171556	3.47942
BTBD16	gene	protein_coding	BTBD16	ENSG00000138152.8	chr10	1.0814	2.60077	4.95315	8.62031e-06	0.00171556	3.47668
ANKRD26P3	gene	unprocessed_pseudogene	ANKRD26P3	ENSG00000237636.2	chr13	-1.03321	1.12088	-4.96652	8.23121e-06	0.00168618	3.47304
DTWD1	gene	protein_coding	DTWD1	ENSG00000104047.14	chr15	-0.714061	3.439	-4.94842	8.76235e-06	0.00171556	3.47272
RP11-315O6.1	gene	antisense	RP11-315O6.1	ENSG00000255337.1	chr11	0.947227	3.80692	4.92754	9.41655e-06	0.00182095	3.40966
MAMLD1	gene	protein_coding	MAMLD1	ENSG00000013619.13	chrX	-0.787461	4.18633	-4.92605	9.46523e-06	0.00182095	3.39741
SH3TC2	gene	protein_coding	SH3TC2	ENSG00000169247.11	chr5	1.29455	3.33176	4.92259	9.57872e-06	0.00182689	3.39153
RP11-521D12.5	gene	lincRNA	RP11-521D12.5	ENSG00000243491.1	chr2	-1.16628	1.83271	-4.91456	9.84738e-06	0.00186208	3.3631
RP5-907C10.3	gene	TEC	RP5-907C10.3	ENSG00000279419.1	chr7	1.53125	4.79246	4.91013	9.99904e-06	0.0018728	3.34758
RP11-526D8.11	gene	unprocessed_pseudogene	RP11-526D8.11	ENSG00000275318.1	chr9	-1.55381	3.71287	-4.90768	1.00835e-05	0.0018728	3.33661
FLRT3	gene	protein_coding	FLRT3	ENSG00000125848.9	chr20	-1.2844	3.10997	-4.90555	1.0158e-05	0.0018728	3.33249
KCNC4	gene	protein_coding	KCNC4	ENSG00000116396.14	chr1	-0.966646	3.34777	-4.90271	1.02578e-05	0.00187556	3.32729
RP11-862L9.2	gene	TEC	RP11-862L9.2	ENSG00000279811.1	chr18	1.11872	2.65282	4.8991	1.03861e-05	0.00188345	3.31801
LYPD6B	gene	protein_coding	LYPD6B	ENSG00000150556.16	chr2	-1.39699	2.3643	-4.89431	1.05586e-05	0.00189917	3.30189
IGSF1	gene	protein_coding	IGSF1	ENSG00000147255.18	chrX	-1.21416	2.7417	-4.88235	1.1002e-05	0.00192841	3.26534
SNHG14	gene	processed_transcript	SNHG14	ENSG00000224078.13	chr15	-0.564513	4.15699	-4.88228	1.10045e-05	0.00192841	3.25792
RP11-416N2.4	gene	antisense	RP11-416N2.4	ENSG00000273108.1	chr10	-1.40356	3.69384	-4.87919	1.11224e-05	0.00192841	3.25304
CTB-113P19.5	gene	lincRNA	CTB-113P19.5	ENSG00000272112.1	chr5	-0.955675	3.22293	-4.87828	1.11569e-05	0.00192841	3.25292
AF064858.8	gene	lincRNA	AF064858.8	ENSG00000235888.1	chr21	-0.998556	1.86323	-4.88101	1.10529e-05	0.00192841	3.2201
CENPW	gene	protein_coding	CENPW	ENSG00000203760.8	chr6	-0.950607	2.9717	-4.8671	1.15943e-05	0.00198846	3.21648
WNK4	gene	protein_coding	WNK4	ENSG00000126562.16	chr17	-1.21497	2.06878	-4.85791	1.19661e-05	0.00202517	3.18699
POSTN	gene	protein_coding	POSTN	ENSG00000133110.14	chr13	-1.35577	1.71241	-4.85729	1.19914e-05	0.00202517	3.18603
PDPK1	gene	protein_coding	PDPK1	ENSG00000140992.18	chr16	-0.67077	4.94055	-4.8544	1.21108e-05	0.00202984	3.16401
CTSLP8	gene	unprocessed_pseudogene	CTSLP8	ENSG00000234575.1	chr9	-1.89968	1.55777	-4.8444	1.25339e-05	0.00208496	3.14283
FAM13C	gene	protein_coding	FAM13C	ENSG00000148541.12	chr10	1.00129	4.66715	4.84083	1.26882e-05	0.00209488	3.12474
RAP2B	gene	protein_coding	RAP2B	ENSG00000181467.4	chr3	-0.914533	4.08209	-4.83396	1.29909e-05	0.00211832	3.10028
ZNF675	gene	protein_coding	ZNF675	ENSG00000197372.9	chr19	-0.493112	3.04811	-4.83005	1.31662e-05	0.0021262	3.10023
CDK5RAP2	gene	protein_coding	CDK5RAP2	ENSG00000136861.17	chr9	0.611513	4.8974	4.83327	1.30217e-05	0.00211832	3.0973
FAM201A	gene	antisense	FAM201A	ENSG00000204860.4	chr9	1.06906	3.05105	4.82458	1.3415e-05	0.00213043	3.08268
AOC2	gene	protein_coding	AOC2	ENSG00000131480.8	chr17	-0.909777	2.48876	-4.82336	1.34715e-05	0.00213043	3.07121
SUDS3P1	gene	processed_pseudogene	SUDS3P1	ENSG00000249129.1	chr5	-1.27538	1.82832	-4.82136	1.3564e-05	0.00213043	3.0697
STK17B	gene	protein_coding	STK17B	ENSG00000081320.10	chr2	-0.939685	2.94887	-4.81857	1.36944e-05	0.00213363	3.06391
ZC3H8	gene	protein_coding	ZC3H8	ENSG00000144161.12	chr2	-0.549963	3.81376	-4.81382	1.39189e-05	0.00215344	3.04033
TSPAN8	gene	protein_coding	TSPAN8	ENSG00000127324.8	chr12	1.30017	2.66951	4.8084	1.41795e-05	0.0021635	3.03011
RP11-640L9.2	gene	TEC	RP11-640L9.2	ENSG00000281100.1	chr3	-1.0636	1.6884	-4.82107	1.35776e-05	0.00213043	3.02809
IPO5P1	gene	transcribed_processed_pseudogene	IPO5P1	ENSG00000269837.1	chr19	-1.09764	4.48604	-4.81047	1.40797e-05	0.00216318	3.02347
CTB-78F1.1	gene	antisense	CTB-78F1.1	ENSG00000254187.1	chr5	-1.37264	2.18089	-4.79847	1.46699e-05	0.00220787	2.99522
INSIG2	gene	protein_coding	INSIG2	ENSG00000125629.14	chr2	-0.563675	4.7799	-4.80124	1.45312e-05	0.00220197	2.99473
RP4-740C4.7	gene	sense_intronic	RP4-740C4.7	ENSG00000272420.1	chr1	-1.09969	3.7095	-4.79226	1.49848e-05	0.00224002	2.97143
LDLRAP1	gene	protein_coding	LDLRAP1	ENSG00000157978.11	chr1	1.47344	4.77394	4.7849	1.53663e-05	0.00228163	2.94851
RP11-80P20.3	gene	TEC	RP11-80P20.3	ENSG00000280399.1	chr3	-1.33618	1.91324	-4.77999	1.56264e-05	0.00228952	2.93781
FAM153B	gene	protein_coding	FAM153B	ENSG00000182230.11	chr5	-1.7166	3.25551	-4.78156	1.55428e-05	0.00228952	2.93662
ZNF519	gene	protein_coding	ZNF519	ENSG00000175322.11	chr18	-0.78241	2.44979	-4.77174	1.6073e-05	0.00233946	2.90012
TTLL11	gene	protein_coding	TTLL11	ENSG00000175764.14	chr9	1.13129	4.23049	4.75759	1.68688e-05	0.00243926	2.85903
PLS3	gene	protein_coding	PLS3	ENSG00000102024.17	chrX	0.728834	6.27799	4.7485	1.73997e-05	0.00249967	2.8356
PRR5L	gene	protein_coding	PRR5L	ENSG00000135362.13	chr11	1.04069	3.66228	4.74397	1.76706e-05	0.00251133	2.81982
HBS1L	gene	protein_coding	HBS1L	ENSG00000112339.14	chr6	0.791025	4.81432	4.74301	1.77287e-05	0.00251133	2.81047
DGKB	gene	protein_coding	DGKB	ENSG00000136267.13	chr7	-1.18587	3.55286	-4.74148	1.78213e-05	0.00251133	2.80733
LINC00314	gene	lincRNA	LINC00314	ENSG00000178457.3	chr21	-1.58064	1.50506	-4.73472	1.82369e-05	0.0025217	2.80037
SIPA1L1	gene	protein_coding	SIPA1L1	ENSG00000197555.9	chr14	-0.80027	5.37233	-4.73804	1.80313e-05	0.0025217	2.79659
SYNJ2	gene	protein_coding	SYNJ2	ENSG00000078269.14	chr6	1.21957	5.70883	4.73644	1.81304e-05	0.0025217	2.79615
PCDHB14	gene	protein_coding	PCDHB14	ENSG00000120327.6	chr5	-0.553812	3.18145	-4.72632	1.8766e-05	0.00256284	2.77393
TCAF1	gene	protein_coding	TCAF1	ENSG00000198420.9	chr7	-0.829862	4.55752	-4.72932	1.85753e-05	0.00255254	2.76612
CNGB1	gene	protein_coding	CNGB1	ENSG00000070729.13	chr16	-2.20058	2.81009	-4.7209	1.91158e-05	0.00259458	2.74317
ZCCHC18	gene	protein_coding	ZCCHC18	ENSG00000166707.10	chrX	-0.632389	3.33194	-4.71699	1.93718e-05	0.0026133	2.74082
LINC01123	gene	lincRNA	LINC01123	ENSG00000204588.5	chr2	-1.14206	2.91139	-4.71276	1.96526e-05	0.00261924	2.7287
C1QL3	gene	protein_coding	C1QL3	ENSG00000165985.9	chr10	-1.87081	3.14122	-4.71416	1.95592e-05	0.00261924	2.72112
BCL11B	gene	protein_coding	BCL11B	ENSG00000127152.17	chr14	-1.17696	3.69714	-4.69041	2.12037e-05	0.00279559	2.64297
ZFP57	gene	protein_coding	ZFP57	ENSG00000204644.9	chr6	1.20925	3.95066	4.68658	2.14812e-05	0.00279559	2.63913
SEMA5B	gene	protein_coding	SEMA5B	ENSG00000082684.14	chr3	-1.10973	3.81378	-4.68801	2.13772e-05	0.00279559	2.63684
TP53TG5	gene	protein_coding	TP53TG5	ENSG00000124251.10	chr20	1.16835	3.4106	4.677	2.21917e-05	0.00285448	2.61521
RP11-85O21.5	gene	antisense	RP11-85O21.5	ENSG00000234921.1	chr9	-0.784503	1.9327	-4.68736	2.14247e-05	0.00279559	2.61332
SCNN1G	gene	protein_coding	SCNN1G	ENSG00000166828.2	chr16	-1.33222	1.4932	-4.67861	2.20707e-05	0.00285448	2.59957
TRIM54	gene	protein_coding	TRIM54	ENSG00000138100.13	chr2	-1.70373	2.78478	-4.65313	2.4063e-05	0.0030596	2.53483
HPSE2	gene	protein_coding	HPSE2	ENSG00000172987.12	chr10	1.58647	3.2105	4.65466	2.39379e-05	0.0030596	2.52696
RP4-630C24.3	gene	antisense	RP4-630C24.3	ENSG00000241345.1	chr7	0.956326	2.26244	4.64493	2.47403e-05	0.00307926	2.52028
FCRLB	gene	protein_coding	FCRLB	ENSG00000162746.14	chr1	-0.73066	2.48832	-4.64381	2.48346e-05	0.00307926	2.51612
SSTR3	gene	protein_coding	SSTR3	ENSG00000278195.1	chr22	-1.20149	2.53855	-4.6433	2.48773e-05	0.00307926	2.51375
SCART1	gene	protein_coding	SCART1	ENSG00000214279.13	chr10	-2.11957	2.98474	-4.6468	2.4584e-05	0.00307926	2.50662
PRB2	gene	protein_coding	PRB2	ENSG00000121335.11	chr12	-1.22746	1.98811	-4.64287	2.49136e-05	0.00307926	2.50489
ANKRD18A	gene	protein_coding	ANKRD18A	ENSG00000180071.19	chr9	1.14213	2.45626	4.63611	2.54902e-05	0.00313303	2.49329
RNF125	gene	protein_coding	RNF125	ENSG00000101695.8	chr18	0.956625	3.08087	4.63248	2.58053e-05	0.00313602	2.47507
NAAA	gene	protein_coding	NAAA	ENSG00000138744.14	chr4	-0.67998	3.62687	-4.63094	2.59398e-05	0.00313602	2.46065
SLC25A13	gene	protein_coding	SLC25A13	ENSG00000004864.13	chr7	0.883687	4.29186	4.63113	2.59236e-05	0.00313602	2.45787
PTH2R	gene	protein_coding	PTH2R	ENSG00000144407.9	chr2	-1.36537	2.14743	-4.6248	2.64845e-05	0.00314966	2.45654
ZFPM1	gene	protein_coding	ZFPM1	ENSG00000179588.8	chr16	-0.887083	3.22325	-4.62327	2.66221e-05	0.00314966	2.45223
NIPAL3	gene	protein_coding	NIPAL3	ENSG00000001461.16	chr1	1.12523	6.09046	4.62421	2.65376e-05	0.00314966	2.44767
XXyac-YM21GA2.3	gene	antisense	XXyac-YM21GA2.3	ENSG00000233884.1	chr9	-1.42621	1.17919	-4.62049	2.68728e-05	0.00316242	2.4444
LRRC7	gene	protein_coding	LRRC7	ENSG00000033122.18	chr1	-0.844174	4.04161	-4.62761	2.62336e-05	0.00314966	2.4441
RP1-63M2.7	gene	lincRNA	RP1-63M2.7	ENSG00000275223.1	chr20	-0.88769	2.3934	-4.60479	2.83368e-05	0.00327237	2.3962
AGTPBP1	gene	protein_coding	AGTPBP1	ENSG00000135049.15	chr9	0.85644	5.57061	4.60952	2.7888e-05	0.0032601	2.39279
DISP3	gene	protein_coding	DISP3	ENSG00000204624.7	chr1	-1.09794	2.97392	-4.60836	2.79976e-05	0.0032601	2.3891
MRPL19	gene	protein_coding	MRPL19	ENSG00000115364.13	chr2	0.491753	4.74108	4.60342	2.84682e-05	0.00327237	2.36722
KIAA1324L	gene	protein_coding	KIAA1324L	ENSG00000164659.14	chr7	0.92802	4.42743	4.60261	2.85467e-05	0.00327237	2.3671
ANKDD1A	gene	protein_coding	ANKDD1A	ENSG00000166839.16	chr15	-0.652273	4.37997	-4.59756	2.90376e-05	0.0032992	2.35066
RP11-983P16.4	gene	antisense	RP11-983P16.4	ENSG00000257337.6	chr12	0.893704	4.70714	4.59713	2.9079e-05	0.0032992	2.34995
PHLPP2	gene	protein_coding	PHLPP2	ENSG00000040199.18	chr16	-0.617458	3.74502	-4.59405	2.93832e-05	0.00331671	2.34235
RP11-482D24.3	gene	antisense	RP11-482D24.3	ENSG00000257918.1	chr12	-0.741196	1.84186	-4.58792	2.99973e-05	0.00335182	2.33133
CYP2B7P	gene	transcribed_unprocessed_pseudogene	CYP2B7P	ENSG00000256612.7	chr19	-0.932693	2.23031	-4.58851	2.99379e-05	0.00335182	2.32962
ANXA4	gene	protein_coding	ANXA4	ENSG00000196975.15	chr2	0.682825	4.78763	4.5839	3.04061e-05	0.00338042	2.30794
NRN1	gene	protein_coding	NRN1	ENSG00000124785.8	chr6	-1.03413	7.84953	-4.57058	3.18028e-05	0.00350052	2.2911
MKL2	gene	protein_coding	MKL2	ENSG00000186260.16	chr16	-1.14054	5.01387	-4.57107	3.17497e-05	0.00350052	2.2683
HIPK4	gene	protein_coding	HIPK4	ENSG00000160396.8	chr19	-1.34313	3.588	-4.56684	3.22058e-05	0.00352734	2.2539
STEAP2	gene	protein_coding	STEAP2	ENSG00000157214.13	chr7	-0.996575	3.44414	-4.5621	3.27239e-05	0.00356642	2.25346
ASPA	gene	protein_coding	ASPA	ENSG00000108381.10	chr17	1.59751	6.08954	4.55449	3.35728e-05	0.00363132	2.22977
SOWAHA	gene	protein_coding	SOWAHA	ENSG00000198944.5	chr5	-1.25723	7.30174	-4.55238	3.38117e-05	0.00363132	2.22754
PNMA5	gene	protein_coding	PNMA5	ENSG00000198883.11	chrX	-1.47927	3.32152	-4.55251	3.37972e-05	0.00363132	2.21008
RP11-1E11.1	gene	processed_pseudogene	RP11-1E11.1	ENSG00000204429.4	chr9	-1.8914	1.63089	-4.54323	3.48679e-05	0.00367729	2.19702
NHSL2	gene	protein_coding	NHSL2	ENSG00000204131.9	chrX	-0.722379	2.60462	-4.5397	3.52846e-05	0.0036997	2.19628
PCSK6	gene	protein_coding	PCSK6	ENSG00000140479.16	chr15	1.4501	4.02291	4.544	3.47779e-05	0.00367729	2.18831
ANKRD20A19P	gene	transcribed_unprocessed_pseudogene	ANKRD20A19P	ENSG00000196593.9	chr13	-2.82514	2.9583	-4.54292	3.49046e-05	0.00367729	2.18473
MESP1	gene	protein_coding	MESP1	ENSG00000166823.5	chr15	-0.817656	3.90228	-4.54397	3.47814e-05	0.00367729	2.18388
OPRD1	gene	protein_coding	OPRD1	ENSG00000116329.10	chr1	-1.10411	1.93626	-4.53534	3.58054e-05	0.00371906	2.18227
RP11-284N8.3	gene	lincRNA	RP11-284N8.3	ENSG00000259834.1	chr1	-1.23861	3.26537	-4.5372	3.55824e-05	0.00371332	2.1632
EMX1	gene	protein_coding	EMX1	ENSG00000135638.13	chr2	-1.00173	2.99072	-4.53086	3.6348e-05	0.00374783	2.15943
RP11-81H3.2	gene	lincRNA	RP11-81H3.2	ENSG00000251138.6	chr12	1.03509	2.49574	4.52353	3.72536e-05	0.00376347	2.14666
CLASP1	gene	protein_coding	CLASP1	ENSG00000074054.17	chr2	-0.462598	5.38836	-4.53026	3.64213e-05	0.00374783	2.14137
ANXA11	gene	protein_coding	ANXA11	ENSG00000122359.17	chr10	-0.774182	5.44975	-4.52647	3.68878e-05	0.00375279	2.13216
GALNT16	gene	protein_coding	GALNT16	ENSG00000100626.16	chr14	-1.09065	4.73083	-4.52575	3.69764e-05	0.00375279	2.12877
MGAT5	gene	protein_coding	MGAT5	ENSG00000152127.8	chr2	0.602803	5.08681	4.52574	3.69784e-05	0.00375279	2.12491
PIEZO2	gene	protein_coding	PIEZO2	ENSG00000154864.11	chr18	1.11569	3.23772	4.52019	3.7674e-05	0.00378863	2.11973
NOL4	gene	protein_coding	NOL4	ENSG00000101746.15	chr18	-0.971794	3.64506	-4.51396	3.84696e-05	0.00385022	2.09404
CCDC85A	gene	protein_coding	CCDC85A	ENSG00000055813.5	chr2	-1.43098	4.44722	-4.51268	3.86345e-05	0.00385022	2.08858
RP11-173C1.1	gene	antisense	RP11-173C1.1	ENSG00000269210.2	chr2	-0.869578	2.71973	-4.5075	3.93116e-05	0.00388273	2.08815
MYO1D	gene	protein_coding	MYO1D	ENSG00000176658.16	chr17	1.19063	4.32889	4.50588	3.95258e-05	0.00388653	2.06821
ULK1	gene	protein_coding	ULK1	ENSG00000177169.9	chr12	-0.847631	6.10033	-4.50233	3.99985e-05	0.00391561	2.0625
RP5-965G21.3	gene	lincRNA	RP5-965G21.3	ENSG00000277938.1	chr20	-0.949035	2.78682	-4.49592	4.08675e-05	0.00393663	2.05657
RP1-40E16.9	gene	lincRNA	RP1-40E16.9	ENSG00000230269.6	chr6	-0.873274	2.22307	-4.49328	4.12302e-05	0.00394882	2.05011
RP3-412A9.12	gene	processed_pseudogene	RP3-412A9.12	ENSG00000235573.2	chr22	-1.38064	1.05782	-4.50889	3.91293e-05	0.00388205	2.04782
SMIM6	gene	protein_coding	SMIM6	ENSG00000259120.2	chr17	1.09769	3.17915	4.4955	4.0925e-05	0.00393663	2.04683
STAMBP	gene	protein_coding	STAMBP	ENSG00000124356.15	chr2	0.582055	4.61554	4.49763	4.0634e-05	0.00393663	2.03645
LAMB1	gene	protein_coding	LAMB1	ENSG00000091136.13	chr7	-1.35734	3.76236	-4.49739	4.06665e-05	0.00393663	2.03588
RP11-499A10.3	gene	lincRNA	RP11-499A10.3	ENSG00000275286.1	chr12	-1.36317	3.00922	-4.4855	4.23176e-05	0.00399172	2.01998
ZDHHC19	gene	protein_coding	ZDHHC19	ENSG00000163958.13	chr3	-1.34709	2.10526	-4.48243	4.27541e-05	0.00399172	2.01695
ITGA2	gene	protein_coding	ITGA2	ENSG00000164171.10	chr5	1.04116	3.27088	4.48236	4.2764e-05	0.00399172	2.00645
S1PR5	gene	protein_coding	S1PR5	ENSG00000180739.13	chr19	1.50126	5.7084	4.48141	4.29003e-05	0.00399172	1.99841
TRIM60P18	gene	unprocessed_pseudogene	TRIM60P18	ENSG00000227986.1	chr7	-0.610811	3.12494	-4.47514	4.38105e-05	0.00399172	1.99081
COL9A2	gene	protein_coding	COL9A2	ENSG00000049089.13	chr1	1.11126	7.19709	4.47222	4.42395e-05	0.00399172	1.98198
SNAPC3	gene	protein_coding	SNAPC3	ENSG00000164975.15	chr9	-0.425969	4.81291	-4.4809	4.29737e-05	0.00399172	1.98191
LDB3	gene	protein_coding	LDB3	ENSG00000122367.19	chr10	1.27512	4.66915	4.47913	4.32287e-05	0.00399172	1.9817
RP11-478C6.6	gene	processed_pseudogene	RP11-478C6.6	ENSG00000251188.1	chr4	-1.219	3.17026	-4.46764	4.49222e-05	0.00400749	1.97541
SLC9A5	gene	protein_coding	SLC9A5	ENSG00000135740.16	chr16	-0.85883	3.47299	-4.4767	4.35814e-05	0.00399172	1.9747
MPPED2	gene	protein_coding	MPPED2	ENSG00000066382.16	chr11	-0.823673	3.25884	-4.47203	4.42677e-05	0.00399172	1.97413
RHBDL2	gene	protein_coding	RHBDL2	ENSG00000158315.10	chr1	0.875793	3.89826	4.47519	4.38026e-05	0.00399172	1.97213
DCLK3	gene	protein_coding	DCLK3	ENSG00000163673.7	chr3	-1.09116	1.50571	-4.46613	4.51491e-05	0.00401156	1.97165
RP11-116N8.1	gene	sense_overlapping	RP11-116N8.1	ENSG00000258342.1	chr14	0.936792	2.65025	4.47003	4.4565e-05	0.00399172	1.97028
NPHP4	gene	protein_coding	NPHP4	ENSG00000131697.17	chr1	-0.584249	3.8798	-4.47509	4.3818e-05	0.00399172	1.96793
SH2D5	gene	protein_coding	SH2D5	ENSG00000189410.11	chr1	-1.38093	4.36932	-4.47429	4.39343e-05	0.00399172	1.96301
TRIM11	gene	protein_coding	TRIM11	ENSG00000154370.15	chr1	-0.784737	3.68196	-4.47074	4.44587e-05	0.00399172	1.95669
FGD1	gene	protein_coding	FGD1	ENSG00000102302.7	chrX	-0.593143	4.44139	-4.47027	4.45295e-05	0.00399172	1.94975
TMEM125	gene	protein_coding	TMEM125	ENSG00000179178.10	chr1	1.68381	5.57532	4.46281	4.56533e-05	0.00404013	1.94945
ZNF831	gene	protein_coding	ZNF831	ENSG00000124203.6	chr20	-0.83459	1.7526	-4.45656	4.66156e-05	0.00404295	1.94128
CHST5	gene	protein_coding	CHST5	ENSG00000135702.14	chr16	-0.689461	2.79087	-4.45601	4.67022e-05	0.00404295	1.93967
CMTM5	gene	protein_coding	CMTM5	ENSG00000166091.19	chr14	1.36497	6.95728	4.45666	4.66008e-05	0.00404295	1.9385
RALGPS2	gene	protein_coding	RALGPS2	ENSG00000116191.17	chr1	-0.66139	3.20101	-4.45538	4.68008e-05	0.00404295	1.91948
FAM153C	gene	protein_coding	FAM153C	ENSG00000204677.10	chr5	-1.67076	3.24984	-4.45895	4.62451e-05	0.00404295	1.91927
HOXD1	gene	protein_coding	HOXD1	ENSG00000128645.14	chr2	1.18767	2.16596	4.4515	4.74096e-05	0.00404441	1.91909
CACNA1C	gene	protein_coding	CACNA1C	ENSG00000151067.21	chr12	-0.812526	2.92945	-4.45075	4.75296e-05	0.00404441	1.91769
SDCBP2	gene	protein_coding	SDCBP2	ENSG00000125775.14	chr20	-0.736945	5.27907	-4.45733	4.6497e-05	0.00404295	1.91029
LINC01551	gene	lincRNA	LINC01551	ENSG00000186960.10	chr14	-0.663696	3.17848	-4.44673	4.81706e-05	0.00408324	1.90464
DGCR9	gene	lincRNA	DGCR9	ENSG00000273032.1	chr22	-1.4362	4.0578	-4.45356	4.70861e-05	0.00404295	1.89974
2021-09-08	gene	protein_coding	2021-09-08	ENSG00000164402.13	chr5	0.878458	7.94032	4.44294	4.87836e-05	0.00410375	1.8997
MYO15B	gene	protein_coding	MYO15B	ENSG00000266714.6	chr17	0.816387	5.27506	4.45317	4.71471e-05	0.00404295	1.89552
C4orf50	gene	protein_coding	C4orf50	ENSG00000181215.14	chr4	-1.01005	3.00407	-4.44349	4.86942e-05	0.00410375	1.89173
LINC00622	gene	sense_overlapping	LINC00622	ENSG00000260941.1	chr1	-1.05231	2.46472	-4.43501	5.00914e-05	0.00412158	1.87588
GPRIN1	gene	protein_coding	GPRIN1	ENSG00000169258.6	chr5	-1.56433	4.93241	-4.44028	4.92187e-05	0.00412158	1.87182
IWS1	gene	protein_coding	IWS1	ENSG00000163166.14	chr2	0.577754	5.88997	4.43771	4.96428e-05	0.00412158	1.85711
CTD-2228A4.1	gene	lincRNA	CTD-2228A4.1	ENSG00000271892.1	chr5	-1.53805	3.74334	-4.43881	4.94604e-05	0.00412158	1.85355
RP1-283K11.2	gene	antisense	RP1-283K11.2	ENSG00000234567.1	chr6	-1.28624	1.15731	-4.43442	5.01897e-05	0.00412158	1.85343
PLEKHG5	gene	protein_coding	PLEKHG5	ENSG00000171680.21	chr1	-1.21977	5.42569	-4.43479	5.01276e-05	0.00412158	1.85099
PDE8A	gene	protein_coding	PDE8A	ENSG00000073417.14	chr15	1.08309	6.18346	4.43313	5.04055e-05	0.00412158	1.84485
MTMR2	gene	protein_coding	MTMR2	ENSG00000087053.18	chr11	0.588361	4.92368	4.43265	5.04858e-05	0.00412158	1.83461
ZNF746	gene	protein_coding	ZNF746	ENSG00000181220.15	chr7	-0.41979	3.68386	-4.42242	5.22374e-05	0.0042489	1.81248
BVES	gene	protein_coding	BVES	ENSG00000112276.13	chr6	0.869202	3.31804	4.41626	5.33186e-05	0.00430519	1.81014
RP11-416I2.1	gene	lincRNA	RP11-416I2.1	ENSG00000260328.1	chr17	-1.33474	2.8932	-4.41892	5.28496e-05	0.00428295	1.79908
SLCO1A2	gene	protein_coding	SLCO1A2	ENSG00000084453.16	chr12	1.40516	6.85342	4.41334	5.3839e-05	0.00432252	1.79834
ZNF341	gene	protein_coding	ZNF341	ENSG00000131061.13	chr20	-0.578368	3.53475	-4.41178	5.41194e-05	0.00432252	1.78462
FOLH1	gene	protein_coding	FOLH1	ENSG00000086205.16	chr11	1.6283	5.7129	4.40946	5.45385e-05	0.00434033	1.7801
KBTBD12	gene	protein_coding	KBTBD12	ENSG00000187715.13	chr3	-0.626217	2.39511	-4.40482	5.53872e-05	0.00437499	1.7791
ORAOV1P1	gene	processed_pseudogene	ORAOV1P1	ENSG00000251008.1	chr4	-0.85312	2.52252	-4.4024	5.58337e-05	0.00438037	1.77523
CECR6	gene	protein_coding	CECR6	ENSG00000183307.3	chr22	-1.00624	3.72252	-4.41244	5.40018e-05	0.00432252	1.77318
NTF3	gene	protein_coding	NTF3	ENSG00000185652.11	chr12	-1.03385	1.53839	-4.40432	5.548e-05	0.00437499	1.77109
RCOR1	gene	protein_coding	RCOR1	ENSG00000089902.9	chr14	-0.370712	3.80443	-4.40384	5.55674e-05	0.00437499	1.75765
RP3-512B11.3	gene	antisense	RP3-512B11.3	ENSG00000261189.1	chr6	-1.19805	1.59694	-4.39449	5.73222e-05	0.00445638	1.75223
NCS1	gene	protein_coding	NCS1	ENSG00000107130.9	chr9	-1.28673	9.66046	-4.3917	5.78546e-05	0.00445984	1.74564
LINC00158	gene	lincRNA	LINC00158	ENSG00000185433.8	chr21	-1.09349	1.67516	-4.39404	5.74068e-05	0.00445638	1.74426
RECK	gene	protein_coding	RECK	ENSG00000122707.11	chr9	-0.505268	3.5683	-4.39514	5.71977e-05	0.00445638	1.73533
SLC4A7	gene	protein_coding	SLC4A7	ENSG00000033867.16	chr3	-0.824252	3.05754	-4.39192	5.7814e-05	0.00445984	1.73387
PTPRG-AS1	gene	processed_transcript	PTPRG-AS1	ENSG00000241472.6	chr3	-0.614047	2.28233	-4.38947	5.82853e-05	0.00447745	1.73307
KRT8P30	gene	processed_pseudogene	KRT8P30	ENSG00000224928.2	chr2	-0.787835	1.51695	-4.38442	5.92701e-05	0.00449208	1.71461
FAM153A	gene	protein_coding	FAM153A	ENSG00000170074.19	chr5	-1.46708	2.78553	-4.3857	5.90203e-05	0.00449208	1.70463
ZNF536	gene	protein_coding	ZNF536	ENSG00000198597.8	chr19	1.02553	4.31317	4.38544	5.90711e-05	0.00449208	1.69243
MIR222HG	gene	lincRNA	MIR222HG	ENSG00000270069.1	chrX	-0.911186	2.90112	-4.37383	6.13911e-05	0.00457312	1.69071
TRIM59	gene	protein_coding	TRIM59	ENSG00000213186.7	chr3	1.16729	3.46808	4.38003	6.014e-05	0.00452564	1.68353
TSHZ1	gene	protein_coding	TSHZ1	ENSG00000179981.9	chr18	-0.64777	4.78865	-4.38365	5.94235e-05	0.00449208	1.67987
SIPA1L3	gene	protein_coding	SIPA1L3	ENSG00000105738.10	chr19	-0.815084	4.38991	-4.3833	5.9491e-05	0.00449208	1.67973
ALDH1A2	gene	protein_coding	ALDH1A2	ENSG00000128918.14	chr15	-1.67658	2.35137	-4.37569	6.10126e-05	0.00456028	1.66809
LIN7C	gene	protein_coding	LIN7C	ENSG00000148943.11	chr11	-0.731172	4.8248	-4.3759	6.09713e-05	0.00456028	1.65655
CALB1	gene	protein_coding	CALB1	ENSG00000104327.7	chr8	-2.33942	3.96967	-4.36545	6.31199e-05	0.00467045	1.64581
ERC2	gene	protein_coding	ERC2	ENSG00000187672.12	chr3	-1.2938	3.58499	-4.36649	6.29021e-05	0.00466995	1.63083
FAM178B	gene	protein_coding	FAM178B	ENSG00000168754.14	chr2	0.926115	3.11802	4.35444	6.54638e-05	0.0048117	1.62317
KHDC3L	gene	protein_coding	KHDC3L	ENSG00000203908.3	chr6	-1.07548	1.7655	-4.35175	6.60513e-05	0.00482284	1.60968
NTM-AS1	gene	lincRNA	NTM-AS1	ENSG00000224795.1	chr11	1.16114	5.05376	4.35857	6.45749e-05	0.00476218	1.60868
FOLR1	gene	protein_coding	FOLR1	ENSG00000110195.12	chr11	2.00343	2.97153	4.3457	6.73869e-05	0.00489663	1.60773
RP11-379F4.8	gene	sense_intronic	RP11-379F4.8	ENSG00000271778.1	chr3	-0.956732	2.84742	-4.34517	6.75047e-05	0.00489663	1.6066
SLC27A6	gene	protein_coding	SLC27A6	ENSG00000113396.12	chr5	1.40208	2.398	4.34181	6.82595e-05	0.00490316	1.58868
CACNA1I	gene	protein_coding	CACNA1I	ENSG00000100346.17	chr22	-1.47486	3.97336	-4.35239	6.59103e-05	0.00482284	1.58694
CTA-268H5.14	gene	lincRNA	CTA-268H5.14	ENSG00000273287.2	chr22	-1.22258	2.91846	-4.34238	6.81304e-05	0.00490316	1.58077
ERMN	gene	protein_coding	ERMN	ENSG00000136541.14	chr2	1.61866	8.7935	4.32978	7.10287e-05	0.00499489	1.56094
CTD-2049O4.1	gene	antisense	CTD-2049O4.1	ENSG00000261329.5	chr16	1.18608	3.6532	4.33724	6.92975e-05	0.0049297	1.56078
SGK2	gene	protein_coding	SGK2	ENSG00000101049.14	chr20	0.961976	3.3999	4.33844	6.90233e-05	0.00492604	1.55758
GCA	gene	protein_coding	GCA	ENSG00000115271.10	chr2	0.772583	5.40618	4.34214	6.81847e-05	0.00490316	1.5568
C1QTNF9B	gene	protein_coding	C1QTNF9B	ENSG00000205863.10	chr13	-2.51155	2.849	-4.34042	6.85726e-05	0.00490971	1.55528
ARHGEF37	gene	protein_coding	ARHGEF37	ENSG00000183111.11	chr5	1.07306	5.9231	4.33255	7.0381e-05	0.00499074	1.538
SPON2	gene	protein_coding	SPON2	ENSG00000159674.11	chr4	-0.94989	2.5362	-4.32052	7.32342e-05	0.00510627	1.53281
CTNNA3	gene	protein_coding	CTNNA3	ENSG00000183230.16	chr10	1.41374	4.38289	4.3294	7.11169e-05	0.00499489	1.52535
KCNJ6	gene	protein_coding	KCNJ6	ENSG00000157542.9	chr21	-1.28207	3.49037	-4.32953	7.1087e-05	0.00499489	1.51775
RP11-1101H11.1	gene	antisense	RP11-1101H11.1	ENSG00000249849.1	chr5	-1.20037	1.5297	-4.31851	7.37206e-05	0.00511283	1.51272
RP11-408E5.5	gene	lincRNA	RP11-408E5.5	ENSG00000232243.1	chr13	-1.17231	1.13203	-4.3251	7.21338e-05	0.00505028	1.50499
HPN-AS1	gene	antisense	HPN-AS1	ENSG00000227392.1	chr19	1.27019	3.72186	4.31985	7.33952e-05	0.00510627	1.49744
AC011330.13	gene	sense_intronic	AC011330.13	ENSG00000275601.1	chr15	-0.82457	1.73244	-4.31507	7.45641e-05	0.00514453	1.49381
FGFR2	gene	protein_coding	FGFR2	ENSG00000066468.22	chr10	1.05963	6.25072	4.31341	7.49716e-05	0.00514453	1.48688
SERTAD4-AS1	gene	antisense	SERTAD4-AS1	ENSG00000203706.8	chr1	0.9376	3.87334	4.31384	7.48664e-05	0.00514453	1.47571
SLC25A41	gene	protein_coding	SLC25A41	ENSG00000181240.13	chr19	-0.861717	3.59239	-4.31193	7.53403e-05	0.00514453	1.47556
TNNI3K	gene	protein_coding	TNNI3K	ENSG00000116783.14	chr1	-0.610132	2.84765	-4.3044	7.72345e-05	0.00524152	1.47484
LDLRAD4	gene	protein_coding	LDLRAD4	ENSG00000168675.18	chr18	0.767816	4.52384	4.31252	7.51933e-05	0.00514453	1.46528
PTPDC1	gene	protein_coding	PTPDC1	ENSG00000158079.14	chr9	0.70694	4.23176	4.31035	7.57338e-05	0.00515549	1.46105
GLIS1	gene	protein_coding	GLIS1	ENSG00000174332.5	chr1	-0.891513	2.18026	-4.29549	7.95345e-05	0.005297	1.45876
DNAH17	gene	protein_coding	DNAH17	ENSG00000187775.16	chr17	0.904377	2.81927	4.30202	7.78421e-05	0.00525238	1.45637
AC007246.3	gene	antisense	AC007246.3	ENSG00000231312.6	chr2	-0.619242	3.09261	-4.29289	8.02207e-05	0.00531378	1.44317
CCDC78	gene	protein_coding	CCDC78	ENSG00000162004.16	chr16	1.62147	4.28331	4.30143	7.79948e-05	0.00525238	1.44002
NINJ2	gene	protein_coding	NINJ2	ENSG00000171840.11	chr12	1.41769	4.99357	4.30099	7.81067e-05	0.00525238	1.43893
DUSP19	gene	protein_coding	DUSP19	ENSG00000162999.12	chr2	-0.641743	2.71214	-4.28856	8.13704e-05	0.00537384	1.43807
INTS13	gene	protein_coding	INTS13	ENSG00000064102.14	chr12	0.591383	4.58373	4.29856	7.87346e-05	0.00527856	1.4219
PLXNA4	gene	protein_coding	PLXNA4	ENSG00000221866.9	chr7	-1.58284	3.68231	-4.29698	7.91451e-05	0.00529005	1.42002
POC1B	gene	protein_coding	POC1B	ENSG00000139323.13	chr12	0.75687	4.59292	4.29476	7.97279e-05	0.005297	1.41043
MOBP	gene	protein_coding	MOBP	ENSG00000168314.17	chr3	1.6205	9.30094	4.27416	8.53191e-05	0.00550606	1.39502
CES3	gene	protein_coding	CES3	ENSG00000172828.12	chr16	-0.844511	2.87984	-4.2775	8.43862e-05	0.00550606	1.38853
TMCC3	gene	protein_coding	TMCC3	ENSG00000057704.12	chr12	1.00072	4.95146	4.28658	8.19024e-05	0.00539288	1.38831
RP11-420C9.1	gene	processed_pseudogene	RP11-420C9.1	ENSG00000273763.1	chr2	-0.870529	2.0048	-4.27005	8.6479e-05	0.00550606	1.38327
TADA2B	gene	protein_coding	TADA2B	ENSG00000173011.11	chr4	-0.44131	4.60447	-4.28448	8.24728e-05	0.00541432	1.37653
CTC-445B21.1	gene	processed_transcript	CTC-445B21.1	ENSG00000283462.1	chr5	0.951038	2.48843	4.26775	8.7137e-05	0.00550606	1.37489
RBP7	gene	protein_coding	RBP7	ENSG00000162444.11	chr1	1.33761	5.12074	4.28119	8.33684e-05	0.00545693	1.37189
SIMC1	gene	protein_coding	SIMC1	ENSG00000170085.17	chr5	-0.52496	3.23923	-4.26863	8.68838e-05	0.00550606	1.36928
ATF7IP2	gene	protein_coding	ATF7IP2	ENSG00000166669.13	chr16	-0.728299	3.1681	-4.2677	8.71514e-05	0.00550606	1.3621
RP11-62J1.4	gene	lincRNA	RP11-62J1.4	ENSG00000272915.1	chr7	-1.02971	1.92688	-4.26354	8.83498e-05	0.00550606	1.35548
RP11-656D10.7	gene	TEC	RP11-656D10.7	ENSG00000279667.1	chr1	-0.879554	1.94679	-4.26548	8.77885e-05	0.00550606	1.35529
RP11-438B23.2	gene	sense_overlapping	RP11-438B23.2	ENSG00000260412.1	chr9	-0.975108	1.76602	-4.25848	8.98298e-05	0.00554136	1.34896
AC007566.10	gene	antisense	AC007566.10	ENSG00000244055.1	chr7	1.02586	3.84633	4.2688	8.6835e-05	0.00550606	1.34295
PDE1C	gene	protein_coding	PDE1C	ENSG00000154678.16	chr7	1.19198	4.58061	4.27106	8.61931e-05	0.00550606	1.34174
DYSF	gene	protein_coding	DYSF	ENSG00000135636.13	chr2	1.34653	4.69029	4.27118	8.61585e-05	0.00550606	1.3414
CDC42EP3	gene	protein_coding	CDC42EP3	ENSG00000163171.7	chr2	-0.676769	3.13751	-4.26199	8.88008e-05	0.00551678	1.33883
SLC1A6	gene	protein_coding	SLC1A6	ENSG00000105143.12	chr19	-1.07175	3.54652	-4.27	8.64947e-05	0.00550606	1.33591
RP11-498P14.5	gene	lincRNA	RP11-498P14.5	ENSG00000203279.3	chr9	-0.795194	2.39947	-4.25296	9.14738e-05	0.00557528	1.33262
SPEG	gene	protein_coding	SPEG	ENSG00000072195.14	chr2	-0.803882	4.36406	-4.26996	8.65046e-05	0.00550606	1.33191
CPM	gene	protein_coding	CPM	ENSG00000135678.11	chr12	0.899702	4.12335	4.26646	8.7505e-05	0.00550606	1.32866
CDR2L	gene	protein_coding	CDR2L	ENSG00000109089.7	chr17	1.1106	5.6003	4.26124	8.90206e-05	0.00551678	1.32132
IQSEC2	gene	protein_coding	IQSEC2	ENSG00000124313.13	chrX	-1.05719	4.99705	-4.26528	8.78474e-05	0.00550606	1.31953
ZMYM3	gene	protein_coding	ZMYM3	ENSG00000147130.14	chrX	-0.442211	5.00081	-4.26482	8.7979e-05	0.00550606	1.31722
INPP4A	gene	protein_coding	INPP4A	ENSG00000040933.15	chr2	-0.755254	4.39262	-4.26403	8.82068e-05	0.00550606	1.3142
RP11-797H7.5	gene	antisense	RP11-797H7.5	ENSG00000189316.3	chr7	-0.930922	2.25431	-4.2499	9.23948e-05	0.0055876	1.31354
CTD-2320G14.2	gene	antisense	CTD-2320G14.2	ENSG00000253596.1	chr8	-0.877983	1.78928	-4.24728	9.3194e-05	0.0055876	1.31336
SPATS2	gene	protein_coding	SPATS2	ENSG00000123352.17	chr12	-0.610946	4.08088	-4.25818	8.99181e-05	0.00554136	1.30407
YPEL4	gene	protein_coding	YPEL4	ENSG00000166793.10	chr11	-0.79261	5.13283	-4.25591	9.05922e-05	0.00555197	1.29316
DLGAP2	gene	protein_coding	DLGAP2	ENSG00000198010.12	chr8	-0.890689	2.79756	-4.2431	9.44792e-05	0.00564934	1.29228
PDCL3	gene	protein_coding	PDCL3	ENSG00000115539.13	chr2	0.445068	4.95137	4.2562	9.05044e-05	0.00555197	1.29006
CHRD	gene	protein_coding	CHRD	ENSG00000090539.15	chr3	-1.15749	5.24569	-4.25129	9.19755e-05	0.0055876	1.28916
RIN1	gene	protein_coding	RIN1	ENSG00000174791.10	chr11	-1.44769	5.30059	-4.24903	9.26606e-05	0.0055876	1.28654
RPTOR	gene	protein_coding	RPTOR	ENSG00000141564.13	chr17	-0.544923	4.31487	-4.25295	9.14765e-05	0.00557528	1.28032
TDRD9	gene	protein_coding	TDRD9	ENSG00000156414.18	chr14	-0.994316	3.01763	-4.24051	9.52848e-05	0.00566778	1.27265
MAP1S	gene	protein_coding	MAP1S	ENSG00000130479.10	chr19	-0.616188	5.05491	-4.24759	9.30989e-05	0.0055876	1.26642
PDE8B	gene	protein_coding	PDE8B	ENSG00000113231.13	chr5	-0.783718	5.28507	-4.24776	9.30473e-05	0.0055876	1.26514
KIF13B	gene	protein_coding	KIF13B	ENSG00000197892.12	chr8	1.04149	5.31515	4.24046	9.52999e-05	0.00566778	1.25374
AC005785.2	gene	processed_transcript	AC005785.2	ENSG00000268189.2	chr19	-0.860391	2.95036	-4.23371	9.74333e-05	0.00574958	1.25149
GRM2	gene	protein_coding	GRM2	ENSG00000164082.14	chr3	-1.94709	3.20654	-4.2374	9.62631e-05	0.00570972	1.24918
LYPD8	gene	protein_coding	LYPD8	ENSG00000259823.5	chr1	-0.908072	1.98512	-4.22327	0.00010082	0.00581267	1.24501
COL4A5	gene	protein_coding	COL4A5	ENSG00000188153.12	chrX	1.45661	5.44231	4.23283	9.77147e-05	0.00574958	1.23971
DNAJC5G	gene	protein_coding	DNAJC5G	ENSG00000163793.12	chr2	-1.16698	1.51056	-4.22165	0.000101356	0.00581267	1.23666
DAPK1	gene	protein_coding	DAPK1	ENSG00000196730.12	chr9	-1.12211	4.58026	-4.23308	9.76351e-05	0.00574958	1.22456
RP11-826N14.4	gene	lincRNA	RP11-826N14.4	ENSG00000251623.1	chr5	-0.969784	1.24881	-4.22361	0.000100707	0.00581267	1.22368
TIFA	gene	protein_coding	TIFA	ENSG00000145365.10	chr4	-0.873746	2.59273	-4.21628	0.000103152	0.00581267	1.22308
GRM7	gene	protein_coding	GRM7	ENSG00000196277.15	chr3	-0.889229	3.09012	-4.22859	9.90786e-05	0.00580057	1.22306
CHRNA1	gene	protein_coding	CHRNA1	ENSG00000138435.15	chr2	-1.66389	2.35629	-4.22851	9.91057e-05	0.00580057	1.22
RP11-131L12.3	gene	lincRNA	RP11-131L12.3	ENSG00000275759.1	chr12	-0.815884	3.04109	-4.21572	0.000103342	0.00581267	1.21809
AC012507.3	gene	antisense	AC012507.3	ENSG00000232520.1	chr2	-0.685206	2.02477	-4.21434	0.000103809	0.00581267	1.21786
RCAN3	gene	protein_coding	RCAN3	ENSG00000117602.11	chr1	0.717099	2.93954	4.21521	0.000103515	0.00581267	1.21622
RP1-232L24.3	gene	lincRNA	RP1-232L24.3	ENSG00000231533.1	chr6	0.881774	3.26431	4.22561	0.00010005	0.00581267	1.21538
ZNF441	gene	protein_coding	ZNF441	ENSG00000197044.10	chr19	-0.649628	3.4633	-4.22347	0.000100754	0.00581267	1.21538
LINC01902	gene	lincRNA	LINC01902	ENSG00000283503.1	chr18	-0.946042	1.34612	-4.2195	0.000102071	0.00581267	1.21429
TDO2	gene	protein_coding	TDO2	ENSG00000151790.8	chr4	-1.02411	1.61415	-4.21631	0.000103145	0.00581267	1.2113
ENPP6	gene	protein_coding	ENPP6	ENSG00000164303.10	chr4	1.37783	3.73247	4.22063	0.000101696	0.00581267	1.19827
NTRK3	gene	protein_coding	NTRK3	ENSG00000140538.16	chr15	-0.543758	3.78497	-4.22094	0.000101592	0.00581267	1.19737
SH3D19	gene	protein_coding	SH3D19	ENSG00000109686.17	chr4	0.75712	4.39568	4.2227	0.000101009	0.00581267	1.19565
RP11-432J3.4	gene	lincRNA	RP11-432J3.4	ENSG00000279797.1	chr13	-0.932078	1.29153	-4.21366	0.000104042	0.00581267	1.18543
MTRR	gene	protein_coding	MTRR	ENSG00000124275.14	chr5	0.572976	4.66251	4.21988	0.000101945	0.00581267	1.18122
ANO3	gene	protein_coding	ANO3	ENSG00000134343.12	chr11	-1.11589	3.38546	-4.21542	0.000103444	0.00581267	1.1768
VSTM5	gene	protein_coding	VSTM5	ENSG00000214376.5	chr11	-0.965986	2.59634	-4.20027	0.000108694	0.00598194	1.16712
LMO7	gene	protein_coding	LMO7	ENSG00000136153.19	chr13	-1.00801	3.60842	-4.21378	0.000104001	0.00581267	1.16669
SOX2-OT	gene	sense_overlapping	SOX2-OT	ENSG00000242808.7	chr3	1.23566	6.58516	4.20224	0.000107999	0.00596236	1.15818
PTER	gene	protein_coding	PTER	ENSG00000165983.14	chr10	-2.31073	5.44413	-4.19907	0.000109123	0.00599064	1.15377
NEUROD1	gene	protein_coding	NEUROD1	ENSG00000162992.3	chr2	-1.17463	3.6666	-4.2075	0.000106158	0.00590113	1.14469
MFSD13A	gene	protein_coding	MFSD13A	ENSG00000138111.14	chr10	-0.627336	4.49921	-4.20849	0.000105815	0.00589685	1.14463
AP001347.6	gene	antisense	AP001347.6	ENSG00000224905.6	chr21	-0.872631	1.71694	-4.18974	0.000112494	0.00611444	1.13892
MAN2A1	gene	protein_coding	MAN2A1	ENSG00000112893.9	chr5	1.08544	3.69583	4.20204	0.000108068	0.00596236	1.13724
USP2	gene	protein_coding	USP2	ENSG00000036672.15	chr11	-0.862255	4.91064	-4.20211	0.000108043	0.00596236	1.13155
PTPRD	gene	protein_coding	PTPRD	ENSG00000153707.16	chr9	1.02126	5.61032	4.19454	0.000110748	0.00606483	1.11531
DPY19L2P4	gene	transcribed_unprocessed_pseudogene	DPY19L2P4	ENSG00000235436.10	chr7	-0.791615	3.07683	-4.18602	0.000113867	0.00614439	1.11024
LINC01930	gene	lincRNA	LINC01930	ENSG00000269998.1	chr1	-0.9928	2.55084	-4.18653	0.00011368	0.00614439	1.11019
NRIP2	gene	protein_coding	NRIP2	ENSG00000053702.14	chr12	0.813572	4.38571	4.19342	0.000111152	0.00607192	1.10603
TSGA10	gene	protein_coding	TSGA10	ENSG00000135951.14	chr2	0.813831	2.97931	4.17681	0.000117338	0.00626507	1.10396
TIAM1	gene	protein_coding	TIAM1	ENSG00000156299.13	chr21	-0.903222	5.10042	-4.1901	0.000112365	0.00611444	1.10211
ZCWPW1	gene	protein_coding	ZCWPW1	ENSG00000078487.17	chr7	0.648971	4.26512	4.18902	0.00011276	0.00611444	1.09931
AC006466.5	gene	processed_pseudogene	AC006466.5	ENSG00000232887.1	chr7	-0.958252	1.67592	-4.17334	0.000118672	0.00628109	1.09707
RP11-173E2.2	gene	lincRNA	RP11-173E2.2	ENSG00000250977.1	chr4	-1.05995	1.10739	-4.17255	0.000118981	0.00628242	1.09058
TRIM17	gene	protein_coding	TRIM17	ENSG00000162931.11	chr1	-1.16133	3.63034	-4.18445	0.000114451	0.00616088	1.07569
LURAP1	gene	protein_coding	LURAP1	ENSG00000171357.5	chr1	0.619115	3.54567	4.1756	0.000117803	0.00626507	1.06581
TMEM266	gene	protein_coding	TMEM266	ENSG00000169758.12	chr15	-0.795173	2.3948	-4.16273	0.000122844	0.00637879	1.06495
CNTNAP4	gene	protein_coding	CNTNAP4	ENSG00000152910.18	chr16	1.42598	6.14385	4.17124	0.000119489	0.00628399	1.0648
FKBP1A	gene	protein_coding	FKBP1A	ENSG00000088832.16	chr20	-0.851825	8.44168	-4.16206	0.000123113	0.00637879	1.059
LEFTY1	gene	protein_coding	LEFTY1	ENSG00000243709.1	chr1	-0.92804	2.42073	-4.1598	0.000124023	0.00641093	1.05653
NCBP3	gene	protein_coding	NCBP3	ENSG00000074356.16	chr17	0.674996	4.19036	4.17569	0.000117768	0.00626507	1.05506
FAN1	gene	protein_coding	FAN1	ENSG00000198690.9	chr15	0.586533	4.36495	4.17621	0.000117568	0.00626507	1.0512
RFWD2	gene	protein_coding	RFWD2	ENSG00000143207.19	chr1	-0.402921	4.88391	-4.1764	0.000117495	0.00626507	1.04934
VAX2	gene	protein_coding	VAX2	ENSG00000116035.2	chr2	-1.05701	2.91136	-4.16289	0.000122781	0.00637879	1.0491
SNX18P3	gene	transcribed_unprocessed_pseudogene	SNX18P3	ENSG00000225345.3	chr9	1.04631	2.10228	4.15625	0.000125462	0.00646813	1.04831
TRANK1	gene	protein_coding	TRANK1	ENSG00000168016.13	chr3	-1.07842	3.61082	-4.17377	0.000118506	0.00628109	1.04439
SLC5A11	gene	protein_coding	SLC5A11	ENSG00000158865.12	chr16	2.06467	5.20546	4.16711	0.000121106	0.00633528	1.0429
PPFIA4	gene	protein_coding	PPFIA4	ENSG00000143847.15	chr1	-1.15904	5.41008	-4.17101	0.000119579	0.00628399	1.04281
PLB1	gene	protein_coding	PLB1	ENSG00000163803.12	chr2	-0.754864	2.16728	-4.15446	0.000126193	0.00647772	1.0419
VRK2	gene	protein_coding	VRK2	ENSG00000028116.16	chr2	0.974468	3.67035	4.16594	0.000121567	0.00634326	1.03467
LAYN	gene	protein_coding	LAYN	ENSG00000204381.11	chr11	0.998325	4.74832	4.16705	0.000121127	0.00633528	1.02193
PPP1R14A	gene	protein_coding	PPP1R14A	ENSG00000167641.10	chr19	1.54471	7.89653	4.14577	0.000129807	0.00663247	1.00847
LLNLR-307A6.1	gene	antisense	LLNLR-307A6.1	ENSG00000280486.1	chr19	1.15724	3.37594	4.15563	0.000125714	0.00646813	1.00532
ADGRG2	gene	protein_coding	ADGRG2	ENSG00000173698.17	chrX	-0.908335	1.39871	-4.14217	0.000131336	0.00667971	1.00386
RP11-295I5.3	gene	antisense	RP11-295I5.3	ENSG00000274987.1	chr12	-0.676988	2.47781	-4.13883	0.00013277	0.00673291	0.997864
RP11-326K13.4	gene	antisense	RP11-326K13.4	ENSG00000263823.1	chr18	-0.654407	2.51687	-4.13749	0.000133348	0.00673559	0.986727
PRCD	gene	protein_coding	PRCD	ENSG00000214140.10	chr17	0.8449	3.13451	4.14385	0.000130622	0.0066587	0.980175
NLGN4X	gene	protein_coding	NLGN4X	ENSG00000146938.14	chrX	-0.648394	4.18111	-4.15102	0.000127611	0.00653536	0.971827
CDK18	gene	protein_coding	CDK18	ENSG00000117266.15	chr1	1.52074	7.213	4.13067	0.000136331	0.00683942	0.955881
GNAI1	gene	protein_coding	GNAI1	ENSG00000127955.15	chr7	0.996747	6.31265	4.13233	0.000135598	0.00681809	0.944765
TTC7B	gene	protein_coding	TTC7B	ENSG00000165914.14	chr14	-0.637704	4.42927	-4.13832	0.000132991	0.00673291	0.935868
CARNS1	gene	protein_coding	CARNS1	ENSG00000172508.10	chr11	1.83948	7.8078	4.11629	0.000142839	0.00703868	0.925855
RP11-264J4.8	gene	TEC	RP11-264J4.8	ENSG00000279951.1	chr13	-0.819658	1.62089	-4.11668	0.000142657	0.00703868	0.92419
EPS15L1	gene	protein_coding	EPS15L1	ENSG00000127527.13	chr19	-0.487763	4.68316	-4.13493	0.00013446	0.00677631	0.92397
MPP6	gene	protein_coding	MPP6	ENSG00000105926.15	chr7	-0.589955	3.55793	-4.12098	0.000140682	0.00699424	0.908745
SHC4	gene	protein_coding	SHC4	ENSG00000185634.11	chr15	0.96675	3.98715	4.12471	0.000138991	0.00692577	0.904409
SLC26A10	gene	protein_coding	SLC26A10	ENSG00000135502.17	chr12	-0.788212	3.63556	-4.12515	0.000138794	0.00692577	0.899093
UNC119	gene	protein_coding	UNC119	ENSG00000109103.11	chr17	-0.556336	5.05215	-4.12478	0.00013896	0.00692577	0.892472
MYL12BP1	gene	processed_pseudogene	MYL12BP1	ENSG00000260490.2	chr15	-0.851405	1.97454	-4.10001	0.000150565	0.00722583	0.884379
PRKCQ	gene	protein_coding	PRKCQ	ENSG00000065675.14	chr10	0.900027	3.93299	4.11656	0.000142714	0.00703868	0.876991
KEL	gene	protein_coding	KEL	ENSG00000197993.7	chr7	1.00337	2.92402	4.09829	0.000151406	0.00723476	0.87634
RP11-177H2.1	gene	TEC	RP11-177H2.1	ENSG00000280294.1	chr8	-0.941464	3.77967	-4.11571	0.000143108	0.00703868	0.876157
CARM1	gene	protein_coding	CARM1	ENSG00000142453.11	chr19	-0.663036	5.50754	-4.11305	0.000144347	0.00703868	0.868711
DBF4	gene	protein_coding	DBF4	ENSG00000006634.7	chr7	-0.586839	2.47351	-4.09407	0.000153487	0.007291	0.868292
LINC00865	gene	lincRNA	LINC00865	ENSG00000232229.5	chr10	-0.938762	3.08537	-4.09853	0.000151289	0.00723476	0.864235
ZNF397	gene	protein_coding	ZNF397	ENSG00000186812.12	chr18	0.563507	4.31435	4.11306	0.000144339	0.00703868	0.86278
CACNA1E	gene	protein_coding	CACNA1E	ENSG00000198216.10	chr1	-1.29542	4.16452	-4.11385	0.000143972	0.00703868	0.86256
XPC	gene	protein_coding	XPC	ENSG00000154767.14	chr3	0.624729	4.99507	4.11383	0.000143982	0.00703868	0.861883
GLDN	gene	protein_coding	GLDN	ENSG00000186417.13	chr15	1.19132	5.11445	4.10598	0.000147687	0.00711856	0.856969
RNF219	gene	protein_coding	RNF219	ENSG00000152193.7	chr13	-0.564404	4.32716	-4.11285	0.000144439	0.00703868	0.856816
ZFPM2	gene	protein_coding	ZFPM2	ENSG00000169946.13	chr8	-0.897662	3.28232	-4.10603	0.000147664	0.00711856	0.850553
RP11-192H23.8	gene	sense_intronic	RP11-192H23.8	ENSG00000264608.1	chr17	-1.18664	4.47505	-4.11115	0.000145234	0.00706188	0.850351
RASGRP1	gene	protein_coding	RASGRP1	ENSG00000172575.11	chr15	-1.21051	3.44887	-4.10739	0.000147014	0.00711713	0.845514
ANLN	gene	protein_coding	ANLN	ENSG00000011426.10	chr7	1.72784	7.16536	4.09067	0.000155181	0.0073203	0.844279
SMAD3	gene	protein_coding	SMAD3	ENSG00000166949.15	chr15	-0.759406	4.69107	-4.10831	0.000146575	0.00711147	0.841604
SLC6A9	gene	protein_coding	SLC6A9	ENSG00000196517.11	chr1	1.29923	4.92682	4.09538	0.000152839	0.00728754	0.823776
ERMP1	gene	protein_coding	ERMP1	ENSG00000099219.13	chr9	0.705038	5.03827	4.10034	0.000150404	0.00722583	0.823373
CIC	gene	protein_coding	CIC	ENSG00000079432.7	chr19	-0.458621	5.8821	-4.0939	0.000153571	0.007291	0.807901
COL6A3	gene	protein_coding	COL6A3	ENSG00000163359.15	chr2	-1.51004	1.98704	-4.07293	0.000164329	0.00760636	0.799164
CBFA2T3	gene	protein_coding	CBFA2T3	ENSG00000129993.14	chr16	-0.600468	3.53252	-4.08755	0.000156755	0.00735918	0.795196
RP11-74E22.8	gene	lincRNA	RP11-74E22.8	ENSG00000277200.1	chr17	-0.879373	4.55594	-4.0926	0.000154217	0.007306	0.79437
KIAA1211L	gene	protein_coding	KIAA1211L	ENSG00000196872.11	chr2	-1.46756	5.30212	-4.0872	0.00015693	0.00735918	0.794133
WIPF1	gene	protein_coding	WIPF1	ENSG00000115935.17	chr2	1.07779	4.95402	4.09116	0.000154937	0.0073203	0.794116
CERCAM	gene	protein_coding	CERCAM	ENSG00000167123.18	chr9	1.70977	8.62741	4.07097	0.000165371	0.00760636	0.792665
DEPTOR	gene	protein_coding	DEPTOR	ENSG00000155792.9	chr8	0.877674	4.77117	4.08706	0.000157003	0.00735918	0.79125
RP11-307O13.1	gene	lincRNA	RP11-307O13.1	ENSG00000261728.1	chr13	-1.03787	1.65489	-4.06775	0.000167099	0.00765404	0.790734
TUBGCP4	gene	protein_coding	TUBGCP4	ENSG00000137822.12	chr15	-0.39225	3.66337	-4.08303	0.00015906	0.00743982	0.790195
KIAA2022	gene	protein_coding	KIAA2022	ENSG00000050030.13	chrX	-0.785132	2.29714	-4.0678	0.000167073	0.00765404	0.787708
AC091878.1	gene	antisense	AC091878.1	ENSG00000215196.4	chr5	-0.748007	2.11287	-4.06474	0.000168729	0.00767273	0.782382
KB-1125A3.11	gene	antisense	KB-1125A3.11	ENSG00000272973.1	chr22	-0.793052	3.24157	-4.07383	0.000163855	0.00760636	0.77924
RP11-586K2.1	gene	antisense	RP11-586K2.1	ENSG00000253553.5	chr8	-0.870619	1.3689	-4.06287	0.000169749	0.00767273	0.77485
GRK2	gene	protein_coding	GRK2	ENSG00000173020.10	chr11	-0.665806	7.53739	-4.07104	0.000165336	0.00760636	0.773079
DNAL4	gene	protein_coding	DNAL4	ENSG00000100246.12	chr22	-0.850951	5.58814	-4.07201	0.000164815	0.00760636	0.752666
RP6-91H8.1	gene	lincRNA	RP6-91H8.1	ENSG00000258517.1	chr14	-1.05192	1.17845	-4.06077	0.000170897	0.00770048	0.747422
LGI1	gene	protein_coding	LGI1	ENSG00000108231.12	chr10	-0.914788	4.57447	-4.0745	0.0001635	0.00760636	0.744555
NPY5R	gene	protein_coding	NPY5R	ENSG00000164129.11	chr4	-0.777099	1.88585	-4.05064	0.000176568	0.00790301	0.743063
EXOSC6	gene	protein_coding	EXOSC6	ENSG00000223496.2	chr16	-0.526053	5.19388	-4.07128	0.000165206	0.00760636	0.737302
DGKQ	gene	protein_coding	DGKQ	ENSG00000145214.13	chr4	-0.736372	5.14551	-4.07178	0.000164943	0.00760636	0.737131
2021-09-04	gene	protein_coding	2021-09-04	ENSG00000108387.14	chr17	1.15849	10.1042	4.04749	0.000178364	0.00790807	0.732667
RAP1GDS1	gene	protein_coding	RAP1GDS1	ENSG00000138698.14	chr4	0.7304	6.3693	4.06253	0.000169935	0.00767273	0.731122
PKMP3	gene	processed_pseudogene	PKMP3	ENSG00000220563.1	chr6	-0.645378	4.57089	-4.06685	0.000167583	0.00766034	0.721506
EMC3-AS1	gene	transcribed_unprocessed_pseudogene	EMC3-AS1	ENSG00000180385.8	chr3	-0.55651	2.02098	-4.04313	0.000180882	0.0079877	0.719158
E2F3	gene	protein_coding	E2F3	ENSG00000112242.14	chr6	-0.613851	3.71737	-4.06314	0.0001696	0.00767273	0.718713
RASGEF1A	gene	protein_coding	RASGEF1A	ENSG00000198915.11	chr10	-0.900025	4.67384	-4.06485	0.000168669	0.00767273	0.711972
TRAPPC2	gene	protein_coding	TRAPPC2	ENSG00000196459.13	chrX	-0.564594	4.91501	-4.06327	0.000169526	0.00767273	0.709175
RP11-162A12.4	gene	lincRNA	RP11-162A12.4	ENSG00000278107.1	chr18	-0.778701	3.70884	-4.05355	0.000174918	0.00786561	0.691265
GJC2	gene	protein_coding	GJC2	ENSG00000198835.3	chr1	1.33476	5.28985	4.04887	0.000177576	0.0079048	0.688966
CAMK1D	gene	protein_coding	CAMK1D	ENSG00000183049.12	chr10	-1.36396	5.64937	-4.05018	0.000176829	0.00790301	0.68815
ICAM5	gene	protein_coding	ICAM5	ENSG00000105376.4	chr19	-1.87471	6.11743	-4.03998	0.000182725	0.00803698	0.687216
KCNIP2	gene	protein_coding	KCNIP2	ENSG00000120049.18	chr10	-1.70313	7.07477	-4.03596	0.000185103	0.00812546	0.686318
MOB3B	gene	protein_coding	MOB3B	ENSG00000120162.9	chr9	1.02951	4.49808	4.05274	0.000175377	0.00787026	0.68475
RP5-827C21.6	gene	antisense	RP5-827C21.6	ENSG00000273367.1	chr1	-1.51047	3.46387	-4.04956	0.000177178	0.00790301	0.678936
RP11-966I7.4	gene	antisense	RP11-966I7.4	ENSG00000274762.1	chr14	-0.582402	2.79829	-4.04129	0.000181957	0.00801917	0.677897
NCOA1	gene	protein_coding	NCOA1	ENSG00000084676.15	chr2	-0.37944	5.92302	-4.0477	0.000178246	0.00790807	0.671572
RP11-15H20.6	gene	processed_transcript	RP11-15H20.6	ENSG00000284428.1	chr19	-0.48428	2.48071	-4.02607	0.000191073	0.00823723	0.670966
LITAF	gene	protein_coding	LITAF	ENSG00000189067.12	chr16	0.915431	5.9672	4.04405	0.000180351	0.00798016	0.669667
VSTM2L	gene	protein_coding	VSTM2L	ENSG00000132821.11	chr20	-1.51975	7.46292	-4.02611	0.00019105	0.00823723	0.659804
RP11-578O24.2	gene	processed_pseudogene	RP11-578O24.2	ENSG00000254352.1	chr8	-0.874441	1.48808	-4.01936	0.000195234	0.00835285	0.646825
KCTD8	gene	protein_coding	KCTD8	ENSG00000183783.6	chr4	0.754875	3.54669	4.02766	0.000190104	0.00823723	0.645552
SPAG5	gene	protein_coding	SPAG5	ENSG00000076382.16	chr17	-0.723477	3.38599	-4.03008	0.000188632	0.0082184	0.638161
RP11-230C9.4	gene	lincRNA	RP11-230C9.4	ENSG00000271265.1	chr6	-0.742227	3.29863	-4.0333	0.000186688	0.00817878	0.63812
RP11-386G11.5	gene	antisense	RP11-386G11.5	ENSG00000257913.2	chr12	-0.890838	1.56013	-4.0161	0.000197287	0.00836164	0.633989
RP11-7F17.8	gene	antisense	RP11-7F17.8	ENSG00000273729.1	chr14	-0.494936	3.42674	-4.02366	0.00019256	0.00826527	0.633398
XXyac-YM21GA2.7	gene	antisense	XXyac-YM21GA2.7	ENSG00000214888.2	chr9	-2.73833	2.22405	-4.02558	0.000191373	0.00823723	0.631438
AC000403.4	gene	lincRNA	AC000403.4	ENSG00000278727.1	chr13	-1.06236	2.20377	-4.01406	0.000198582	0.0083825	0.630491
RP11-10A7.1	gene	processed_pseudogene	RP11-10A7.1	ENSG00000254890.1	chr11	-1.01425	1.07753	-4.01325	0.000199099	0.0083825	0.625465
RP5-912I13.1	gene	sense_overlapping	RP5-912I13.1	ENSG00000260426.1	chr7	1.85505	3.02288	4.02332	0.000192772	0.00826527	0.619624
TP53I11	gene	protein_coding	TP53I11	ENSG00000175274.18	chr11	-1.10827	4.41407	-4.0319	0.00018753	0.00819942	0.619519
FNTA	gene	protein_coding	FNTA	ENSG00000168522.12	chr8	0.523445	5.61923	4.02995	0.000188707	0.0082184	0.618743
TBC1D12	gene	protein_coding	TBC1D12	ENSG00000108239.8	chr10	0.859484	4.83839	4.02927	0.000189124	0.0082204	0.611129
RP11-395I6.3	gene	sense_overlapping	RP11-395I6.3	ENSG00000260296.1	chr4	-1.11833	3.4732	-4.02634	0.000190912	0.00823723	0.609361
LZTS3	gene	protein_coding	LZTS3	ENSG00000088899.14	chr20	-0.956762	6.89928	-4.01675	0.000196873	0.00836012	0.608381
PGA5	gene	protein_coding	PGA5	ENSG00000256713.7	chr11	-0.874988	1.30204	-4.00366	0.000205313	0.00849035	0.608322
NCDN	gene	protein_coding	NCDN	ENSG00000020129.15	chr1	-1.67653	8.95254	-3.9998	0.000207865	0.00854282	0.597526
TMCC1-AS1	gene	antisense	TMCC1-AS1	ENSG00000271270.5	chr3	-0.546078	2.55004	-4.00138	0.000206811	0.00853637	0.591415
NAB2	gene	protein_coding	NAB2	ENSG00000166886.12	chr12	-0.666243	5.54163	-4.01882	0.000195569	0.00835285	0.587122
ARIH2	gene	protein_coding	ARIH2	ENSG00000177479.19	chr3	0.500375	5.33948	4.01689	0.000196784	0.00836012	0.578059
ICA1L	gene	protein_coding	ICA1L	ENSG00000163596.16	chr2	-0.57007	4.29735	-4.01792	0.000196141	0.00836012	0.57525
C10orf128	gene	protein_coding	C10orf128	ENSG00000204161.13	chr10	0.932852	4.02105	4.01345	0.000198969	0.0083825	0.574846
MEX3B	gene	protein_coding	MEX3B	ENSG00000183496.5	chr15	-0.683528	2.62983	-3.99502	0.000211068	0.00858396	0.567198
DRP2	gene	protein_coding	DRP2	ENSG00000102385.12	chrX	-0.895068	3.86139	-4.01294	0.000199295	0.0083825	0.561482
RP11-216B9.9	gene	antisense	RP11-216B9.9	ENSG00000280758.1	chr9	-0.895191	2.80258	-3.98886	0.000215268	0.00869086	0.558275
SCN3A	gene	protein_coding	SCN3A	ENSG00000153253.16	chr2	-0.88506	3.66133	-4.00836	0.000202239	0.00844487	0.557814
GNPDA2	gene	protein_coding	GNPDA2	ENSG00000163281.11	chr4	-0.425317	3.99868	-4.00826	0.000202304	0.00844487	0.556824
MBP	gene	protein_coding	MBP	ENSG00000197971.14	chr18	1.46822	12.1348	3.98568	0.000217464	0.00873172	0.556123
RP4-673M15.1	gene	antisense	RP4-673M15.1	ENSG00000272768.1	chr7	-0.597774	2.57294	-3.99157	0.000213407	0.00864768	0.554915
AMOTL2	gene	protein_coding	AMOTL2	ENSG00000114019.14	chr3	1.04789	5.53569	4.00476	0.000204589	0.00849035	0.554749
2021-09-10	gene	protein_coding	2021-09-10	ENSG00000186522.14	chr2	0.92625	5.18967	4.01046	0.000200886	0.00841743	0.554701
GFOD1	gene	protein_coding	GFOD1	ENSG00000145990.10	chr6	-0.812808	4.78905	-4.01149	0.000200221	0.00840546	0.552273
MTFR1L	gene	protein_coding	MTFR1L	ENSG00000117640.17	chr1	-0.385587	6.31072	-4.00386	0.000205179	0.00849035	0.550917
AP002954.3	gene	antisense	AP002954.3	ENSG00000255176.1	chr11	0.892638	2.75307	3.99127	0.000213614	0.00864768	0.547224
AC005324.6	gene	antisense	AC005324.6	ENSG00000233002.2	chr17	-0.996518	1.41457	-3.98441	0.000218349	0.00873553	0.545545
EEF1DP4	gene	processed_pseudogene	EEF1DP4	ENSG00000213640.3	chr7	-1.15288	3.12082	-3.99099	0.000213808	0.00864768	0.545246
PNPLA7	gene	protein_coding	PNPLA7	ENSG00000130653.15	chr9	-0.826162	3.92841	-4.00501	0.000204421	0.00849035	0.541351
AFF3	gene	protein_coding	AFF3	ENSG00000144218.18	chr2	-0.673952	3.63893	-3.9981	0.000208999	0.00856277	0.540689
ERICH3	gene	protein_coding	ERICH3	ENSG00000178965.13	chr1	-1.20546	3.83636	-4.00615	0.00020368	0.0084863	0.540378
KCNT2	gene	protein_coding	KCNT2	ENSG00000162687.16	chr1	-0.759905	2.63205	-3.9774	0.000223297	0.00885343	0.529079
OSTF1	gene	protein_coding	OSTF1	ENSG00000134996.11	chr9	0.577851	6.42172	3.99572	0.000210596	0.00858051	0.52611
EVI2A	gene	protein_coding	EVI2A	ENSG00000126860.11	chr17	1.55365	7.15464	3.98216	0.00021993	0.00876707	0.523068
LINC01102	gene	lincRNA	LINC01102	ENSG00000235597.1	chr2	0.792319	3.28279	3.98787	0.000215948	0.00870243	0.522941
OVGP1	gene	protein_coding	OVGP1	ENSG00000085465.12	chr1	-0.817349	3.62523	-3.98712	0.000216469	0.00870755	0.521309
ORAI2	gene	protein_coding	ORAI2	ENSG00000160991.15	chr7	-0.820558	4.6406	-3.99948	0.000208075	0.00854282	0.518594
WNK2	gene	protein_coding	WNK2	ENSG00000165238.16	chr9	-0.799662	4.63655	-3.9994	0.000208126	0.00854282	0.516993
RP11-251G23.5	gene	antisense	RP11-251G23.5	ENSG00000272604.1	chr7	-0.592762	2.23882	-3.97203	0.000227162	0.008883	0.513908
RP11-43A14.2	gene	lincRNA	RP11-43A14.2	ENSG00000282375.1	chr8	-0.845472	2.07281	-3.97189	0.000227261	0.008883	0.512915
ANKRD33B	gene	protein_coding	ANKRD33B	ENSG00000164236.11	chr5	-1.05894	4.02645	-3.99619	0.000210276	0.00858051	0.510523
SIRT3	gene	protein_coding	SIRT3	ENSG00000142082.14	chr11	-0.468643	5.01262	-3.99628	0.000210217	0.00858051	0.508484
RP11-467C18.1	gene	lincRNA	RP11-467C18.1	ENSG00000270457.1	chr1	-0.997558	2.04017	-3.96854	0.000229703	0.008883	0.508043
LINC01700	gene	lincRNA	LINC01700	ENSG00000232837.1	chr21	-1.06027	1.97976	-3.96703	0.000230814	0.008883	0.504432
RP11-318C24.2	gene	lincRNA	RP11-318C24.2	ENSG00000227740.1	chr1	-1.07234	2.65884	-3.97129	0.000227695	0.008883	0.503876
OPRK1	gene	protein_coding	OPRK1	ENSG00000082556.10	chr8	-0.899788	1.65324	-3.96555	0.000231901	0.00888372	0.500839
SSH1	gene	protein_coding	SSH1	ENSG00000084112.14	chr12	-0.472444	3.84697	-3.98297	0.000219358	0.00876006	0.491224
TMEM63A	gene	protein_coding	TMEM63A	ENSG00000196187.11	chr1	1.57089	5.78891	3.97528	0.000224816	0.00886599	0.483851
CSMD2	gene	protein_coding	CSMD2	ENSG00000121904.17	chr1	-0.734279	2.64675	-3.96676	0.000231009	0.008883	0.47981
TMEM98	gene	protein_coding	TMEM98	ENSG00000006042.11	chr17	1.12841	5.56948	3.9791	0.000222085	0.00883706	0.479278
BUD13	gene	protein_coding	BUD13	ENSG00000137656.11	chr11	0.425769	4.52384	3.98506	0.000217895	0.00873318	0.478608
RP11-134G8.5	gene	lincRNA	RP11-134G8.5	ENSG00000223396.2	chr1	0.735744	2.37357	3.95783	0.00023768	0.00899545	0.475786
CD22	gene	protein_coding	CD22	ENSG00000012124.16	chr19	1.58356	5.92421	3.97655	0.000223904	0.00886034	0.474302
FAM210B	gene	protein_coding	FAM210B	ENSG00000124098.9	chr20	-0.589721	5.95058	-3.97832	0.000222644	0.00884342	0.47033
TMEM165	gene	protein_coding	TMEM165	ENSG00000134851.12	chr4	0.960946	5.89282	3.97604	0.000224272	0.00886034	0.461403
RPP14	gene	protein_coding	RPP14	ENSG00000163684.11	chr3	-0.393489	3.63117	-3.96977	0.0002288	0.008883	0.460914
CDK10	gene	protein_coding	CDK10	ENSG00000185324.21	chr16	-0.713447	5.74503	-3.97278	0.000226612	0.008883	0.458222
LL22NC03-2H8.5	gene	lincRNA	LL22NC03-2H8.5	ENSG00000274422.1	chr22	-1.03832	3.12915	-3.97146	0.000227572	0.008883	0.457296
CTD-2013N17.6	gene	TEC	CTD-2013N17.6	ENSG00000280332.1	chr19	-0.680072	3.41223	-3.96887	0.000229461	0.008883	0.454695
CCRL1P1	gene	processed_pseudogene	CCRL1P1	ENSG00000225415.2	chr6	-0.899557	1.59024	-3.94769	0.000245487	0.00913436	0.44904
CCNE2	gene	protein_coding	CCNE2	ENSG00000175305.17	chr8	0.879395	3.01925	3.9642	0.000232903	0.00889939	0.444221
RGMB	gene	protein_coding	RGMB	ENSG00000174136.11	chr5	-0.741679	4.41616	-3.97229	0.000226967	0.008883	0.437976
RP11-455F5.5	gene	antisense	RP11-455F5.5	ENSG00000261416.1	chr16	-0.823969	2.67857	-3.95239	0.000241841	0.00908401	0.435152
MNT	gene	protein_coding	MNT	ENSG00000070444.14	chr17	-0.483676	4.43339	-3.96909	0.0002293	0.008883	0.431568
TYMSOS	gene	processed_transcript	TYMSOS	ENSG00000176912.3	chr18	1.18629	4.53196	3.96714	0.00023073	0.008883	0.428917
MIPEP	gene	protein_coding	MIPEP	ENSG00000027001.9	chr13	-1.09269	3.95194	-3.9682	0.00022995	0.008883	0.428908
KCNC3	gene	protein_coding	KCNC3	ENSG00000131398.13	chr19	-1.0756	4.38609	-3.96641	0.00023127	0.008883	0.425626
SPAG9	gene	protein_coding	SPAG9	ENSG00000008294.20	chr17	0.673943	6.75828	3.95587	0.000239174	0.00902985	0.419682
ADARB1	gene	protein_coding	ADARB1	ENSG00000197381.15	chr21	-0.959545	3.99814	-3.9653	0.000232091	0.00888372	0.419392
GJB1	gene	protein_coding	GJB1	ENSG00000169562.9	chrX	1.75849	6.07138	3.94979	0.00024385	0.00911306	0.418947
ANKRD42	gene	protein_coding	ANKRD42	ENSG00000137494.13	chr11	-0.700044	3.82254	-3.96173	0.00023475	0.00892372	0.418809
COA6	gene	protein_coding	COA6	ENSG00000168275.14	chr1	-0.676828	5.67682	-3.96228	0.000234337	0.00892372	0.413278
DACH2	gene	protein_coding	DACH2	ENSG00000126733.20	chrX	-1.03163	3.20548	-3.95299	0.000241379	0.00908401	0.410285
C22orf46	gene	protein_coding	C22orf46	ENSG00000184208.10	chr22	0.836471	5.83111	3.96198	0.000234556	0.00892372	0.409118
SLC12A2	gene	protein_coding	SLC12A2	ENSG00000064651.13	chr5	0.942651	5.50229	3.9576	0.000237856	0.00899545	0.407594
AP1S2	gene	protein_coding	AP1S2	ENSG00000182287.13	chrX	0.577742	4.95242	3.95958	0.000236364	0.00896965	0.40132
LINC02035	gene	lincRNA	LINC02035	ENSG00000273033.2	chr3	-0.445587	3.20532	-3.94714	0.000245916	0.00913436	0.399969
JPH4	gene	protein_coding	JPH4	ENSG00000092051.16	chr14	-1.18783	8.02426	-3.93703	0.000253953	0.009333	0.394461
PLPPR2	gene	protein_coding	PLPPR2	ENSG00000105520.10	chr19	-0.945242	7.98294	-3.93437	0.000256112	0.00936868	0.391761
B3GNT4	gene	protein_coding	B3GNT4	ENSG00000176383.8	chr12	-0.758635	2.56206	-3.93572	0.000255017	0.00935655	0.389075
NDE1	gene	protein_coding	NDE1	ENSG00000072864.14	chr16	1.05557	4.23398	3.95259	0.000241686	0.00908401	0.388232
EML2	gene	protein_coding	EML2	ENSG00000125746.16	chr19	0.691071	5.90676	3.94762	0.000245537	0.00913436	0.385437
HOOK1	gene	protein_coding	HOOK1	ENSG00000134709.10	chr1	-0.966206	2.99811	-3.93974	0.000251774	0.00928374	0.38483
LHPP	gene	protein_coding	LHPP	ENSG00000107902.13	chr10	1.0305	7.3721	3.93916	0.000252241	0.0092855	0.38393
PRIMA1	gene	protein_coding	PRIMA1	ENSG00000175785.12	chr14	1.26242	4.48347	3.94988	0.000243776	0.00911306	0.382784
DDO	gene	protein_coding	DDO	ENSG00000203797.9	chr6	-0.912422	3.78698	-3.95106	0.000242867	0.0091071	0.38258
NUMBL	gene	protein_coding	NUMBL	ENSG00000105245.9	chr19	-0.91378	5.88549	-3.94363	0.00024868	0.00921572	0.379499
TRIM9	gene	protein_coding	TRIM9	ENSG00000100505.13	chr14	-0.575345	6.09086	-3.94223	0.000249788	0.00924131	0.370511
ATN1	gene	protein_coding	ATN1	ENSG00000111676.14	chr12	-0.435562	8.17754	-3.92807	0.00026129	0.00949224	0.366739
HTATIP2	gene	protein_coding	HTATIP2	ENSG00000109854.13	chr11	0.693321	5.12361	3.94694	0.000246071	0.00913436	0.36457
RTP5	gene	protein_coding	RTP5	ENSG00000188011.5	chr2	-1.5451	6.2598	-3.92808	0.000261279	0.00949224	0.36051
LIPE	gene	protein_coding	LIPE	ENSG00000079435.9	chr19	1.3147	4.97395	3.94017	0.000251432	0.00928374	0.359768
PRR19	gene	protein_coding	PRR19	ENSG00000188368.9	chr19	-0.718742	2.11128	-3.91375	0.000273439	0.00972599	0.3533
CNKSR2	gene	protein_coding	CNKSR2	ENSG00000149970.14	chrX	-1.48078	4.98911	-3.93427	0.000256195	0.00936868	0.345115
MRPS9	gene	protein_coding	MRPS9	ENSG00000135972.8	chr2	0.353651	5.64816	3.93328	0.000256998	0.00938255	0.334798
RP11-149I23.3	gene	antisense	RP11-149I23.3	ENSG00000232110.7	chr10	1.04109	2.77597	3.91217	0.000274817	0.00972754	0.33334
RP5-1159O4.1	gene	lincRNA	RP5-1159O4.1	ENSG00000272894.5	chr7	0.740494	3.81056	3.92952	0.000260092	0.00947985	0.332691
KCNAB2	gene	protein_coding	KCNAB2	ENSG00000069424.14	chr1	-1.26948	7.40123	-3.91779	0.000269957	0.00966249	0.331055
COL9A3	gene	protein_coding	COL9A3	ENSG00000092758.15	chr20	1.15929	6.76734	3.92077	0.000267414	0.00960434	0.32496
PGBD5	gene	protein_coding	PGBD5	ENSG00000177614.10	chr1	-1.09621	5.19397	-3.92533	0.00026357	0.00952813	0.320252
UBE2I	gene	protein_coding	UBE2I	ENSG00000103275.19	chr16	-0.331457	5.88384	-3.92541	0.00026351	0.00952813	0.315757
AC015849.2	gene	antisense	AC015849.2	ENSG00000270240.2	chr17	-1.13612	2.88434	-3.92085	0.00026735	0.00960434	0.315551
DUSP14	gene	protein_coding	DUSP14	ENSG00000276023.4	chr17	-0.717411	4.67712	-3.92727	0.000261955	0.0095008	0.312968
PAQR6	gene	protein_coding	PAQR6	ENSG00000160781.15	chr1	1.21441	10.6321	3.89938	0.000286183	0.00995522	0.311374
SETD9	gene	protein_coding	SETD9	ENSG00000155542.11	chr5	0.734161	3.24222	3.90962	0.000277043	0.00975968	0.309575
OSBPL1A	gene	protein_coding	OSBPL1A	ENSG00000141447.17	chr18	0.69072	6.52842	3.91921	0.000268746	0.00963652	0.308135
ONECUT2	gene	protein_coding	ONECUT2	ENSG00000119547.5	chr18	-0.870324	1.19313	-3.89694	0.000288395	0.00998505	0.301692
TAPBP	gene	protein_coding	TAPBP	ENSG00000231925.11	chr6	-0.40566	6.45451	-3.91683	0.00027078	0.00966249	0.296974
ABHD17C	gene	protein_coding	ABHD17C	ENSG00000136379.11	chr15	-0.594771	4.77675	-3.92431	0.000264428	0.00954356	0.295401
COMMD2	gene	protein_coding	COMMD2	ENSG00000114744.8	chr3	0.449913	4.59091	3.92196	0.000266405	0.00959926	0.293065
ATE1-AS1	gene	transcribed_unitary_pseudogene	ATE1-AS1	ENSG00000226864.2	chr10	1.26228	3.33325	3.91168	0.000275241	0.00972754	0.292871
AC004221.2	gene	lincRNA	AC004221.2	ENSG00000267778.1	chr19	-0.694732	2.56156	-3.89337	0.000291679	0.0100516	0.291676
TIMP2	gene	protein_coding	TIMP2	ENSG00000035862.12	chr17	0.557693	7.52172	3.90714	0.000279233	0.00977376	0.287833
TEF	gene	protein_coding	TEF	ENSG00000167074.14	chr22	-0.715602	6.40649	-3.90913	0.000277474	0.00975968	0.286275
HDAC11	gene	protein_coding	HDAC11	ENSG00000163517.14	chr3	0.718104	7.0727	3.90668	0.000279642	0.00977376	0.285744
SLIT3	gene	protein_coding	SLIT3	ENSG00000184347.14	chr5	-0.857368	3.49847	-3.91563	0.000271813	0.00968373	0.282565
AC093323.3	gene	lincRNA	AC093323.3	ENSG00000170846.16	chr4	-0.536008	5.64251	-3.91246	0.000274557	0.00972754	0.280546
ERO1A	gene	protein_coding	ERO1A	ENSG00000197930.12	chr14	-0.508337	4.67447	-3.91707	0.000270574	0.00966249	0.27924
THRA	gene	protein_coding	THRA	ENSG00000126351.12	chr17	-0.556755	7.6784	-3.89867	0.000286828	0.00996159	0.278446
NISCH	gene	protein_coding	NISCH	ENSG00000010322.15	chr3	-0.578985	6.62465	-3.89939	0.000286175	0.00995522	0.266486
FAM124A	gene	protein_coding	FAM124A	ENSG00000150510.16	chr13	1.00915	4.7427	3.90799	0.000278482	0.00977376	0.262502
MESDC2	gene	protein_coding	MESDC2	ENSG00000117899.10	chr15	0.350288	4.51258	3.91077	0.000276038	0.00974015	0.26059
MLXIPL	gene	protein_coding	MLXIPL	ENSG00000009950.15	chr7	-1.41545	4.84625	-3.91211	0.000274869	0.00972754	0.260418
VEZF1	gene	protein_coding	VEZF1	ENSG00000136451.8	chr17	0.778972	5.40209	3.90764	0.000278784	0.00977376	0.25569
SGSM2	gene	protein_coding	SGSM2	ENSG00000141258.12	chr17	-0.744107	7.44268	-3.89442	0.000290712	0.0100339	0.254622
AC009501.4	gene	antisense	AC009501.4	ENSG00000231609.5	chr2	-0.560485	2.57426	-3.88143	0.000302902	0.0102625	0.253256
SBF2-AS1	gene	antisense	SBF2-AS1	ENSG00000246273.6	chr11	-0.618358	2.32482	-3.87853	0.000305686	0.010297	0.250958
NFAM1	gene	protein_coding	NFAM1	ENSG00000235568.6	chr22	-0.744149	2.27607	-3.87843	0.000305781	0.010297	0.24667
CAPN3	gene	protein_coding	CAPN3	ENSG00000092529.23	chr15	1.22764	6.79889	3.89183	0.000293101	0.0100692	0.244759
PACRG-AS1	gene	antisense	PACRG-AS1	ENSG00000281692.1	chr6	0.968971	2.48409	3.8768	0.000307367	0.0103267	0.243778
CRIP2	gene	protein_coding	CRIP2	ENSG00000182809.10	chr14	-0.584701	7.3521	-3.88903	0.000295713	0.0101275	0.240082
SHISA9	gene	protein_coding	SHISA9	ENSG00000237515.8	chr16	-0.804954	3.15148	-3.89818	0.000287267	0.00996159	0.239493
TMEM35A	gene	protein_coding	TMEM35A	ENSG00000126950.7	chrX	-1.58022	5.46396	-3.89261	0.000292376	0.0100599	0.239292
RP11-707M1.1	gene	transcribed_unprocessed_pseudogene	RP11-707M1.1	ENSG00000205035.8	chr11	-0.919257	2.48632	-3.8867	0.0002979	0.0101597	0.239183
PRRG1	gene	protein_coding	PRRG1	ENSG00000130962.17	chrX	1.041	5.09088	3.89452	0.000290613	0.0100339	0.22523
KB-1836B5.4	gene	lincRNA	KB-1836B5.4	ENSG00000272128.1	chr8	-1.0456	1.94404	-3.8673	0.000316719	0.0104844	0.224989
SRC	gene	protein_coding	SRC	ENSG00000197122.11	chr20	-0.549952	4.46315	-3.89941	0.000286155	0.00995522	0.224216
CDCA3	gene	protein_coding	CDCA3	ENSG00000111665.11	chr12	-0.583411	2.38836	-3.87362	0.000310468	0.0103446	0.224163
RP11-419I17.1	gene	lincRNA	RP11-419I17.1	ENSG00000283674.1	chr8	-0.718279	2.30597	-3.86698	0.000317035	0.0104844	0.222841
IL27RA	gene	protein_coding	IL27RA	ENSG00000104998.3	chr19	-0.591042	3.53449	-3.88976	0.000295029	0.0101197	0.214795
ZNF484	gene	protein_coding	ZNF484	ENSG00000127081.13	chr9	-0.497009	2.9314	-3.87637	0.000307779	0.0103267	0.214267
DACT1	gene	protein_coding	DACT1	ENSG00000165617.14	chr14	-0.776708	2.88907	-3.88201	0.000302346	0.0102594	0.212485
WHRN	gene	protein_coding	WHRN	ENSG00000095397.13	chr9	1.14695	5.31608	3.88793	0.000296735	0.0101468	0.208934
RP11-651L5.3	gene	antisense	RP11-651L5.3	ENSG00000277715.1	chr12	-0.621947	3.28423	-3.87226	0.000311796	0.0103576	0.20605
KCNV1	gene	protein_coding	KCNV1	ENSG00000164794.8	chr8	-1.11254	2.71476	-3.87595	0.000308189	0.0103267	0.201204
SPATA31C2	gene	unprocessed_pseudogene	SPATA31C2	ENSG00000177910.7	chr9	-1.03376	1.2468	-3.86122	0.000322855	0.010582	0.195491
RP11-467J12.4	gene	protein_coding	RP11-467J12.4	ENSG00000277639.2	chr16	2.00024	2.67751	3.85695	0.000327223	0.0106463	0.190368
SLC31A2	gene	protein_coding	SLC31A2	ENSG00000136867.10	chr9	1.14996	3.37747	3.88092	0.000303393	0.0102634	0.18962
PLA2G16	gene	protein_coding	PLA2G16	ENSG00000176485.11	chr11	1.01742	8.08083	3.86519	0.000318835	0.0105125	0.186632
EID2B	gene	protein_coding	EID2B	ENSG00000176401.5	chr19	-0.616111	4.71353	-3.88607	0.000298491	0.0101597	0.184637
CSRP2	gene	protein_coding	CSRP2	ENSG00000175183.9	chr12	0.884457	5.98577	3.88608	0.00029848	0.0101597	0.182853
RHBDL3	gene	protein_coding	RHBDL3	ENSG00000141314.12	chr17	-0.629213	4.99477	-3.88416	0.000300299	0.0102055	0.179551
PPP1R26-AS1	gene	antisense	PPP1R26-AS1	ENSG00000225361.3	chr9	-0.775224	2.10154	-3.85018	0.000334278	0.0107955	0.176293
LINC01711	gene	lincRNA	LINC01711	ENSG00000268941.2	chr20	-2.02802	2.04324	-3.86609	0.000317936	0.0104985	0.170838
RALY	gene	protein_coding	RALY	ENSG00000125970.11	chr20	0.514709	5.66012	3.87889	0.000305337	0.010297	0.168511
CDH8	gene	protein_coding	CDH8	ENSG00000150394.13	chr16	-0.80876	3.35597	-3.87418	0.000309914	0.0103417	0.160682
ARHGAP22	gene	protein_coding	ARHGAP22	ENSG00000128805.14	chr10	0.77419	4.33758	3.8756	0.000308533	0.0103267	0.159766
RP11-561N12.6	gene	processed_pseudogene	RP11-561N12.6	ENSG00000235349.1	chr7	-0.97089	1.93913	-3.84467	0.000340126	0.0109374	0.158609
RP11-345K9.2	gene	TEC	RP11-345K9.2	ENSG00000279154.1	chr9	-1.28944	1.33712	-3.84337	0.000341521	0.01095	0.157854
MTA3	gene	protein_coding	MTA3	ENSG00000057935.13	chr2	-0.598014	5.30964	-3.87448	0.000309625	0.0103417	0.157
GPIHBP1	gene	protein_coding	GPIHBP1	ENSG00000277494.1	chr8	1.665	5.54539	3.86325	0.000320797	0.0105615	0.155277
PTK2B	gene	protein_coding	PTK2B	ENSG00000120899.17	chr8	-1.50214	7.22096	-3.85252	0.000331825	0.0107329	0.154456
CELSR3	gene	protein_coding	CELSR3	ENSG00000008300.16	chr3	-0.72757	3.68317	-3.87014	0.000313893	0.0104116	0.148528
LENG1	gene	protein_coding	LENG1	ENSG00000105617.3	chr19	0.415568	4.91396	3.8723	0.000311759	0.0103576	0.146938
CBWD7	gene	protein_coding	CBWD7	ENSG00000215126.10	chr9	-0.650416	2.50096	-3.83801	0.000347331	0.0110566	0.138715
PLAC9P1	gene	transcribed_unprocessed_pseudogene	PLAC9P1	ENSG00000214100.8	chr2	1.07134	3.26805	3.85739	0.000326773	0.0106463	0.136955
RP11-299G20.5	gene	TEC	RP11-299G20.5	ENSG00000279970.1	chr15	1.00045	3.6193	3.86136	0.000322714	0.010582	0.134976
PLEC	gene	protein_coding	PLEC	ENSG00000178209.14	chr8	-0.675669	6.22107	-3.86131	0.000322761	0.010582	0.13351
RP11-520H14.7	gene	TEC	RP11-520H14.7	ENSG00000280157.1	chr1	-0.989021	2.70684	-3.83469	0.000350975	0.0111246	0.123688
STK32C	gene	protein_coding	STK32C	ENSG00000165752.16	chr10	-0.89123	5.49612	-3.85436	0.000329906	0.0106864	0.116772
CPPED1	gene	protein_coding	CPPED1	ENSG00000103381.11	chr16	0.629421	4.19978	3.86	0.000324099	0.0105914	0.115887
MAN1C1	gene	protein_coding	MAN1C1	ENSG00000117643.14	chr1	-0.684715	4.0756	-3.86054	0.000323543	0.0105889	0.114833
LINC01106	gene	lincRNA	LINC01106	ENSG00000175772.10	chr2	-0.97884	2.64086	-3.84293	0.000342002	0.01095	0.112917
TBC1D31	gene	protein_coding	TBC1D31	ENSG00000156787.16	chr8	-0.515455	2.92882	-3.84198	0.000343015	0.0109666	0.107166
CCPG1	gene	protein_coding	CCPG1	ENSG00000260916.7	chr15	-0.427718	5.29412	-3.85738	0.000326785	0.0106463	0.106103
CYCSP8	gene	processed_pseudogene	CYCSP8	ENSG00000232503.1	chr2	-0.963188	1.72767	-3.8303	0.000355846	0.0111988	0.105066
DGKG	gene	protein_coding	DGKG	ENSG00000058866.14	chr3	-0.8749	4.66429	-3.85569	0.000328527	0.010673	0.103807
NBPF1	gene	protein_coding	NBPF1	ENSG00000219481.10	chr1	0.628083	3.45371	3.84579	0.000338933	0.0109149	0.0998131
KIAA0753	gene	protein_coding	KIAA0753	ENSG00000198920.9	chr17	-0.56334	4.02902	-3.85461	0.000329648	0.0106864	0.0982254
DBNDD2	gene	protein_coding	DBNDD2	ENSG00000244274.7	chr20	1.27618	9.45256	3.82093	0.000366474	0.0114322	0.0902571
SFTPC	gene	protein_coding	SFTPC	ENSG00000168484.12	chr8	0.742721	3.44753	3.84073	0.000344375	0.0109942	0.0898189
KLK6	gene	protein_coding	KLK6	ENSG00000167755.14	chr19	1.80245	6.81747	3.83147	0.000354546	0.0111822	0.0891866
HN1L	gene	protein_coding	HN1L	ENSG00000206053.12	chr16	0.94007	5.16539	3.84975	0.000334737	0.0107955	0.0875562
RP11-788A1.1	gene	unprocessed_pseudogene	RP11-788A1.1	ENSG00000274353.1	chr2	-1.2216	1.41736	-3.82013	0.000367397	0.0114322	0.0800263
SLC30A3	gene	protein_coding	SLC30A3	ENSG00000115194.10	chr2	-1.98627	4.68587	-3.83522	0.000350392	0.0111246	0.077544
FAM19A2	gene	protein_coding	FAM19A2	ENSG00000198673.10	chr12	-1.22953	3.38525	-3.84371	0.000341159	0.01095	0.0718158
NKAIN2	gene	protein_coding	NKAIN2	ENSG00000188580.14	chr6	0.878707	6.08314	3.83493	0.000350714	0.0111246	0.0696085
CPNE2	gene	protein_coding	CPNE2	ENSG00000140848.16	chr16	0.702296	5.92764	3.83834	0.000346969	0.0110566	0.06889
RP11-406H21.2	gene	lincRNA	RP11-406H21.2	ENSG00000273153.1	chr10	-1.08489	1.81896	-3.81117	0.000377866	0.0115801	0.0629369
AC073342.12	gene	antisense	AC073342.12	ENSG00000231840.1	chr7	0.980893	2.4867	3.81113	0.000377908	0.0115801	0.0587948
CDH3	gene	protein_coding	CDH3	ENSG00000062038.13	chr16	-0.706519	2.22235	-3.80228	0.000388537	0.0117239	0.04343
CNTN2	gene	protein_coding	CNTN2	ENSG00000184144.11	chr1	1.48327	7.23885	3.81427	0.000374207	0.0115145	0.0432676
BTBD3	gene	protein_coding	BTBD3	ENSG00000132640.14	chr20	-0.877579	6.70206	-3.81819	0.000369636	0.0114857	0.0431786
TIAF1	gene	protein_coding	TIAF1	ENSG00000221995.5	chr17	0.889538	4.14065	3.83325	0.000352572	0.0111592	0.0427553
RP1-283K11.3	gene	antisense	RP1-283K11.3	ENSG00000223542.1	chr6	-1.13515	1.14643	-3.80158	0.000389392	0.0117239	0.042671
MIR137HG	gene	lincRNA	MIR137HG	ENSG00000225206.8	chr1	-0.7349	1.85915	-3.8015	0.000389489	0.0117239	0.0417393
SHROOM1	gene	protein_coding	SHROOM1	ENSG00000164403.14	chr5	0.883944	5.4103	3.83123	0.000354813	0.0111822	0.0353644
CACNB3	gene	protein_coding	CACNB3	ENSG00000167535.7	chr12	-1.11469	5.61058	-3.83227	0.000353656	0.0111776	0.0339347
LINC01877	gene	lincRNA	LINC01877	ENSG00000238217.5	chr2	0.788345	2.19803	3.80698	0.000382861	0.0116767	0.0307252
CCNJL	gene	protein_coding	CCNJL	ENSG00000135083.14	chr5	-1.06332	2.54223	-3.82195	0.000365306	0.0114153	0.0299723
SLC35F3	gene	protein_coding	SLC35F3	ENSG00000183780.12	chr1	-0.947186	3.66517	-3.82973	0.000356487	0.011203	0.0288135
RHPN1	gene	protein_coding	RHPN1	ENSG00000158106.13	chr8	-0.878761	6.19658	-3.81695	0.00037108	0.0115114	0.024582
DEPDC7	gene	protein_coding	DEPDC7	ENSG00000121690.10	chr11	0.794933	3.12859	3.81562	0.000372634	0.0115114	0.0238625
THPO	gene	protein_coding	THPO	ENSG00000090534.17	chr3	-0.93389	2.86256	-3.80955	0.000379783	0.0116054	0.0192583
MBD1	gene	protein_coding	MBD1	ENSG00000141644.17	chr18	-0.299622	5.49114	-3.82658	0.000360035	0.0112906	0.0179144
TTLL5	gene	protein_coding	TTLL5	ENSG00000119685.19	chr14	0.351046	3.53277	3.81556	0.000372698	0.0115114	0.0151725
POLR1D	gene	protein_coding	POLR1D	ENSG00000186184.16	chr13	-0.318854	4.38257	-3.82635	0.000360295	0.0112906	0.0132942
MLH1	gene	protein_coding	MLH1	ENSG00000076242.14	chr3	0.300447	5.01214	3.82474	0.00036212	0.0113318	0.00745404
RP11-141M3.6	gene	processed_transcript	RP11-141M3.6	ENSG00000273328.5	chr3	-0.995344	1.42621	-3.78992	0.000403856	0.0119582	0.00709137
TXLNB	gene	protein_coding	TXLNB	ENSG00000164440.14	chr6	-0.689368	2.02359	-3.78877	0.000405313	0.0119722	0.00667763
CTIF	gene	protein_coding	CTIF	ENSG00000134030.13	chr18	-0.536578	6.22717	-3.81525	0.000373063	0.0115114	0.00605904
SH3GL1	gene	protein_coding	SH3GL1	ENSG00000141985.9	chr19	-0.60017	6.11915	-3.81434	0.000374134	0.0115145	0.00588126
XXyac-YM21GA2.4	gene	lincRNA	XXyac-YM21GA2.4	ENSG00000234460.1	chr9	-1.27427	1.37158	-3.80446	0.000385895	0.0117191	0.0040881
RP11-423H2.4	gene	lincRNA	RP11-423H2.4	ENSG00000280207.1	chr5	-1.13468	1.30124	-3.78688	0.000407714	0.0120031	0.0010302
PDGFA	gene	protein_coding	PDGFA	ENSG00000197461.13	chr7	0.709475	5.8995	3.81536	0.00037293	0.0115114	-0.00289869
EGR3	gene	protein_coding	EGR3	ENSG00000179388.8	chr8	-1.24136	4.50609	-3.82024	0.000367269	0.0114322	-0.00523618
CCNE1	gene	protein_coding	CCNE1	ENSG00000105173.13	chr19	-0.475344	2.89407	-3.80246	0.00038832	0.0117239	-0.00802912
MFSD4A	gene	protein_coding	MFSD4A	ENSG00000174514.12	chr1	-1.22525	5.59417	-3.81068	0.000378452	0.0115807	-0.00927314
TMEM64	gene	protein_coding	TMEM64	ENSG00000180694.13	chr8	0.626228	3.78087	3.81348	0.000375136	0.0115271	-0.0096949
TMC2	gene	protein_coding	TMC2	ENSG00000149488.12	chr20	-0.818493	1.65943	-3.78219	0.000413739	0.0120945	-0.0101524
KLF12	gene	protein_coding	KLF12	ENSG00000118922.17	chr13	-0.49856	3.41449	-3.80672	0.000383173	0.0116767	-0.0108175
MOG	gene	protein_coding	MOG	ENSG00000204655.11	chr6	1.60861	8.69255	3.78645	0.000408268	0.0120031	-0.0109983
NOS2	gene	protein_coding	NOS2	ENSG00000007171.16	chr17	-0.814059	1.88922	-3.78164	0.000414446	0.0120945	-0.0120461
TTC28	gene	protein_coding	TTC28	ENSG00000100154.14	chr22	-0.523707	3.0924	-3.79911	0.000392419	0.011796	-0.0176458
RNF13	gene	protein_coding	RNF13	ENSG00000082996.19	chr3	0.806217	6.78277	3.79674	0.000395335	0.0118194	-0.0252798
TMEM139	gene	protein_coding	TMEM139	ENSG00000178826.10	chr7	0.787323	2.43585	3.77875	0.000418201	0.0120945	-0.0269012
RNASE1	gene	protein_coding	RNASE1	ENSG00000129538.13	chr14	1.1724	9.01703	3.7803	0.000416182	0.0120945	-0.0291665
FAM196A	gene	protein_coding	FAM196A	ENSG00000188916.8	chr10	-0.595449	2.57587	-3.78789	0.00040643	0.0119891	-0.0307911
RP3-467N11.1	gene	antisense	RP3-467N11.1	ENSG00000260000.2	chr6	-0.604094	2.60862	-3.77917	0.00041766	0.0120945	-0.0326439
PCDHB2	gene	protein_coding	PCDHB2	ENSG00000112852.6	chr5	-0.48647	2.24188	-3.78038	0.000416083	0.0120945	-0.033371
TBC1D26	gene	protein_coding	TBC1D26	ENSG00000214946.14	chr17	-1.29182	3.01169	-3.79841	0.000393269	0.0117983	-0.0357991
ZFR2	gene	protein_coding	ZFR2	ENSG00000105278.10	chr19	-0.865936	3.78073	-3.80235	0.000388451	0.0117239	-0.0410279
SNAI3-AS1	gene	antisense	SNAI3-AS1	ENSG00000260630.6	chr16	-0.764956	3.75777	-3.80232	0.000388492	0.0117239	-0.0411093
ELMO1	gene	protein_coding	ELMO1	ENSG00000155849.15	chr7	0.895351	6.26246	3.79818	0.000393562	0.0117983	-0.0438174
RP11-557H15.4	gene	lincRNA	RP11-557H15.4	ENSG00000232310.6	chr6	0.907142	2.77448	3.7839	0.000411524	0.012059	-0.0451656
LGI3	gene	protein_coding	LGI3	ENSG00000168481.8	chr8	1.14415	7.23457	3.78624	0.00040853	0.0120031	-0.0454281
ZER1	gene	protein_coding	ZER1	ENSG00000160445.10	chr9	-0.564181	7.02056	-3.78984	0.000403956	0.0119582	-0.0485831
DIAPH1	gene	protein_coding	DIAPH1	ENSG00000131504.15	chr5	-0.514707	4.86751	-3.80543	0.000384725	0.0117079	-0.050556
TMEM59	gene	protein_coding	TMEM59	ENSG00000116209.11	chr1	0.41383	6.30725	3.79392	0.000398841	0.0118602	-0.0531762
TNRC18	gene	protein_coding	TNRC18	ENSG00000182095.14	chr7	-0.394431	4.78267	-3.80425	0.000386151	0.0117191	-0.05405
CFL2	gene	protein_coding	CFL2	ENSG00000165410.14	chr14	0.773579	6.10613	3.7949	0.000397619	0.0118521	-0.0561451
RP11-139H14.5	gene	TEC	RP11-139H14.5	ENSG00000278937.1	chr13	0.886984	4.15402	3.79456	0.000398034	0.0118521	-0.0638106
FXYD4	gene	protein_coding	FXYD4	ENSG00000150201.14	chr10	1.05292	2.73863	3.76623	0.00043486	0.012274	-0.067068
FLNB	gene	protein_coding	FLNB	ENSG00000136068.14	chr3	0.637952	5.4851	3.79706	0.000394941	0.0118194	-0.0691985
COL26A1	gene	protein_coding	COL26A1	ENSG00000160963.13	chr7	-1.25096	4.51513	-3.79459	0.000398002	0.0118521	-0.0699341
RP11-302B13.1	gene	processed_pseudogene	RP11-302B13.1	ENSG00000239617.1	chr12	-0.755178	3.59791	-3.78957	0.0004043	0.0119582	-0.0721169
RP11-344E13.4	gene	antisense	RP11-344E13.4	ENSG00000266369.1	chr17	-1.15207	1.40032	-3.75976	0.000443726	0.0123785	-0.0747665
OR14I1	gene	protein_coding	OR14I1	ENSG00000189181.4	chr1	-1.00986	1.26866	-3.75876	0.000445107	0.0123785	-0.0749468
NPTN-IT1	gene	sense_intronic	NPTN-IT1	ENSG00000281183.1	chr15	-0.693258	2.36007	-3.76567	0.000435627	0.012274	-0.0774183
ACER3	gene	protein_coding	ACER3	ENSG00000078124.11	chr11	0.579135	4.76785	3.79187	0.000401405	0.0119204	-0.0828988
RP11-305E6.4	gene	sense_overlapping	RP11-305E6.4	ENSG00000259994.1	chr10	-0.536866	2.86308	-3.76004	0.000443332	0.0123785	-0.0880226
FEZ1	gene	protein_coding	FEZ1	ENSG00000149557.12	chr11	0.728824	9.27945	3.75699	0.000447563	0.0124084	-0.0944845
FGF9	gene	protein_coding	FGF9	ENSG00000102678.6	chr13	-0.946366	2.60063	-3.76681	0.000434076	0.012274	-0.0980842
MAPK3	gene	protein_coding	MAPK3	ENSG00000102882.11	chr16	-0.445179	7.58058	-3.77238	0.000426605	0.0122098	-0.0986633
RP11-245D16.4	gene	lincRNA	RP11-245D16.4	ENSG00000278238.1	chr13	-0.926125	2.67174	-3.75857	0.000445365	0.0123785	-0.0992567
CPO	gene	protein_coding	CPO	ENSG00000144410.4	chr2	-0.763926	2.12431	-3.75145	0.000455346	0.0125045	-0.102293
SEMA4D	gene	protein_coding	SEMA4D	ENSG00000187764.11	chr9	1.00791	5.96025	3.776	0.000421814	0.0121343	-0.103148
SLC9A7P1	gene	transcribed_processed_pseudogene	SLC9A7P1	ENSG00000227825.4	chr12	-0.735782	1.76611	-3.74846	0.000459613	0.0125382	-0.103663
LINC01664	gene	lincRNA	LINC01664	ENSG00000235478.4	chr22	-0.682393	3.01997	-3.76769	0.000432891	0.012274	-0.105675
SLC22A15	gene	protein_coding	SLC22A15	ENSG00000163393.12	chr1	0.748786	4.52312	3.78434	0.000410961	0.0120585	-0.105825
TRAPPC10	gene	protein_coding	TRAPPC10	ENSG00000160218.12	chr21	0.660538	3.57411	3.77735	0.000420036	0.0121159	-0.10889
AFMID	gene	protein_coding	AFMID	ENSG00000183077.15	chr17	0.920494	5.50077	3.77808	0.000419074	0.0121039	-0.1102
C3orf62	gene	protein_coding	C3orf62	ENSG00000188315.7	chr3	-0.457597	3.97176	-3.77956	0.000417141	0.0120945	-0.112515
FAM177A1	gene	protein_coding	FAM177A1	ENSG00000151327.12	chr14	0.621162	5.70793	3.78034	0.000416134	0.0120945	-0.116538
P2RX6	gene	protein_coding	P2RX6	ENSG00000099957.16	chr22	-0.906214	3.54266	-3.77919	0.000417632	0.0120945	-0.1168
NUB1	gene	protein_coding	NUB1	ENSG00000013374.15	chr7	0.31391	5.16329	3.78154	0.000414575	0.0120945	-0.118799
SULT1A2	gene	protein_coding	SULT1A2	ENSG00000197165.10	chr16	-0.878479	2.42173	-3.74593	0.000463233	0.0125961	-0.120808
SNPH	gene	protein_coding	SNPH	ENSG00000101298.13	chr20	-0.904439	7.06711	-3.76691	0.000433936	0.012274	-0.121288
ABCB6	gene	protein_coding	ABCB6	ENSG00000115657.12	chr2	-0.677582	6.10086	-3.76951	0.000430431	0.0122513	-0.122128
GFOD1-AS1	gene	antisense	GFOD1-AS1	ENSG00000237786.1	chr6	-0.978236	1.35985	-3.74079	0.0004707	0.0127463	-0.123065
GAB1	gene	protein_coding	GAB1	ENSG00000109458.8	chr4	0.951762	4.88839	3.77644	0.000421231	0.0121343	-0.126416
OTUD7B	gene	protein_coding	OTUD7B	ENSG00000264522.5	chr1	0.742577	4.88776	3.77561	0.000422321	0.0121343	-0.13362
CYP2E1	gene	protein_coding	CYP2E1	ENSG00000130649.9	chr10	-0.714765	3.59241	-3.76494	0.000436612	0.012274	-0.134382
DHFR	gene	protein_coding	DHFR	ENSG00000228716.6	chr5	0.742794	4.40651	3.77097	0.000428481	0.0122477	-0.135594
C22orf29	gene	protein_coding	C22orf29	ENSG00000215012.8	chr22	-0.525617	3.75016	-3.77053	0.00042907	0.0122487	-0.137624
PIGZ	gene	protein_coding	PIGZ	ENSG00000119227.7	chr3	-0.711227	4.44218	-3.77449	0.0004238	0.012161	-0.138434
RP11-1134I14.8	gene	lincRNA	RP11-1134I14.8	ENSG00000255366.1	chr8	-0.501832	3.8055	-3.76922	0.000430822	0.0122513	-0.142432
RBFOX3	gene	protein_coding	RBFOX3	ENSG00000167281.18	chr17	-1.29208	5.25637	-3.76764	0.000432953	0.012274	-0.142922
FRYL	gene	protein_coding	FRYL	ENSG00000075539.13	chr4	0.883137	4.70206	3.76997	0.000429827	0.0122513	-0.1441
RUNDC3A-AS1	gene	antisense	RUNDC3A-AS1	ENSG00000267750.5	chr17	-0.713841	1.995	-3.73314	0.000482023	0.0128913	-0.144372
RNF24	gene	protein_coding	RNF24	ENSG00000101236.16	chr20	-0.449088	4.83888	-3.77252	0.000426412	0.0122098	-0.145256
PIANP	gene	protein_coding	PIANP	ENSG00000139200.13	chr12	-1.18896	7.00637	-3.75131	0.000455554	0.0125045	-0.147593
NKX6-2	gene	protein_coding	NKX6-2	ENSG00000148826.8	chr10	1.55551	7.01247	3.75168	0.000455033	0.0125045	-0.148887
AXIN2	gene	protein_coding	AXIN2	ENSG00000168646.12	chr17	-0.412071	4.04557	-3.76599	0.000435186	0.012274	-0.150099
RP11-262I2.2	gene	lincRNA	RP11-262I2.2	ENSG00000224222.1	chr10	-0.786859	2.2435	-3.73904	0.000473262	0.0128001	-0.157986
ART3	gene	protein_coding	ART3	ENSG00000156219.16	chr4	1.07558	3.2325	3.75752	0.000446828	0.0124035	-0.160349
CAPN10	gene	protein_coding	CAPN10	ENSG00000142330.19	chr2	-0.455411	5.22474	-3.76528	0.000436153	0.012274	-0.163028
RASA4B	gene	protein_coding	RASA4B	ENSG00000170667.14	chr7	-0.615004	2.01129	-3.73068	0.000485721	0.0129615	-0.165181
UXS1	gene	protein_coding	UXS1	ENSG00000115652.14	chr2	-0.463898	4.94124	-3.76291	0.000439393	0.0123365	-0.165283
RP5-890E16.5	gene	lincRNA	RP5-890E16.5	ENSG00000278765.1	chr17	-0.554128	2.90835	-3.73806	0.000474713	0.012808	-0.167293
GAK	gene	protein_coding	GAK	ENSG00000178950.16	chr4	-0.385141	5.8591	-3.7588	0.000445055	0.0123785	-0.16922
SHROOM4	gene	protein_coding	SHROOM4	ENSG00000158352.15	chrX	0.941909	3.82606	3.75877	0.000445089	0.0123785	-0.169545
FUT8	gene	protein_coding	FUT8	ENSG00000033170.16	chr14	0.750835	5.15458	3.75878	0.000445073	0.0123785	-0.170991
CACNA1B	gene	protein_coding	CACNA1B	ENSG00000148408.12	chr9	-1.08383	3.91201	-3.76118	0.000441765	0.0123785	-0.173756
FAM27E3	gene	transcribed_processed_pseudogene	FAM27E3	ENSG00000274026.1	chr9	-0.948214	3.08474	-3.7344	0.000480143	0.0128604	-0.17443
ZNF304	gene	protein_coding	ZNF304	ENSG00000131845.14	chr19	-0.451048	3.52743	-3.75016	0.000457185	0.0125095	-0.174966
RASL10B	gene	protein_coding	RASL10B	ENSG00000270885.1	chr17	-0.957398	5.81941	-3.75341	0.000452587	0.0124997	-0.184001
MYOM2	gene	protein_coding	MYOM2	ENSG00000036448.9	chr8	-0.613011	3.19129	-3.73032	0.000486263	0.0129615	-0.187515
RP11-95O2.1	gene	lincRNA	RP11-95O2.1	ENSG00000267651.1	chr18	-0.800256	1.86643	-3.71715	0.000506539	0.0132466	-0.18804
AL022476.2	gene	antisense	AL022476.2	ENSG00000230319.1	chr22	-0.603265	1.75081	-3.71638	0.000507752	0.0132627	-0.189327
GRAMD1B	gene	protein_coding	GRAMD1B	ENSG00000023171.16	chr11	-0.742112	4.77123	-3.75599	0.000448964	0.0124316	-0.190897
RP3-402G11.25	gene	antisense	RP3-402G11.25	ENSG00000273188.1	chr22	-0.803937	3.80107	-3.745	0.000464581	0.0125961	-0.191311
DHRS2	gene	protein_coding	DHRS2	ENSG00000100867.14	chr14	-0.641372	1.59934	-3.71756	0.000505889	0.0132453	-0.192029
LINC01284	gene	lincRNA	LINC01284	ENSG00000230317.1	chrX	-0.839954	1.52574	-3.7145	0.000510715	0.0133046	-0.194773
ATP2B4	gene	protein_coding	ATP2B4	ENSG00000058668.14	chr1	-0.699133	5.78107	-3.7501	0.000457271	0.0125095	-0.195748
AC007326.9	gene	processed_pseudogene	AC007326.9	ENSG00000271275.1	chr22	-0.796645	1.58437	-3.71384	0.000511762	0.0133046	-0.196087
GPR162	gene	protein_coding	GPR162	ENSG00000250510.7	chr12	-0.972238	7.19306	-3.73285	0.000482464	0.0128913	-0.196096
XPNPEP1	gene	protein_coding	XPNPEP1	ENSG00000108039.17	chr10	-0.31604	5.31515	-3.75263	0.000453683	0.0124997	-0.197963
POLR2F	gene	protein_coding	POLR2F	ENSG00000100142.14	chr22	0.817743	4.96391	3.75279	0.000453453	0.0124997	-0.19957
RUNDC1	gene	protein_coding	RUNDC1	ENSG00000198863.7	chr17	-0.502154	4.62964	-3.75274	0.000453522	0.0124997	-0.200346
SYT16	gene	protein_coding	SYT16	ENSG00000139973.16	chr14	-0.838153	3.44052	-3.74572	0.000463549	0.0125961	-0.201229
RFX3	gene	protein_coding	RFX3	ENSG00000080298.15	chr9	-0.751147	3.71831	-3.74999	0.000457431	0.0125095	-0.202823
NOG	gene	protein_coding	NOG	ENSG00000183691.4	chr17	-0.707863	3.28281	-3.74504	0.000464517	0.0125961	-0.204445
MIR219A2	gene	lincRNA	MIR219A2	ENSG00000207955.5	chr9	1.64022	6.62372	3.73643	0.000477121	0.0128403	-0.205897
SHCBP1	gene	protein_coding	SHCBP1	ENSG00000171241.8	chr16	-0.671224	1.81694	-3.70993	0.000517998	0.0134037	-0.208335
AF131216.7	gene	antisense	AF131216.7	ENSG00000280273.2	chr8	-0.633467	2.52935	-3.72439	0.000495289	0.0131241	-0.209236
DZIP1	gene	protein_coding	DZIP1	ENSG00000134874.17	chr13	-0.640193	5.40546	-3.74852	0.000459517	0.0125382	-0.213458
CELF1	gene	protein_coding	CELF1	ENSG00000149187.17	chr11	-0.429305	5.60652	-3.74545	0.000463928	0.0125961	-0.21491
TPTEP1	gene	transcribed_unprocessed_pseudogene	TPTEP1	ENSG00000100181.22	chr22	0.970183	3.09923	3.71908	0.000503509	0.0132307	-0.217979
LMTK3	gene	protein_coding	LMTK3	ENSG00000142235.8	chr19	-0.799292	6.10068	-3.73607	0.000477651	0.0128403	-0.218513
KB-1517D11.4	gene	antisense	KB-1517D11.4	ENSG00000272321.1	chr8	-1.13281	2.18001	-3.72383	0.000496149	0.0131301	-0.219736
CTB-193M12.5	gene	lincRNA	CTB-193M12.5	ENSG00000280206.1	chr16	0.917908	3.93655	3.73548	0.000478539	0.0128403	-0.22326
SPIN3	gene	protein_coding	SPIN3	ENSG00000204271.12	chrX	-0.351535	3.19371	-3.71964	0.000502635	0.0132307	-0.232105
RP11-758H9.2	gene	lincRNA	RP11-758H9.2	ENSG00000273702.1	chr17	0.612753	4.03307	3.73599	0.00047777	0.0128403	-0.23489
SLC41A2	gene	protein_coding	SLC41A2	ENSG00000136052.9	chr12	-0.529784	2.75738	-3.70867	0.000520009	0.0134176	-0.236422
RP11-1055B8.3	gene	lincRNA	RP11-1055B8.3	ENSG00000262223.6	chr17	0.883178	4.80535	3.73849	0.000474075	0.0128064	-0.236606
TSPAN15	gene	protein_coding	TSPAN15	ENSG00000099282.9	chr10	1.1815	6.2248	3.72437	0.000495327	0.0131241	-0.237386
ACSS2	gene	protein_coding	ACSS2	ENSG00000131069.19	chr20	0.561807	5.30262	3.73529	0.000478814	0.0128403	-0.242444
FAM19A4	gene	protein_coding	FAM19A4	ENSG00000163377.15	chr3	0.749229	2.29801	3.70462	0.000526569	0.0135149	-0.242729
GPR150	gene	protein_coding	GPR150	ENSG00000178015.4	chr5	-0.78883	1.74221	-3.69488	0.000542685	0.0136281	-0.247466
PIWIL2	gene	protein_coding	PIWIL2	ENSG00000197181.11	chr8	-0.63983	1.76476	-3.69485	0.000542729	0.0136281	-0.248994
LINC01978	gene	lincRNA	LINC01978	ENSG00000262188.1	chr17	0.950539	2.81349	3.70215	0.000530616	0.0135328	-0.249804
NDRG1	gene	protein_coding	NDRG1	ENSG00000104419.14	chr8	0.978448	8.80613	3.70629	0.000523864	0.0134611	-0.250318
ALOX12P2	gene	transcribed_unprocessed_pseudogene	ALOX12P2	ENSG00000262943.7	chr17	-0.758021	1.79618	-3.69328	0.000545371	0.0136281	-0.253048
METTL15	gene	protein_coding	METTL15	ENSG00000169519.20	chr11	-0.402826	2.87684	-3.70805	0.000521013	0.013419	-0.254451
VLDLR	gene	protein_coding	VLDLR	ENSG00000147852.15	chr9	0.569351	3.78857	3.72543	0.00049369	0.0131137	-0.264715
USP32	gene	protein_coding	USP32	ENSG00000170832.12	chr17	0.603504	4.55046	3.72811	0.000489615	0.0130352	-0.267406
SLC47A1	gene	protein_coding	SLC47A1	ENSG00000142494.13	chr17	-2.08049	3.95961	-3.72107	0.000500414	0.0132114	-0.267522
NPRL3	gene	protein_coding	NPRL3	ENSG00000103148.15	chr16	-0.423421	5.74178	-3.7254	0.00049375	0.0131137	-0.270083
RP11-155D18.13	gene	TEC	RP11-155D18.13	ENSG00000280422.1	chr3	-0.592469	2.95858	-3.70262	0.000529838	0.0135328	-0.272445
KIAA1614	gene	protein_coding	KIAA1614	ENSG00000135835.11	chr1	-0.583606	2.60394	-3.69956	0.000534886	0.0135415	-0.274533
ULBP1	gene	protein_coding	ULBP1	ENSG00000111981.4	chr6	-0.848725	1.53656	-3.68521	0.000559131	0.0137111	-0.275608
CREG2	gene	protein_coding	CREG2	ENSG00000175874.9	chr2	-1.53326	5.33512	-3.71907	0.000503536	0.0132307	-0.276629
XXbac-BPGBPG55C20.1	gene	lincRNA	XXbac-BPGBPG55C20.1	ENSG00000272541.1	chr6	-1.05851	3.89194	-3.71782	0.000505489	0.0132453	-0.278877
MAEL	gene	protein_coding	MAEL	ENSG00000143194.12	chr1	-0.798524	2.23346	-3.68492	0.000559623	0.0137111	-0.279523
LAIR2	gene	protein_coding	LAIR2	ENSG00000167618.9	chr19	-0.824953	1.16232	-3.68289	0.000563146	0.0137517	-0.281128
MYH14	gene	protein_coding	MYH14	ENSG00000105357.15	chr19	0.555857	5.60831	3.72298	0.000497465	0.0131492	-0.282246
AC018647.3	gene	lincRNA	AC018647.3	ENSG00000227544.8	chr7	1.29899	5.2482	3.7115	0.000515473	0.0133697	-0.284173
FHIT	gene	protein_coding	FHIT	ENSG00000189283.9	chr3	0.444226	3.553	3.69937	0.000535194	0.0135415	-0.284822
C19orf66	gene	protein_coding	C19orf66	ENSG00000130813.17	chr19	-0.486739	6.29593	-3.71434	0.000510965	0.0133046	-0.286836
SLC8A2	gene	protein_coding	SLC8A2	ENSG00000118160.13	chr19	-1.66726	5.7794	-3.70266	0.000529777	0.0135328	-0.286909
PISD	gene	protein_coding	PISD	ENSG00000241878.11	chr22	-0.502647	5.20677	-3.72	0.000502085	0.0132307	-0.292209
DUBR	gene	lincRNA	DUBR	ENSG00000243701.5	chr3	0.538773	3.42069	3.70212	0.000530656	0.0135328	-0.294799
SLC35D2	gene	protein_coding	SLC35D2	ENSG00000130958.11	chr9	0.779479	4.76839	3.71833	0.000504686	0.0132452	-0.29587
PTPRH	gene	protein_coding	PTPRH	ENSG00000080031.9	chr19	0.885344	2.76098	3.68908	0.000552496	0.0137034	-0.300512
AF001548.5	gene	antisense	AF001548.5	ENSG00000263335.1	chr16	1.20665	3.52388	3.69504	0.000542407	0.0136281	-0.303967
RP11-259K15.2	gene	lincRNA	RP11-259K15.2	ENSG00000258844.1	chr14	1.23125	4.52232	3.71393	0.000511613	0.0133046	-0.304722
SFRP1	gene	protein_coding	SFRP1	ENSG00000104332.11	chr8	1.20552	4.75431	3.7133	0.000512619	0.0133113	-0.308782
FAM182B	gene	protein_coding	FAM182B	ENSG00000175170.14	chr20	-0.569536	2.63113	-3.67566	0.00057585	0.0139236	-0.310475
EPB41L3	gene	protein_coding	EPB41L3	ENSG00000082397.17	chr18	0.713614	5.73256	3.70846	0.000520352	0.0134176	-0.312244
ZNF518B	gene	protein_coding	ZNF518B	ENSG00000178163.7	chr4	-0.429904	3.28857	-3.69816	0.000537206	0.0135675	-0.313731
RP11-96H17.3	gene	sense_intronic	RP11-96H17.3	ENSG00000269986.1	chr16	-0.905746	1.78327	-3.68614	0.000557522	0.0137111	-0.314762
UNC5A	gene	protein_coding	UNC5A	ENSG00000113763.10	chr5	-1.34123	5.80319	-3.69993	0.000534271	0.0135415	-0.317332
ANKRD65	gene	protein_coding	ANKRD65	ENSG00000235098.8	chr1	0.8417	5.51312	3.70998	0.000517913	0.0134037	-0.318742
RP11-236J17.6	gene	antisense	RP11-236J17.6	ENSG00000254921.1	chr11	-1.06	2.16283	-3.68152	0.000565526	0.0137946	-0.324224
HR	gene	protein_coding	HR	ENSG00000168453.14	chr8	0.883728	4.53295	3.70648	0.000523554	0.0134611	-0.325307
SPAG6	gene	protein_coding	SPAG6	ENSG00000077327.15	chr10	1.9334	3.10363	3.68495	0.000559579	0.0137111	-0.325507
TCHP	gene	protein_coding	TCHP	ENSG00000139437.17	chr12	0.432773	4.83199	3.70872	0.00051993	0.0134176	-0.326026
SLC29A4	gene	protein_coding	SLC29A4	ENSG00000164638.10	chr7	-1.20211	4.72504	-3.70195	0.000530937	0.0135328	-0.333731
THEM4	gene	protein_coding	THEM4	ENSG00000159445.12	chr1	0.434728	4.40767	3.70014	0.00053392	0.0135415	-0.33553
FGF1	gene	protein_coding	FGF1	ENSG00000113578.17	chr5	0.953179	8.55806	3.68034	0.000567594	0.0138146	-0.3357
RP11-1391J7.1	gene	antisense	RP11-1391J7.1	ENSG00000250397.2	chr11	-0.86764	2.84403	-3.68501	0.000559481	0.0137111	-0.336542
DYNC1I2	gene	protein_coding	DYNC1I2	ENSG00000077380.15	chr2	0.577116	7.01834	3.68648	0.000556939	0.0137111	-0.337172
CLCA4	gene	protein_coding	CLCA4	ENSG00000016602.9	chr1	1.13117	4.04059	3.70088	0.0005327	0.0135415	-0.337811
RAPGEFL1	gene	protein_coding	RAPGEFL1	ENSG00000108352.11	chr17	-1.28857	6.3424	-3.68552	0.000558602	0.0137111	-0.338294
PCLO	gene	protein_coding	PCLO	ENSG00000186472.19	chr7	-0.948288	3.40538	-3.69915	0.000535563	0.0135415	-0.339166
MYO18A	gene	protein_coding	MYO18A	ENSG00000196535.15	chr17	0.632851	5.27328	3.70196	0.000530932	0.0135328	-0.340958
KCNJ2	gene	protein_coding	KCNJ2	ENSG00000123700.4	chr17	0.895064	3.51825	3.69519	0.00054216	0.0136281	-0.341738
CREB5	gene	protein_coding	CREB5	ENSG00000146592.16	chr7	0.971613	4.25336	3.70004	0.000534084	0.0135415	-0.34266
RP11-976B16.1	gene	lincRNA	RP11-976B16.1	ENSG00000274492.1	chr14	-0.740796	1.66136	-3.65869	0.000606735	0.0143259	-0.34432
CYP4F35P	gene	transcribed_unprocessed_pseudogene	CYP4F35P	ENSG00000265787.2	chr18	-1.05275	2.42194	-3.66644	0.000592434	0.0141392	-0.344673
HTR1E	gene	protein_coding	HTR1E	ENSG00000168830.7	chr6	-0.906648	1.94746	-3.66449	0.000596015	0.0141788	-0.346406
ISLR2	gene	protein_coding	ISLR2	ENSG00000167178.15	chr15	-0.897001	2.69216	-3.69172	0.000548	0.0136377	-0.346492
FAM183A	gene	protein_coding	FAM183A	ENSG00000186973.10	chr1	2.04201	3.39728	3.68638	0.000557106	0.0137111	-0.347972
FBXO42	gene	protein_coding	FBXO42	ENSG00000037637.10	chr1	-0.354865	3.84766	-3.69442	0.000543454	0.0136281	-0.348466
PRR18	gene	protein_coding	PRR18	ENSG00000176381.5	chr6	1.35091	6.39665	3.6844	0.000560537	0.0137136	-0.348725
TMTC4	gene	protein_coding	TMTC4	ENSG00000125247.15	chr13	0.95512	5.30852	3.69391	0.000544313	0.0136281	-0.351172
SRP14-AS1	gene	lincRNA	SRP14-AS1	ENSG00000248508.6	chr15	0.910501	4.45204	3.69231	0.000546997	0.0136281	-0.353099
THOP1	gene	protein_coding	THOP1	ENSG00000172009.14	chr19	-0.449637	5.42394	-3.69555	0.00054155	0.0136281	-0.359371
ZBTB12	gene	protein_coding	ZBTB12	ENSG00000204366.3	chr6	0.582242	3.79801	3.6886	0.000553314	0.0137048	-0.362504
ARHGAP6	gene	protein_coding	ARHGAP6	ENSG00000047648.21	chrX	-0.965108	3.01588	-3.67287	0.000580814	0.0139978	-0.362529
SLC13A3	gene	protein_coding	SLC13A3	ENSG00000158296.13	chr20	0.754791	4.0849	3.69253	0.000546635	0.0136281	-0.36367
RP11-1415C14.3	gene	unprocessed_pseudogene	RP11-1415C14.3	ENSG00000253816.3	chr5	0.686566	3.07226	3.68415	0.000560964	0.0137136	-0.364306
RP11-1252I4.2	gene	lincRNA	RP11-1252I4.2	ENSG00000250101.1	chr5	-0.843004	1.25465	-3.65196	0.000619434	0.0145355	-0.364745
R3HCC1	gene	protein_coding	R3HCC1	ENSG00000104679.10	chr8	0.495221	6.23829	3.68531	0.00055895	0.0137111	-0.367296
LINC01105	gene	processed_transcript	LINC01105	ENSG00000232044.6	chr2	0.887875	4.93783	3.69112	0.000549017	0.0136477	-0.367587
RP11-167N5.5	gene	lincRNA	RP11-167N5.5	ENSG00000267834.1	chr9	-0.917034	2.89776	-3.66221	0.000600201	0.0142305	-0.368089
ATP8B2	gene	protein_coding	ATP8B2	ENSG00000143515.16	chr1	-0.393361	4.42455	-3.69329	0.000545353	0.0136281	-0.369024
MCOLN3	gene	protein_coding	MCOLN3	ENSG00000055732.12	chr1	-1.02301	1.93688	-3.67178	0.000582767	0.0140143	-0.369718
ARHGEF11	gene	protein_coding	ARHGEF11	ENSG00000132694.18	chr1	-0.470552	5.02249	-3.69304	0.000545779	0.0136281	-0.370601
TMEM25	gene	protein_coding	TMEM25	ENSG00000149582.15	chr11	-0.725923	4.92041	-3.69072	0.000549694	0.0136492	-0.371205
RP11-358N2.2	gene	lincRNA	RP11-358N2.2	ENSG00000277692.1	chr20	-0.728092	3.20072	-3.66982	0.000586298	0.0140686	-0.371411
TTC39C	gene	protein_coding	TTC39C	ENSG00000168234.12	chr18	-0.823506	3.13906	-3.67473	0.000577507	0.0139484	-0.371611
CAMK1	gene	protein_coding	CAMK1	ENSG00000134072.10	chr3	-1.03423	6.9401	-3.66878	0.000588189	0.0140834	-0.37222
RP11-320H14.1	gene	sense_overlapping	RP11-320H14.1	ENSG00000260878.1	chr4	-1.30546	6.24858	-3.67773	0.000572182	0.0138688	-0.380226
CNP	gene	protein_coding	CNP	ENSG00000173786.16	chr17	1.23672	9.44311	3.64999	0.000623182	0.0145897	-0.38074
CCDC28A	gene	protein_coding	CCDC28A	ENSG00000024862.17	chr6	-0.730798	6.68958	-3.67217	0.000582065	0.0140126	-0.380968
RP11-538C21.2	gene	lincRNA	RP11-538C21.2	ENSG00000277448.1	chr13	-0.793817	1.01321	-3.6455	0.000631851	0.0147303	-0.381126
DBN1	gene	protein_coding	DBN1	ENSG00000113758.13	chr5	-0.806478	6.737	-3.67099	0.0005842	0.0140335	-0.382014
SRRM3	gene	protein_coding	SRRM3	ENSG00000177679.15	chr7	-1.09741	4.58889	-3.68832	0.000553793	0.0137048	-0.382719
WDR17	gene	protein_coding	WDR17	ENSG00000150627.15	chr4	-0.567539	3.36853	-3.66351	0.000597803	0.0141908	-0.388153
ZSCAN16	gene	protein_coding	ZSCAN16	ENSG00000196812.4	chr6	0.663752	3.73027	3.67904	0.000569873	0.0138548	-0.390979
PAIP2B	gene	protein_coding	PAIP2B	ENSG00000124374.8	chr2	1.29919	7.60826	3.66829	0.000589082	0.0140896	-0.40129
MRPL10	gene	protein_coding	MRPL10	ENSG00000159111.12	chr17	-0.306549	6.04444	-3.6735	0.000579693	0.013986	-0.405097
RPSAP58	gene	processed_pseudogene	RPSAP58	ENSG00000225178.5	chr19	1.85617	5.06138	3.67581	0.000575581	0.0139236	-0.405381
ZNF540	gene	protein_coding	ZNF540	ENSG00000171817.16	chr19	-0.642837	4.50071	-3.68087	0.000566673	0.0138073	-0.405476
TRAFD1	gene	protein_coding	TRAFD1	ENSG00000135148.11	chr12	0.519811	5.06135	3.67777	0.000572107	0.0138688	-0.406098
ZNF602P	gene	unprocessed_pseudogene	ZNF602P	ENSG00000219392.1	chr6	1.01703	3.33736	3.66351	0.000597804	0.0141908	-0.407357
DAB1	gene	protein_coding	DAB1	ENSG00000173406.15	chr1	-0.640473	3.99934	-3.67765	0.000572329	0.0138688	-0.408007
RBFOX1	gene	protein_coding	RBFOX1	ENSG00000078328.19	chr16	-1.52254	5.34966	-3.66888	0.000588003	0.0140834	-0.414689
PLP1	gene	protein_coding	PLP1	ENSG00000123560.13	chrX	1.51512	11.9769	3.62823	0.000666212	0.0149789	-0.426013
C12orf45	gene	protein_coding	C12orf45	ENSG00000151131.10	chr12	-0.438503	2.2249	-3.63613	0.000650275	0.0148765	-0.426105
TMEM108	gene	protein_coding	TMEM108	ENSG00000144868.13	chr3	-0.576892	3.15871	-3.65881	0.000606521	0.0143259	-0.426165
CHKA	gene	protein_coding	CHKA	ENSG00000110721.11	chr11	0.579031	6.1093	3.66602	0.0005932	0.0141422	-0.430308
FRMD4B	gene	protein_coding	FRMD4B	ENSG00000114541.14	chr3	1.02142	4.39966	3.66716	0.000591123	0.0141231	-0.434586
PTGFR	gene	protein_coding	PTGFR	ENSG00000122420.9	chr1	-0.93227	2.05639	-3.63425	0.000654046	0.0149275	-0.438822
TTC8	gene	protein_coding	TTC8	ENSG00000165533.18	chr14	-0.508135	3.85643	-3.66191	0.000600764	0.0142305	-0.439476
CYP21A1P	gene	transcribed_unprocessed_pseudogene	CYP21A1P	ENSG00000204338.8	chr6	-0.883551	2.05281	-3.6304	0.000661801	0.0149515	-0.442932
HPCAL4	gene	protein_coding	HPCAL4	ENSG00000116983.12	chr1	-1.37834	7.338	-3.64158	0.000639497	0.0147685	-0.445872
SLC35B3	gene	protein_coding	SLC35B3	ENSG00000124786.9	chr6	0.522581	5.08079	3.66549	0.000594173	0.0141502	-0.446771
EFS	gene	protein_coding	EFS	ENSG00000100842.12	chr14	0.913148	6.26345	3.65119	0.000620896	0.0145516	-0.450138
RP11-597D13.7	gene	transcribed_processed_pseudogene	RP11-597D13.7	ENSG00000251429.1	chr4	1.43808	4.05285	3.65942	0.000605384	0.0143246	-0.451514
CAPSL	gene	protein_coding	CAPSL	ENSG00000152611.11	chr5	1.91016	2.90687	3.63403	0.000654478	0.0149275	-0.451566
ADARB2	gene	protein_coding	ADARB2	ENSG00000185736.15	chr10	0.965792	4.90163	3.65757	0.000608838	0.0143603	-0.456031
RP11-454P21.1	gene	lincRNA	RP11-454P21.1	ENSG00000249937.5	chr5	-0.976739	2.67802	-3.63764	0.000647273	0.0148397	-0.457323
U62631.5	gene	sense_intronic	U62631.5	ENSG00000269553.1	chr19	1.35687	3.69775	3.65495	0.000613764	0.0144303	-0.457373
DSP	gene	protein_coding	DSP	ENSG00000096696.13	chr6	-0.822746	2.64754	-3.64436	0.00063406	0.0147488	-0.464807
MOSPD2	gene	protein_coding	MOSPD2	ENSG00000130150.11	chrX	0.835319	4.65367	3.65656	0.000610733	0.0143896	-0.465889
SLC13A4	gene	protein_coding	SLC13A4	ENSG00000164707.15	chr7	1.72005	2.47859	3.61563	0.000692414	0.0153872	-0.467105
FNBP1	gene	protein_coding	FNBP1	ENSG00000187239.16	chr9	0.677306	6.65679	3.64477	0.000633253	0.0147475	-0.469435
PI16	gene	protein_coding	PI16	ENSG00000164530.13	chr6	1.33088	4.84956	3.65612	0.000611563	0.0143939	-0.470466
GIPR	gene	protein_coding	GIPR	ENSG00000010310.8	chr19	0.977032	3.10288	3.63189	0.000658792	0.0149433	-0.472452
PRRG3	gene	protein_coding	PRRG3	ENSG00000130032.15	chrX	-0.874803	3.15161	-3.63826	0.000646041	0.0148308	-0.472632
RP11-640N20.4	gene	TEC	RP11-640N20.4	ENSG00000278867.1	chr17	-0.553857	2.89505	-3.62529	0.000672257	0.0150384	-0.474562
DUX4L50	gene	unprocessed_pseudogene	DUX4L50	ENSG00000232815.1	chr9	-0.927498	5.09048	-3.65189	0.000619554	0.0145355	-0.481339
CDK9	gene	protein_coding	CDK9	ENSG00000136807.13	chr9	-0.678072	7.14856	-3.63134	0.000659899	0.0149433	-0.481435
ENPP4	gene	protein_coding	ENPP4	ENSG00000001561.6	chr6	0.667492	5.47839	3.6496	0.000623933	0.0145919	-0.481711
PLEKHH1	gene	protein_coding	PLEKHH1	ENSG00000054690.13	chr14	1.40709	7.23374	3.62737	0.000667983	0.0149883	-0.48512
CAMKK1	gene	protein_coding	CAMKK1	ENSG00000004660.14	chr17	-1.4866	5.65405	-3.63894	0.000644704	0.0148308	-0.485251
GLTP	gene	protein_coding	GLTP	ENSG00000139433.9	chr12	0.986936	7.11101	3.62894	0.000664766	0.0149616	-0.485567
HDHD2	gene	protein_coding	HDHD2	ENSG00000167220.11	chr18	0.523078	6.47433	3.64184	0.000638983	0.0147685	-0.489768
TMEM97	gene	protein_coding	TMEM97	ENSG00000109084.13	chr17	-0.398727	3.8894	-3.64663	0.000629659	0.0146947	-0.490796
GALE	gene	protein_coding	GALE	ENSG00000117308.14	chr1	-0.475271	3.7673	-3.64161	0.00063944	0.0147685	-0.4917
LPAR2	gene	protein_coding	LPAR2	ENSG00000064547.13	chr19	-0.630441	3.31098	-3.63244	0.000657674	0.0149433	-0.493673
FECH	gene	protein_coding	FECH	ENSG00000066926.10	chr18	0.397848	4.6375	3.64844	0.000626163	0.0146285	-0.494981
ZNF346	gene	protein_coding	ZNF346	ENSG00000113761.11	chr5	-0.279015	3.96865	-3.64372	0.000635311	0.0147488	-0.496516
RP11-399H11.2	gene	lincRNA	RP11-399H11.2	ENSG00000233936.1	chr9	-0.882804	1.03841	-3.60203	0.000721816	0.0157423	-0.496781
PAX8-AS1	gene	processed_transcript	PAX8-AS1	ENSG00000189223.14	chr2	-1.1128	2.65022	-3.61761	0.000688231	0.0153492	-0.497332
RPS6KA6	gene	protein_coding	RPS6KA6	ENSG00000072133.10	chrX	-0.702746	2.45354	-3.60927	0.00070603	0.015558	-0.501056
SLITRK3	gene	protein_coding	SLITRK3	ENSG00000121871.3	chr3	-0.792576	3.67851	-3.64386	0.000635036	0.0147488	-0.501831
TMEM88B	gene	protein_coding	TMEM88B	ENSG00000205116.3	chr1	1.90786	5.78361	3.63016	0.000662287	0.0149515	-0.502712
AMER3	gene	protein_coding	AMER3	ENSG00000178171.10	chr2	-0.830617	2.75068	-3.62577	0.000671268	0.0150315	-0.504295
CEACAM19	gene	protein_coding	CEACAM19	ENSG00000186567.12	chr19	-0.828353	3.67834	-3.62782	0.000667054	0.0149826	-0.505859
HARBI1	gene	protein_coding	HARBI1	ENSG00000180423.4	chr11	0.45733	2.73077	3.61713	0.000689243	0.0153552	-0.506379
C20orf203	gene	lincRNA	C20orf203	ENSG00000198547.8	chr20	-0.642616	1.97962	-3.59843	0.000729782	0.0158115	-0.508609
SLA	gene	protein_coding	SLA	ENSG00000155926.13	chr8	-1.10594	3.5785	-3.64091	0.000640807	0.0147833	-0.511946
SMURF1	gene	protein_coding	SMURF1	ENSG00000198742.9	chr7	0.406887	4.58023	3.6416	0.000639451	0.0147685	-0.512844
CCDC120	gene	protein_coding	CCDC120	ENSG00000147144.12	chrX	-0.44698	3.32557	-3.6148	0.000694184	0.0153872	-0.512976
ARRDC1	gene	protein_coding	ARRDC1	ENSG00000197070.13	chr9	-0.473512	5.23839	-3.64331	0.000636115	0.014752	-0.512982
TMEM87A	gene	protein_coding	TMEM87A	ENSG00000103978.15	chr15	0.575571	5.20926	3.63817	0.000646218	0.0148308	-0.514915
PCCB	gene	protein_coding	PCCB	ENSG00000114054.13	chr3	0.486527	4.53991	3.63956	0.000643466	0.0148292	-0.518107
RAE1	gene	protein_coding	RAE1	ENSG00000101146.12	chr20	-0.448785	4.80188	-3.63868	0.000645213	0.0148308	-0.520587
ARL14EP	gene	protein_coding	ARL14EP	ENSG00000152219.4	chr11	-0.377649	4.22344	-3.63729	0.000647971	0.0148403	-0.524862
BOK	gene	protein_coding	BOK	ENSG00000176720.4	chr2	1.27794	7.05603	3.61451	0.000694801	0.0153872	-0.527515
RTFDC1	gene	protein_coding	RTFDC1	ENSG00000022277.12	chr20	0.348859	7.15068	3.62027	0.000682668	0.0152405	-0.52837
PPIP5K1	gene	protein_coding	PPIP5K1	ENSG00000168781.21	chr15	-0.486905	3.82555	-3.63336	0.000655824	0.0149331	-0.530206
RP11-382A20.6	gene	antisense	RP11-382A20.6	ENSG00000260351.1	chr15	-0.829453	1.41075	-3.58961	0.000749677	0.016056	-0.530253
KCNJ3	gene	protein_coding	KCNJ3	ENSG00000162989.4	chr2	-1.12111	4.55047	-3.63582	0.000650898	0.0148765	-0.530438
PPL	gene	protein_coding	PPL	ENSG00000118898.15	chr16	-1.2531	3.48893	-3.63324	0.000656075	0.0149331	-0.53207
ABCA8	gene	protein_coding	ABCA8	ENSG00000141338.13	chr17	1.39064	5.12693	3.62676	0.000669228	0.015001	-0.532947
NPR2	gene	protein_coding	NPR2	ENSG00000159899.14	chr9	-0.438678	4.25622	-3.62957	0.000663487	0.0149547	-0.534037
PCDH8	gene	protein_coding	PCDH8	ENSG00000136099.13	chr13	-1.55887	4.1999	-3.63165	0.000659271	0.0149433	-0.534746
IL17RA	gene	protein_coding	IL17RA	ENSG00000177663.13	chr22	-0.624261	3.94071	-3.62943	0.000663781	0.0149547	-0.537024
AVL9	gene	protein_coding	AVL9	ENSG00000105778.18	chr7	-0.399647	3.75811	-3.62189	0.000679289	0.0151804	-0.538464
ARHGAP23	gene	protein_coding	ARHGAP23	ENSG00000275832.4	chr17	0.825422	6.62848	3.61683	0.000689886	0.0153552	-0.539494
KCNH8	gene	protein_coding	KCNH8	ENSG00000183960.8	chr3	1.20104	4.74684	3.63082	0.000660943	0.0149515	-0.540836
GGA2	gene	protein_coding	GGA2	ENSG00000103365.15	chr16	-0.511901	5.00737	-3.63218	0.000658196	0.0149433	-0.545312
TPPP3	gene	protein_coding	TPPP3	ENSG00000159713.10	chr16	0.95799	7.90532	3.60211	0.000721643	0.0157423	-0.551435
NPEPL1	gene	protein_coding	NPEPL1	ENSG00000215440.11	chr20	-0.758825	6.26414	-3.61512	0.000693494	0.0153872	-0.553944
PSD	gene	protein_coding	PSD	ENSG00000059915.16	chr10	-1.0495	8.84663	-3.59336	0.000741164	0.0159469	-0.559679
SPTLC2	gene	protein_coding	SPTLC2	ENSG00000100596.6	chr14	0.906932	5.46181	3.61417	0.000695522	0.0153877	-0.564492
PLPP2	gene	protein_coding	PLPP2	ENSG00000141934.9	chr19	1.25806	5.93754	3.61133	0.00070158	0.0154908	-0.564753
MARCKSL1	gene	protein_coding	MARCKSL1	ENSG00000175130.6	chr1	0.714302	9.77711	3.58197	0.000767345	0.0161852	-0.569626
RP11-398K22.12	gene	antisense	RP11-398K22.12	ENSG00000229852.2	chr6	-0.339764	2.61789	-3.58799	0.000753401	0.0160735	-0.569966
NBPF8	gene	unprocessed_pseudogene	NBPF8	ENSG00000270231.3	chr1	-0.599343	2.51949	-3.58589	0.000758245	0.0161302	-0.570567
GABRA5	gene	protein_coding	GABRA5	ENSG00000186297.11	chr15	-1.56411	6.25699	-3.60334	0.000718929	0.0157423	-0.575878
RP11-250B2.6	gene	lincRNA	RP11-250B2.6	ENSG00000272129.1	chr6	-0.570558	2.66512	-3.58034	0.000771151	0.0162485	-0.575916
EML1	gene	protein_coding	EML1	ENSG00000066629.16	chr14	0.519057	3.93845	3.61492	0.000693926	0.0153872	-0.579671
ITGA7	gene	protein_coding	ITGA7	ENSG00000135424.15	chr12	-0.65324	6.07218	-3.6022	0.000721445	0.0157423	-0.583577
TMEM144	gene	protein_coding	TMEM144	ENSG00000164124.10	chr4	1.32516	6.34295	3.59816	0.000730399	0.0158115	-0.58373
PTCHD1	gene	protein_coding	PTCHD1	ENSG00000165186.11	chrX	-0.755116	1.92074	-3.56995	0.000795935	0.0165137	-0.589573
EPB41L2	gene	protein_coding	EPB41L2	ENSG00000079819.18	chr6	0.654733	6.52632	3.60424	0.000716961	0.0157423	-0.595504
SLC45A3	gene	protein_coding	SLC45A3	ENSG00000158715.5	chr1	1.5008	4.98394	3.60152	0.000722935	0.0157423	-0.596088
2021-03-09	gene	protein_coding	2021-03-09	ENSG00000139266.5	chr12	-0.376573	4.66347	-3.61242	0.000699261	0.015455	-0.598152
PCDH20	gene	protein_coding	PCDH20	ENSG00000280165.1	chr13	-1.76713	4.13651	-3.60341	0.000718765	0.0157423	-0.601306
SCRN1	gene	protein_coding	SCRN1	ENSG00000136193.16	chr7	0.608055	7.6807	3.59312	0.000741698	0.0159469	-0.60202
LINC00323	gene	antisense	LINC00323	ENSG00000226496.2	chr21	1.10394	2.38821	3.58347	0.000763854	0.0161718	-0.602679
KAZN	gene	protein_coding	KAZN	ENSG00000189337.16	chr1	0.520733	4.82128	3.61029	0.000703821	0.0155248	-0.60343
LRTM2	gene	protein_coding	LRTM2	ENSG00000166159.10	chr12	-1.72035	3.48726	-3.59978	0.000726789	0.0157952	-0.605411
LINC02033	gene	lincRNA	LINC02033	ENSG00000279727.1	chr3	-0.875601	1.44302	-3.5622	0.000814897	0.0167347	-0.605471
RP11-95D17.1	gene	lincRNA	RP11-95D17.1	ENSG00000269973.1	chr2	-0.50856	3.17885	-3.58516	0.000759929	0.016135	-0.606384
DENND1A	gene	protein_coding	DENND1A	ENSG00000119522.16	chr9	-0.331517	4.26812	-3.60462	0.00071613	0.0157423	-0.608071
PCDHB5	gene	protein_coding	PCDHB5	ENSG00000113209.8	chr5	-0.547897	3.00547	-3.58259	0.000765897	0.0161852	-0.60844
TNRC6C-AS1	gene	processed_transcript	TNRC6C-AS1	ENSG00000204282.4	chr17	1.27353	5.45784	3.6016	0.000722748	0.0157423	-0.610216
PSEN1	gene	protein_coding	PSEN1	ENSG00000080815.18	chr14	0.755329	5.28707	3.60048	0.000725237	0.0157769	-0.612819
IQCJ-SCHIP1	gene	protein_coding	IQCJ-SCHIP1	ENSG00000283154.2	chr3	0.817698	3.48971	3.59827	0.000730141	0.0158115	-0.616951
SNED1	gene	protein_coding	SNED1	ENSG00000162804.13	chr2	-0.661569	3.42436	-3.59895	0.000728627	0.0158115	-0.618176
GRIK5	gene	protein_coding	GRIK5	ENSG00000105737.9	chr19	-0.857696	5.90348	-3.59433	0.000738969	0.0159296	-0.619002
LZIC	gene	protein_coding	LZIC	ENSG00000162441.11	chr1	0.540306	5.10018	3.60434	0.000716743	0.0157423	-0.61967
CCDC6	gene	protein_coding	CCDC6	ENSG00000108091.10	chr10	-0.653416	5.40302	-3.60228	0.000721251	0.0157423	-0.619876
TACR2	gene	protein_coding	TACR2	ENSG00000075073.14	chr10	-0.527919	1.82074	-3.55412	0.000835121	0.0168733	-0.623161
CADM3-AS1	gene	antisense	CADM3-AS1	ENSG00000225670.4	chr1	-0.62899	1.99648	-3.55577	0.000830971	0.0168628	-0.623876
SSH3	gene	protein_coding	SSH3	ENSG00000172830.12	chr11	0.545999	4.71508	3.60216	0.00072153	0.0157423	-0.624805
NANP	gene	protein_coding	NANP	ENSG00000170191.4	chr20	-0.418601	2.22577	-3.56021	0.000819848	0.0167454	-0.63003
FUNDC2P3	gene	processed_pseudogene	FUNDC2P3	ENSG00000187103.3	chr6	-0.778311	1.01413	-3.55109	0.000842855	0.0169675	-0.632845
TRAIP	gene	protein_coding	TRAIP	ENSG00000183763.8	chr3	-0.552767	2.5718	-3.56944	0.000797172	0.0165137	-0.636243
FBXL20	gene	protein_coding	FBXL20	ENSG00000108306.11	chr17	-0.367161	3.63451	-3.58685	0.000756026	0.0160985	-0.638547
NEURL1	gene	protein_coding	NEURL1	ENSG00000107954.10	chr10	-1.06947	6.12026	-3.59006	0.000748653	0.0160496	-0.63897
DENND6B	gene	protein_coding	DENND6B	ENSG00000205593.11	chr22	-0.669094	5.12335	-3.59584	0.000735576	0.015908	-0.641222
DIP2B	gene	protein_coding	DIP2B	ENSG00000066084.12	chr12	0.832349	5.80612	3.59046	0.000747757	0.0160459	-0.641368
EXOSC2	gene	protein_coding	EXOSC2	ENSG00000130713.15	chr9	-0.296032	4.21314	-3.59514	0.000737156	0.0159111	-0.643026
LYSMD2	gene	protein_coding	LYSMD2	ENSG00000140280.13	chr15	-0.702355	5.59327	-3.59412	0.000739454	0.0159296	-0.643827
DYRK1B	gene	protein_coding	DYRK1B	ENSG00000105204.13	chr19	-0.486921	5.18638	-3.59216	0.000743879	0.0159782	-0.646764
REPS1	gene	protein_coding	REPS1	ENSG00000135597.18	chr6	-0.458261	4.72964	-3.59546	0.000736424	0.0159108	-0.646976
2021-09-07	gene	protein_coding	2021-09-07	ENSG00000122545.18	chr7	0.685051	8.53613	3.56693	0.000803274	0.0165626	-0.647412
MEIS1	gene	protein_coding	MEIS1	ENSG00000143995.19	chr2	0.712621	2.87861	3.56985	0.000796166	0.0165137	-0.648203
GAL3ST1	gene	protein_coding	GAL3ST1	ENSG00000128242.12	chr22	1.12523	4.93755	3.58763	0.000754218	0.0160755	-0.649977
PTPRO	gene	protein_coding	PTPRO	ENSG00000151490.13	chr12	-0.821199	3.33263	-3.58815	0.000753029	0.0160735	-0.650114
LINC01341	gene	processed_transcript	LINC01341	ENSG00000227953.6	chr1	-0.712029	2.35342	-3.55604	0.000830284	0.0168628	-0.650604
FAM166B	gene	protein_coding	FAM166B	ENSG00000215187.10	chr9	1.81896	3.17507	3.56018	0.000819909	0.0167454	-0.658142
CELF2	gene	protein_coding	CELF2	ENSG00000048740.18	chr10	-0.81825	5.5551	-3.5854	0.000759358	0.016135	-0.658217
RIMBP2	gene	protein_coding	RIMBP2	ENSG00000060709.14	chr12	-1.28768	4.5092	-3.58924	0.000750536	0.0160589	-0.658413
RP11-127B20.2	gene	lincRNA	RP11-127B20.2	ENSG00000273156.1	chr4	-1.23371	5.41265	-3.58403	0.000762538	0.0161718	-0.660422
DNAJC14	gene	protein_coding	DNAJC14	ENSG00000135392.15	chr12	0.45301	4.87761	3.58839	0.000752473	0.0160735	-0.66423
IVNS1ABP	gene	protein_coding	IVNS1ABP	ENSG00000116679.15	chr1	0.710116	5.8695	3.58236	0.000766428	0.0161852	-0.665874
NDUFA6-AS1	gene	processed_transcript	NDUFA6-AS1	ENSG00000237037.9	chr22	-0.462299	2.11986	-3.54295	0.000863894	0.0172966	-0.668509
ADCY9	gene	protein_coding	ADCY9	ENSG00000162104.9	chr16	-0.452896	3.98907	-3.58348	0.00076382	0.0161718	-0.668529
PPP3CA	gene	protein_coding	PPP3CA	ENSG00000138814.16	chr4	-1.09182	7.48838	-3.56094	0.000818014	0.0167454	-0.668583
RTN4R	gene	protein_coding	RTN4R	ENSG00000040608.13	chr22	-1.07955	4.91385	-3.57871	0.000775	0.0163141	-0.669
SLC41A3	gene	protein_coding	SLC41A3	ENSG00000114544.16	chr3	-0.481933	6.11357	-3.57738	0.000778144	0.0163492	-0.670305
PVRIG	gene	protein_coding	PVRIG	ENSG00000213413.2	chr7	0.785842	3.51832	3.5736	0.000787151	0.0164447	-0.670844
CNDP2	gene	protein_coding	CNDP2	ENSG00000133313.14	chr18	0.48679	6.6753	3.57285	0.000788938	0.0164509	-0.671874
LRRC37B	gene	protein_coding	LRRC37B	ENSG00000185158.12	chr17	-0.423998	4.19728	-3.58194	0.000767413	0.0161852	-0.672368
RP11-407G23.2	gene	TEC	RP11-407G23.2	ENSG00000279019.1	chr16	0.777708	2.45663	3.54949	0.000846937	0.0170342	-0.678119
NBPF15	gene	protein_coding	NBPF15	ENSG00000266338.6	chr1	-0.444064	3.19313	-3.56007	0.000820187	0.0167454	-0.679746
RP11-301G7.1	gene	lincRNA	RP11-301G7.1	ENSG00000272479.1	chr8	-1.09751	2.34616	-3.56764	0.000801542	0.0165577	-0.684068
C10orf90	gene	protein_coding	C10orf90	ENSG00000154493.17	chr10	0.942455	3.75772	3.57513	0.000783492	0.0164259	-0.68474
FLJ27354	gene	antisense	FLJ27354	ENSG00000231999.6	chr1	0.649965	3.71878	3.56719	0.000802634	0.0165626	-0.686049
GPR22	gene	protein_coding	GPR22	ENSG00000172209.5	chr7	-1.05364	3.58649	-3.57486	0.000784128	0.0164259	-0.687012
ATG4C	gene	protein_coding	ATG4C	ENSG00000125703.14	chr1	0.744395	5.26621	3.57459	0.000784766	0.0164259	-0.687117
PXK	gene	protein_coding	PXK	ENSG00000168297.15	chr3	1.12783	6.26169	3.56387	0.000810775	0.0167017	-0.687658
PCNX2	gene	protein_coding	PCNX2	ENSG00000135749.18	chr1	-0.64102	4.11681	-3.5729	0.000788832	0.0164509	-0.690004
AF064858.11	gene	lincRNA	AF064858.11	ENSG00000237721.1	chr21	-0.714898	1.64343	-3.52751	0.00090523	0.0177547	-0.691807
RASSF2	gene	protein_coding	RASSF2	ENSG00000101265.15	chr20	1.02197	7.8926	3.55209	0.000840294	0.0169415	-0.694503
CDHR2	gene	protein_coding	CDHR2	ENSG00000074276.10	chr5	-0.630087	1.42037	-3.52563	0.00091038	0.0178084	-0.695226
PRKCI	gene	protein_coding	PRKCI	ENSG00000163558.12	chr3	-0.402816	4.68468	-3.57795	0.000776783	0.0163361	-0.695576
CLDND1	gene	protein_coding	CLDND1	ENSG00000080822.16	chr3	1.1639	9.32643	3.53719	0.000879093	0.0174275	-0.696696
ASPHD2	gene	protein_coding	ASPHD2	ENSG00000128203.6	chr22	-0.704369	3.65666	-3.57415	0.000785823	0.0164325	-0.697217
ARMCX2	gene	protein_coding	ARMCX2	ENSG00000184867.13	chrX	-0.510518	5.66131	-3.57184	0.000791368	0.0164861	-0.700084
TRPM6	gene	protein_coding	TRPM6	ENSG00000119121.21	chr9	0.703881	2.42468	3.53617	0.00088181	0.0174501	-0.702528
AP1AR	gene	protein_coding	AP1AR	ENSG00000138660.11	chr4	-0.521022	5.12127	-3.57474	0.00078441	0.0164259	-0.70519
CELF4	gene	protein_coding	CELF4	ENSG00000101489.19	chr18	-1.27245	5.93649	-3.562	0.000815404	0.0167347	-0.707518
SLC25A23	gene	protein_coding	SLC25A23	ENSG00000125648.14	chr19	-0.780546	8.90565	-3.53796	0.000877057	0.0174027	-0.708119
FBXO10	gene	protein_coding	FBXO10	ENSG00000147912.12	chr9	-0.553432	3.91006	-3.5712	0.000792914	0.0164872	-0.708679
MAL	gene	protein_coding	MAL	ENSG00000172005.10	chr2	1.06316	8.38477	3.53852	0.000875556	0.0173898	-0.709812
NRP2	gene	protein_coding	NRP2	ENSG00000118257.16	chr2	-0.659957	4.05382	-3.57135	0.000792545	0.0164872	-0.710123
CYB5R2	gene	protein_coding	CYB5R2	ENSG00000166394.14	chr11	1.06189	5.09355	3.56819	0.000800206	0.0165456	-0.712592
CDKN1C	gene	protein_coding	CDKN1C	ENSG00000129757.12	chr11	1.25046	6.46537	3.55421	0.000834892	0.0168733	-0.715717
GPSM2	gene	protein_coding	GPSM2	ENSG00000121957.12	chr1	0.628542	4.87663	3.56962	0.000796722	0.0165137	-0.716692
DGCR5	gene	transcribed_unprocessed_pseudogene	DGCR5	ENSG00000237517.9	chr22	-0.999541	4.71469	-3.56843	0.000799621	0.0165456	-0.716842
ZNF280B	gene	protein_coding	ZNF280B	ENSG00000275004.3	chr22	-0.474496	2.7229	-3.53681	0.000880109	0.017432	-0.717142
HMCES	gene	protein_coding	HMCES	ENSG00000183624.13	chr3	-0.41193	5.90413	-3.55874	0.000823508	0.016792	-0.726532
RP11-250B2.5	gene	lincRNA	RP11-250B2.5	ENSG00000260645.1	chr6	-0.612015	2.4145	-3.52243	0.00091923	0.0179497	-0.728274
RP4-758J18.2	gene	processed_transcript	RP4-758J18.2	ENSG00000224870.6	chr1	0.48101	5.35402	3.56318	0.00081248	0.0167212	-0.734261
UBE2W	gene	protein_coding	UBE2W	ENSG00000104343.19	chr8	-0.425414	4.19521	-3.55996	0.000820466	0.0167454	-0.73437
NEK3	gene	protein_coding	NEK3	ENSG00000136098.16	chr13	0.838243	4.82648	3.56212	0.000815086	0.0167347	-0.735154
SYT9	gene	protein_coding	SYT9	ENSG00000170743.16	chr11	0.572176	3.87824	3.55806	0.000825202	0.0167956	-0.736551
CNIH3	gene	protein_coding	CNIH3	ENSG00000143786.7	chr1	-0.768117	3.75189	-3.56003	0.000820275	0.0167454	-0.738502
CLSTN2	gene	protein_coding	CLSTN2	ENSG00000158258.16	chr3	-1.42503	4.25594	-3.55439	0.00083445	0.0168733	-0.742005
TMEM170B	gene	protein_coding	TMEM170B	ENSG00000205269.5	chr6	-0.449733	4.45723	-3.55839	0.000824378	0.0167942	-0.74695
RP11-113C12.4	gene	transcribed_processed_pseudogene	RP11-113C12.4	ENSG00000256552.2	chr12	-0.880913	2.92956	-3.52913	0.000900809	0.0176837	-0.748058
GTF2H4	gene	protein_coding	GTF2H4	ENSG00000213780.10	chr6	-0.353024	5.0411	-3.55699	0.000827886	0.0168347	-0.750179
RNF215	gene	protein_coding	RNF215	ENSG00000099999.14	chr22	-0.371291	3.6156	-3.5447	0.000859341	0.0172367	-0.751835
LASP1	gene	protein_coding	LASP1	ENSG00000002834.17	chr17	-0.40914	5.89205	-3.55329	0.000837244	0.0169007	-0.751836
ZNF335	gene	protein_coding	ZNF335	ENSG00000198026.7	chr20	-0.361211	4.41304	-3.55553	0.000831555	0.0168628	-0.752204
TMEM206	gene	protein_coding	TMEM206	ENSG00000065600.12	chr1	0.895691	5.31943	3.54632	0.000855119	0.0171683	-0.755162
HAGHL	gene	protein_coding	HAGHL	ENSG00000103253.17	chr16	0.642463	5.07131	3.55513	0.000832566	0.0168679	-0.758003
UNC5B-AS1	gene	antisense	UNC5B-AS1	ENSG00000237512.6	chr10	-0.94628	2.06356	-3.50731	0.000962136	0.0185098	-0.761399
AC006946.16	gene	lincRNA	AC006946.16	ENSG00000273203.1	chr22	-0.52171	2.59393	-3.51094	0.000951674	0.0184103	-0.762977
DSN1	gene	protein_coding	DSN1	ENSG00000149636.15	chr20	-0.423766	3.58673	-3.5328	0.000890851	0.0175661	-0.767404
TMEM86B	gene	protein_coding	TMEM86B	ENSG00000180089.5	chr19	-0.590267	4.5192	-3.55189	0.000840795	0.0169415	-0.767593
DNAJC21	gene	protein_coding	DNAJC21	ENSG00000168724.14	chr5	0.450061	4.29773	3.54206	0.000866223	0.0173264	-0.767676
RP11-307C18.1	gene	antisense	RP11-307C18.1	ENSG00000272950.1	chr7	-0.998997	2.06323	-3.49683	0.000992998	0.0187155	-0.770054
PURG	gene	protein_coding	PURG	ENSG00000172733.11	chr8	-0.480615	3.55077	-3.53498	0.000885007	0.0174977	-0.778417
ZNF141	gene	protein_coding	ZNF141	ENSG00000131127.13	chr4	-0.545748	3.03726	-3.51668	0.000935317	0.0182026	-0.778673
P2RX2	gene	protein_coding	P2RX2	ENSG00000187848.12	chr12	-2.23353	3.75852	-3.53999	0.000871671	0.0173666	-0.780799
IFT122	gene	protein_coding	IFT122	ENSG00000163913.11	chr3	-0.549756	4.60827	-3.54631	0.000855156	0.0171683	-0.781366
SOHLH2	gene	protein_coding	SOHLH2	ENSG00000120669.15	chr13	-0.582281	1.90762	-3.50397	0.000971879	0.0186325	-0.78166
C11orf87	gene	protein_coding	C11orf87	ENSG00000185742.6	chr11	-1.3431	4.11595	-3.54179	0.000866949	0.0173264	-0.785089
RP11-359E3.4	gene	antisense	RP11-359E3.4	ENSG00000272631.1	chr10	-0.504893	1.85186	-3.4915	0.00100904	0.0188818	-0.78655
TMEM241	gene	protein_coding	TMEM241	ENSG00000134490.13	chr18	-0.46484	2.61679	-3.50683	0.000963531	0.0185206	-0.789902
VAC14	gene	protein_coding	VAC14	ENSG00000103043.14	chr16	-0.307662	4.59422	-3.54312	0.000863462	0.0172966	-0.791721
GRHPR	gene	protein_coding	GRHPR	ENSG00000137106.17	chr9	0.406744	6.0873	3.53204	0.000892909	0.017591	-0.792997
KCNJ2-AS1	gene	antisense	KCNJ2-AS1	ENSG00000267365.1	chr17	0.800892	2.99338	3.5217	0.000921252	0.0179734	-0.79336
GABRB3	gene	protein_coding	GABRB3	ENSG00000166206.14	chr15	-1.15033	4.39442	-3.53953	0.000872884	0.0173666	-0.793877
CEP104	gene	protein_coding	CEP104	ENSG00000116198.12	chr1	0.520757	4.61228	3.54074	0.000869706	0.0173604	-0.795036
AZIN2	gene	protein_coding	AZIN2	ENSG00000142920.16	chr1	0.596667	4.60802	3.54054	0.000870217	0.0173604	-0.795038
ADGRB2	gene	protein_coding	ADGRB2	ENSG00000121753.12	chr1	-0.841973	7.29219	-3.51634	0.000936296	0.0182026	-0.796972
ATG3	gene	protein_coding	ATG3	ENSG00000144848.10	chr3	0.465162	6.02124	3.53423	0.000887019	0.0175218	-0.799267
NBEA	gene	protein_coding	NBEA	ENSG00000172915.18	chr13	-0.795333	3.86973	-3.5385	0.000875622	0.0173898	-0.799454
GALNT14	gene	protein_coding	GALNT14	ENSG00000158089.14	chr2	-0.860672	2.51909	-3.52572	0.000910124	0.0178084	-0.801461
RFFL	gene	protein_coding	RFFL	ENSG00000092871.16	chr17	0.848005	5.17686	3.53097	0.000895807	0.0176167	-0.802941
GOLGA8B	gene	protein_coding	GOLGA8B	ENSG00000215252.11	chr15	-0.945137	5.34168	-3.53976	0.000872275	0.0173666	-0.803892
SCCPDH	gene	protein_coding	SCCPDH	ENSG00000143653.9	chr1	0.450873	6.44629	3.52405	0.000914738	0.0178778	-0.805946
KIAA1524	gene	protein_coding	KIAA1524	ENSG00000163507.13	chr3	-0.521907	1.97371	-3.48621	0.00102521	0.0189767	-0.80752
POLN	gene	protein_coding	POLN	ENSG00000130997.16	chr4	-0.49957	2.43653	-3.4983	0.000988608	0.0187155	-0.81454
PUM1	gene	protein_coding	PUM1	ENSG00000134644.15	chr1	-0.350154	5.69449	-3.53043	0.000897274	0.0176299	-0.817038
MAG	gene	protein_coding	MAG	ENSG00000105695.14	chr19	1.60455	8.56186	3.49297	0.00100459	0.0188278	-0.817408
GNAL	gene	protein_coding	GNAL	ENSG00000141404.15	chr18	-0.848608	4.29904	-3.53127	0.000894996	0.0176164	-0.81815
CTC-471F3.5	gene	processed_pseudogene	CTC-471F3.5	ENSG00000269069.1	chr19	-0.53845	2.11736	-3.48294	0.00103536	0.0190672	-0.818633
C11orf95	gene	protein_coding	C11orf95	ENSG00000188070.9	chr11	-0.704382	5.0299	-3.53354	0.00088885	0.0175423	-0.81947
BBC3	gene	protein_coding	BBC3	ENSG00000105327.17	chr19	-0.533641	3.21192	-3.50319	0.000974169	0.018644	-0.820491
ZNF534	gene	protein_coding	ZNF534	ENSG00000198633.10	chr19	-0.645519	1.70128	-3.47868	0.00104867	0.0191461	-0.822074
PHEX-AS1	gene	antisense	PHEX-AS1	ENSG00000224204.1	chrX	-1.0083	1.66001	-3.47972	0.0010454	0.0191461	-0.823391
RPS3AP43	gene	processed_pseudogene	RPS3AP43	ENSG00000242661.1	chr12	-0.788242	1.25518	-3.47472	0.00106121	0.0192761	-0.826804
CDON	gene	protein_coding	CDON	ENSG00000064309.14	chr11	-0.578381	1.84627	-3.47961	0.00104574	0.0191461	-0.830048
SYT17	gene	protein_coding	SYT17	ENSG00000103528.16	chr16	-0.675411	4.7597	-3.52613	0.000908992	0.0178084	-0.837267
ENDOD1	gene	protein_coding	ENDOD1	ENSG00000149218.4	chr11	0.73846	6.46946	3.50928	0.000956435	0.0184644	-0.837344
CAMK2A	gene	protein_coding	CAMK2A	ENSG00000070808.15	chr5	-1.4009	9.82398	-3.47932	0.00104668	0.0191461	-0.843499
MAST3	gene	protein_coding	MAST3	ENSG00000099308.10	chr19	-0.738629	6.44037	-3.50784	0.000960606	0.0185098	-0.843557
RP11-90B22.1	gene	lincRNA	RP11-90B22.1	ENSG00000273012.1	chr10	-1.10904	1.63401	-3.47185	0.00107039	0.0193053	-0.84406
RP11-546J1.1	gene	lincRNA	RP11-546J1.1	ENSG00000270557.1	chr2	-0.824162	3.17425	-3.50597	0.000966016	0.0185361	-0.848494
BDNF-AS	gene	antisense	BDNF-AS	ENSG00000245573.7	chr11	0.585494	4.02216	3.51648	0.000935892	0.0182026	-0.849308
RP11-192H23.4	gene	protein_coding	RP11-192H23.4	ENSG00000258472.8	chr17	-0.781724	3.86037	-3.51429	0.000942101	0.0182994	-0.851259
RP11-66B24.1	gene	lincRNA	RP11-66B24.1	ENSG00000259604.5	chr15	0.858404	2.83205	3.49959	0.000984783	0.0187016	-0.856085
TNFRSF25	gene	protein_coding	TNFRSF25	ENSG00000215788.9	chr1	-1.31798	5.52108	-3.50605	0.000965786	0.0185361	-0.857235
SMIM7	gene	protein_coding	SMIM7	ENSG00000214046.8	chr19	0.292763	5.10238	3.51886	0.000929196	0.0181124	-0.859302
RP11-379F4.4	gene	antisense	RP11-379F4.4	ENSG00000240207.6	chr3	-0.71006	2.83439	-3.49017	0.00101308	0.0189278	-0.859651
SLIT1	gene	protein_coding	SLIT1	ENSG00000187122.16	chr10	-1.49401	5.29975	-3.5032	0.000974116	0.018644	-0.860084
ZNF469	gene	protein_coding	ZNF469	ENSG00000225614.2	chr16	-0.736605	2.60027	-3.49735	0.000991434	0.0187155	-0.864347
DTX4	gene	protein_coding	DTX4	ENSG00000110042.7	chr11	0.766975	5.26257	3.5074	0.000961884	0.0185098	-0.864495
KSR2	gene	protein_coding	KSR2	ENSG00000171435.13	chr12	-0.860169	2.77399	-3.47865	0.00104876	0.0191461	-0.864894
RP11-262H14.3	gene	lincRNA	RP11-262H14.3	ENSG00000234665.8	chr9	-0.912511	1.61654	-3.45955	0.00111058	0.0196879	-0.866209
RP11-429A20.3	gene	processed_transcript	RP11-429A20.3	ENSG00000256654.3	chr12	-0.777198	1.70299	-3.46058	0.00110716	0.0196587	-0.867233
RP11-1180F24.1	gene	processed_pseudogene	RP11-1180F24.1	ENSG00000277435.1	chr15	-0.73057	2.27854	-3.46895	0.00107975	0.0193428	-0.867575
FBXO34	gene	protein_coding	FBXO34	ENSG00000178974.9	chr14	-0.777006	4.96587	-3.51021	0.000953765	0.0184289	-0.871306
AC006538.1	gene	sense_intronic	AC006538.1	ENSG00000261342.1	chr19	-0.710878	4.01693	-3.51245	0.000947348	0.0183706	-0.871318
BACE1	gene	protein_coding	BACE1	ENSG00000186318.16	chr11	0.771154	6.44094	3.49282	0.00100505	0.0188278	-0.872789
MORN5	gene	protein_coding	MORN5	ENSG00000185681.12	chr9	1.1121	3.45114	3.49876	0.00098723	0.0187155	-0.87348
RP11-112J3.16	gene	lincRNA	RP11-112J3.16	ENSG00000227388.2	chr9	-0.572936	2.83621	-3.48797	0.00101982	0.0189767	-0.873959
BSN	gene	protein_coding	BSN	ENSG00000164061.4	chr3	-1.20717	4.81863	-3.51242	0.000947424	0.0183706	-0.873981
STK39	gene	protein_coding	STK39	ENSG00000198648.10	chr2	0.579799	6.22368	3.50223	0.000976986	0.0186496	-0.874022
AC008079.10	gene	antisense	AC008079.10	ENSG00000280007.1	chr22	-0.797412	1.35078	-3.45703	0.00111898	0.0197893	-0.875294
RP11-12A20.6	gene	unprocessed_pseudogene	RP11-12A20.6	ENSG00000276032.1	chr9	-0.700547	1.58613	-3.46777	0.00108357	0.0193486	-0.875792
SMYD5	gene	protein_coding	SMYD5	ENSG00000135632.11	chr2	-0.362366	5.37402	-3.51083	0.00095197	0.0184103	-0.876316
RP1-137D17.2	gene	lincRNA	RP1-137D17.2	ENSG00000272848.1	chr6	-0.732236	2.43018	-3.47113	0.0010727	0.0193089	-0.876558
MGAT5B	gene	protein_coding	MGAT5B	ENSG00000167889.12	chr17	-1.15693	4.50305	-3.51134	0.000950513	0.0184103	-0.879995
AC008060.7	gene	lincRNA	AC008060.7	ENSG00000218672.1	chr7	1.18134	2.20556	3.48749	0.00102129	0.0189767	-0.880039
CTD-2587H24.5	gene	antisense	CTD-2587H24.5	ENSG00000267577.1	chr19	-0.738228	1.60382	-3.46004	0.00110896	0.0196749	-0.880419
TMEM140	gene	protein_coding	TMEM140	ENSG00000146859.6	chr7	0.888642	4.61332	3.50823	0.000959471	0.0185068	-0.880622
RP11-88H12.2	gene	sense_intronic	RP11-88H12.2	ENSG00000270059.1	chr3	0.62802	3.78146	3.49526	0.000997687	0.0187694	-0.886102
GLCCI1	gene	protein_coding	GLCCI1	ENSG00000106415.12	chr7	-0.563101	3.82505	-3.50188	0.00097801	0.018653	-0.895028
STRN	gene	protein_coding	STRN	ENSG00000115808.11	chr2	0.70046	4.87011	3.50258	0.00097594	0.0186474	-0.895557
KIAA1755	gene	protein_coding	KIAA1755	ENSG00000149633.11	chr20	0.811264	4.84871	3.50255	0.000976031	0.0186474	-0.89635
SNX1	gene	protein_coding	SNX1	ENSG00000028528.14	chr15	0.463153	5.83799	3.49732	0.000991515	0.0187155	-0.897917
RYR2	gene	protein_coding	RYR2	ENSG00000198626.15	chr1	-0.797434	3.53241	-3.50113	0.000980225	0.0186631	-0.898532
PPFIA2	gene	protein_coding	PPFIA2	ENSG00000139220.16	chr12	-0.768384	4.72641	-3.49981	0.000984125	0.0187016	-0.899241
RP11-298D21.1	gene	antisense	RP11-298D21.1	ENSG00000260788.5	chr16	1.27958	4.13703	3.49863	0.000987636	0.0187155	-0.900223
ANO4	gene	protein_coding	ANO4	ENSG00000151572.16	chr12	0.748902	4.37025	3.49968	0.00098451	0.0187016	-0.905298
SNX6	gene	protein_coding	SNX6	ENSG00000129515.18	chr14	0.713858	6.12382	3.49634	0.000994454	0.0187245	-0.905511
GREB1	gene	protein_coding	GREB1	ENSG00000196208.13	chr2	-0.428136	3.28712	-3.47565	0.00105825	0.0192539	-0.906012
RP4-539M6.20	gene	sense_intronic	RP4-539M6.20	ENSG00000273350.1	chr22	-0.660043	2.56967	-3.46736	0.00108491	0.0193569	-0.906215
FAM149B1	gene	protein_coding	FAM149B1	ENSG00000138286.14	chr10	0.417729	4.95654	3.50154	0.000979001	0.0186558	-0.906996
FCHO1	gene	protein_coding	FCHO1	ENSG00000130475.14	chr19	0.78921	5.46013	3.49457	0.000999756	0.0187764	-0.908906
RP11-389G6.3	gene	lincRNA	RP11-389G6.3	ENSG00000261292.2	chr3	-0.860289	3.89463	-3.4976	0.000990693	0.0187155	-0.909588
PIK3R2	gene	protein_coding	PIK3R2	ENSG00000105647.16	chr19	-0.790786	6.90382	-3.48545	0.00102758	0.0189767	-0.911787
VSTM2B	gene	protein_coding	VSTM2B	ENSG00000187135.7	chr19	0.828557	6.45297	3.48699	0.00102284	0.0189767	-0.911886
CUTC	gene	protein_coding	CUTC	ENSG00000119929.12	chr10	0.403209	5.41474	3.49754	0.000990862	0.0187155	-0.912206
LINC01299	gene	lincRNA	LINC01299	ENSG00000254081.1	chr8	1.04827	3.11308	3.48275	0.00103593	0.0190672	-0.912309
PIP4K2A	gene	protein_coding	PIP4K2A	ENSG00000150867.13	chr10	1.09307	8.15069	3.46789	0.00108318	0.0193486	-0.9135
PIK3C2B	gene	protein_coding	PIK3C2B	ENSG00000133056.13	chr1	0.72716	4.52967	3.49678	0.000993132	0.0187155	-0.913911
RCAN2	gene	protein_coding	RCAN2	ENSG00000172348.14	chr6	0.938269	6.25453	3.48783	0.00102026	0.0189767	-0.917922
RAB11FIP3	gene	protein_coding	RAB11FIP3	ENSG00000090565.15	chr16	-0.513801	6.55827	-3.48561	0.00102707	0.0189767	-0.918634
ACSL1	gene	protein_coding	ACSL1	ENSG00000151726.13	chr4	0.784539	6.04312	3.48651	0.00102429	0.0189767	-0.921135
SALL1	gene	protein_coding	SALL1	ENSG00000103449.11	chr16	0.765956	5.054	3.48887	0.00101706	0.0189566	-0.923363
2021-03-08	gene	protein_coding	2021-03-08	ENSG00000165406.15	chr10	0.51042	4.80724	3.49481	0.000999038	0.0187764	-0.923982
ARHGEF17	gene	protein_coding	ARHGEF17	ENSG00000110237.3	chr11	-0.573266	5.39111	-3.48929	0.00101577	0.0189485	-0.924069
VWA5A	gene	protein_coding	VWA5A	ENSG00000110002.15	chr11	-0.692531	4.0771	-3.49131	0.00100963	0.0188818	-0.924288
LAPTM4B	gene	protein_coding	LAPTM4B	ENSG00000104341.16	chr8	0.496209	5.75871	3.49314	0.00100408	0.0188278	-0.9255
KIAA1191	gene	protein_coding	KIAA1191	ENSG00000122203.14	chr5	-0.423687	7.05682	-3.47595	0.00105732	0.0192527	-0.928611
ENPP2	gene	protein_coding	ENPP2	ENSG00000136960.12	chr8	1.48325	7.63982	3.45811	0.00111539	0.0197415	-0.92983
PTCH2	gene	protein_coding	PTCH2	ENSG00000117425.13	chr1	-0.682346	3.41011	-3.48481	0.00102953	0.0189812	-0.932258
MTSS1	gene	protein_coding	MTSS1	ENSG00000170873.18	chr8	0.563789	5.44616	3.48993	0.00101381	0.0189278	-0.932727
STRN4	gene	protein_coding	STRN4	ENSG00000090372.14	chr19	-0.508076	6.50579	-3.47674	0.00105481	0.0192388	-0.932846
SRP72	gene	protein_coding	SRP72	ENSG00000174780.15	chr4	0.347883	5.56061	3.48486	0.00102939	0.0189812	-0.933346
CTD-2192J16.26	gene	lincRNA	CTD-2192J16.26	ENSG00000268945.1	chr19	-0.769027	2.39065	-3.44365	0.00116466	0.0203109	-0.933786
KRBA1	gene	protein_coding	KRBA1	ENSG00000133619.17	chr7	-0.343308	4.2144	-3.48588	0.00102624	0.0189767	-0.936834
SLC44A1	gene	protein_coding	SLC44A1	ENSG00000070214.15	chr9	0.998095	6.62096	3.46953	0.00107787	0.0193405	-0.937385
ZDHHC9	gene	protein_coding	ZDHHC9	ENSG00000188706.12	chrX	1.04555	6.26575	3.47152	0.00107146	0.0193053	-0.937522
PLEKHG3	gene	protein_coding	PLEKHG3	ENSG00000126822.16	chr14	0.942605	5.59201	3.47889	0.00104802	0.0191461	-0.938756
FAXDC2	gene	protein_coding	FAXDC2	ENSG00000170271.10	chr5	0.883697	6.36503	3.47211	0.00106957	0.0193053	-0.940688
GLIPR2	gene	protein_coding	GLIPR2	ENSG00000122694.15	chr9	0.785717	4.98635	3.48559	0.00102714	0.0189767	-0.945346
RP11-522I20.3	gene	antisense	RP11-522I20.3	ENSG00000254473.1	chr9	0.526748	3.4601	3.47343	0.00106534	0.0192972	-0.945561
LRFN5	gene	protein_coding	LRFN5	ENSG00000165379.13	chr14	-0.846037	3.31016	-3.47862	0.00104886	0.0191461	-0.94578
PTPN20	gene	protein_coding	PTPN20	ENSG00000204179.10	chr10	-0.67234	2.26899	-3.44001	0.00117739	0.0204079	-0.948093
LINC00609	gene	lincRNA	LINC00609	ENSG00000257585.1	chr14	0.91442	3.08098	3.46361	0.00109715	0.0195424	-0.948237
CRYBG3	gene	protein_coding	CRYBG3	ENSG00000080200.9	chr3	0.727449	2.91896	3.46337	0.00109796	0.0195424	-0.949206
LRRFIP1	gene	protein_coding	LRRFIP1	ENSG00000124831.18	chr2	-0.532373	5.03278	-3.48577	0.00102657	0.0189767	-0.951141
SRCIN1	gene	protein_coding	SRCIN1	ENSG00000277363.4	chr17	0.760687	6.1327	3.46922	0.00107888	0.0193428	-0.953875
DRD2	gene	protein_coding	DRD2	ENSG00000149295.13	chr11	-0.671944	2.2112	-3.43189	0.00120627	0.0207847	-0.957095
CLN8	gene	protein_coding	CLN8	ENSG00000182372.9	chr8	0.572335	4.58765	3.48115	0.00104092	0.0191433	-0.959177
ZNF554	gene	protein_coding	ZNF554	ENSG00000172006.11	chr19	-0.471853	3.89233	-3.47299	0.00106674	0.0192972	-0.960716
WTH3DI	gene	protein_coding	WTH3DI	ENSG00000233087.7	chr2	-0.601773	1.83269	-3.43108	0.00120921	0.0208037	-0.961283
SMAD4	gene	protein_coding	SMAD4	ENSG00000141646.13	chr18	-0.424283	4.53878	-3.48087	0.00104181	0.0191436	-0.963366
SLC16A2	gene	protein_coding	SLC16A2	ENSG00000147100.10	chrX	-0.420037	4.84664	-3.47957	0.00104587	0.0191461	-0.96541
PHYHIP	gene	protein_coding	PHYHIP	ENSG00000168490.13	chr8	-1.56972	8.3954	-3.43659	0.00118946	0.0205431	-0.966044
PRB1	gene	protein_coding	PRB1	ENSG00000251655.6	chr12	-0.961429	1.25425	-3.41999	0.0012498	0.0212534	-0.966593
TP53INP2	gene	protein_coding	TP53INP2	ENSG00000078804.12	chr20	1.10553	9.85729	3.44128	0.00117295	0.020386	-0.968833
FMNL2	gene	protein_coding	FMNL2	ENSG00000157827.19	chr2	0.794089	7.5767	3.45165	0.00113716	0.0200549	-0.968879
DOCK5	gene	protein_coding	DOCK5	ENSG00000147459.17	chr8	0.991886	4.56315	3.47606	0.00105695	0.0192527	-0.971107
GFRA2	gene	protein_coding	GFRA2	ENSG00000168546.10	chr8	-1.00213	3.45801	-3.47192	0.00107016	0.0193053	-0.973927
RERE	gene	protein_coding	RERE	ENSG00000142599.17	chr1	-0.275177	5.76689	-3.47472	0.00106121	0.0192761	-0.974481
TICAM1	gene	protein_coding	TICAM1	ENSG00000127666.9	chr19	-0.436053	4.16901	-3.46984	0.00107687	0.0193383	-0.974664
TJAP1	gene	protein_coding	TJAP1	ENSG00000137221.14	chr6	0.92204	5.52005	3.47001	0.00107633	0.0193383	-0.975291
SHISA2	gene	protein_coding	SHISA2	ENSG00000180730.4	chr13	1.01075	2.70609	3.42644	0.00122602	0.0209941	-0.976535
ZKSCAN1	gene	protein_coding	ZKSCAN1	ENSG00000106261.16	chr7	0.566214	5.56258	3.47149	0.00107154	0.0193053	-0.977112
CLMN	gene	protein_coding	CLMN	ENSG00000165959.11	chr14	0.943435	4.61841	3.47324	0.00106594	0.0192972	-0.979667
LINC02054	gene	lincRNA	LINC02054	ENSG00000224153.2	chr3	-0.852975	1.56451	-3.41848	0.00125544	0.0212838	-0.981632
STX18	gene	protein_coding	STX18	ENSG00000168818.9	chr4	0.283	5.27361	3.47331	0.00106572	0.0192972	-0.982282
KCNMA1	gene	protein_coding	KCNMA1	ENSG00000156113.22	chr10	-0.613947	3.93939	-3.46777	0.00108356	0.0193486	-0.982297
ELOVL1	gene	protein_coding	ELOVL1	ENSG00000066322.14	chr1	1.13244	7.14079	3.44422	0.0011627	0.0203109	-0.982409
BAIAP2	gene	protein_coding	BAIAP2	ENSG00000175866.15	chr17	-0.675427	5.71035	-3.46473	0.0010935	0.0194944	-0.982919
MALT1	gene	protein_coding	MALT1	ENSG00000172175.12	chr18	-0.47368	3.19675	-3.44355	0.001165	0.0203109	-0.983691
SPIDR	gene	protein_coding	SPIDR	ENSG00000164808.16	chr8	-0.325421	4.79836	-3.47338	0.00106549	0.0192972	-0.98498
GCLC	gene	protein_coding	GCLC	ENSG00000001084.10	chr6	0.560186	5.09864	3.47089	0.00107349	0.0193089	-0.988605
LINC00950	gene	lincRNA	LINC00950	ENSG00000281205.1	chr9	-0.494849	4.09959	-3.4625	0.00110082	0.0195776	-0.993579
SSX2IP	gene	protein_coding	SSX2IP	ENSG00000117155.16	chr1	-0.705684	4.69244	-3.46839	0.00108154	0.0193486	-0.996623
ZEB2	gene	protein_coding	ZEB2	ENSG00000169554.18	chr2	0.898446	6.52698	3.45909	0.0011121	0.0196991	-1.00129
ZNF382	gene	protein_coding	ZNF382	ENSG00000161298.17	chr19	-0.495621	2.92467	-3.43737	0.00118671	0.0205115	-1.00492
TMEM155	gene	protein_coding	TMEM155	ENSG00000164112.12	chr4	-1.68948	3.34105	-3.46199	0.00110249	0.0195915	-1.00617
RP11-579O24.1	gene	processed_pseudogene	RP11-579O24.1	ENSG00000241462.1	chr17	-1.06857	1.56669	-3.41313	0.00127558	0.0214771	-1.01108
CTC-487M23.5	gene	antisense	CTC-487M23.5	ENSG00000270067.1	chr5	0.620487	3.80446	3.44202	0.00117036	0.020386	-1.01323
CSMD3	gene	protein_coding	CSMD3	ENSG00000164796.17	chr8	-0.658012	2.77378	-3.43347	0.00120059	0.0207191	-1.01425
HPD	gene	protein_coding	HPD	ENSG00000158104.11	chr12	1.05542	1.9614	3.40167	0.00131976	0.0219702	-1.01657
RP1-223B1.1	gene	lincRNA	RP1-223B1.1	ENSG00000228793.1	chr6	1.39119	3.27165	3.43959	0.00117887	0.0204079	-1.01728
FIS1	gene	protein_coding	FIS1	ENSG00000214253.8	chr7	0.512994	8.1373	3.42919	0.00121604	0.0208556	-1.02018
ZDBF2	gene	protein_coding	ZDBF2	ENSG00000204186.7	chr2	-0.600541	3.14513	-3.42676	0.00122487	0.0209908	-1.02146
NLGN2	gene	protein_coding	NLGN2	ENSG00000169992.9	chr17	-0.385644	6.77119	-3.44119	0.00117326	0.020386	-1.02199
PRSS3P4	gene	unprocessed_pseudogene	PRSS3P4	ENSG00000204982.3	chr9	-1.11569	1.67024	-3.40355	0.00131245	0.0218813	-1.0275
C2orf68	gene	protein_coding	C2orf68	ENSG00000168887.10	chr2	0.557189	4.12788	3.45078	0.0011401	0.0200664	-1.02803
OPALIN	gene	protein_coding	OPALIN	ENSG00000197430.10	chr10	1.34024	7.9718	3.42541	0.00122979	0.0210424	-1.02865
FA2H	gene	protein_coding	FA2H	ENSG00000103089.8	chr16	1.44363	6.57505	3.42971	0.00121416	0.0208454	-1.03002
NAPG	gene	protein_coding	NAPG	ENSG00000134265.12	chr18	-0.602501	6.11606	-3.44423	0.00116265	0.0203109	-1.03058
ANKRD19P	gene	transcribed_unprocessed_pseudogene	ANKRD19P	ENSG00000187984.12	chr9	-1.23682	4.73796	-3.45124	0.00113854	0.0200549	-1.03168
MTHFR	gene	protein_coding	MTHFR	ENSG00000177000.10	chr1	-0.347143	3.96561	-3.44477	0.00116079	0.0203109	-1.03286
PIK3CB	gene	protein_coding	PIK3CB	ENSG00000051382.8	chr3	-0.456685	4.64119	-3.45511	0.00112545	0.0198877	-1.03453
CDH4	gene	protein_coding	CDH4	ENSG00000179242.15	chr20	-0.543401	4.23872	-3.45258	0.00113399	0.0200227	-1.03634
DGKI	gene	protein_coding	DGKI	ENSG00000157680.15	chr7	-0.546787	2.93147	-3.43062	0.00121086	0.0208151	-1.0364
SDCBP	gene	protein_coding	SDCBP	ENSG00000137575.11	chr8	-0.442996	7.3962	-3.43106	0.00120926	0.0208037	-1.03871
NCKAP1	gene	protein_coding	NCKAP1	ENSG00000061676.14	chr2	-0.566139	5.35188	-3.45129	0.00113836	0.0200549	-1.04287
LACC1	gene	protein_coding	LACC1	ENSG00000179630.10	chr13	0.930088	5.04193	3.44879	0.00114693	0.0201443	-1.04499
NCAM2	gene	protein_coding	NCAM2	ENSG00000154654.14	chr21	-0.60776	5.35395	-3.44466	0.00116115	0.0203109	-1.04847
SCRN3	gene	protein_coding	SCRN3	ENSG00000144306.14	chr2	0.431678	4.74748	3.44869	0.00114725	0.0201443	-1.05026
BMT2	gene	protein_coding	BMT2	ENSG00000164603.11	chr7	-0.465098	3.75067	-3.441	0.00117392	0.020386	-1.05063
KCNJ13	gene	protein_coding	KCNJ13	ENSG00000115474.6	chr2	1.2339	1.90062	3.38776	0.00137538	0.0225802	-1.05174
RP11-71N10.1	gene	lincRNA	RP11-71N10.1	ENSG00000239922.1	chr3	0.678685	2.46484	3.40886	0.00129188	0.0216362	-1.05228
KCND3	gene	protein_coding	KCND3	ENSG00000171385.9	chr1	-0.685796	4.86319	-3.44877	0.00114699	0.0201443	-1.05311
ATXN7L2	gene	protein_coding	ATXN7L2	ENSG00000162650.16	chr1	-0.669166	4.32373	-3.447	0.00115307	0.0202304	-1.05445
PMP22	gene	protein_coding	PMP22	ENSG00000109099.13	chr17	0.869526	8.13692	3.41004	0.00128735	0.0215932	-1.05735
DPH1	gene	protein_coding	DPH1	ENSG00000108963.17	chr17	-0.427795	4.94032	-3.44527	0.00115904	0.0203109	-1.05878
SNAP47	gene	protein_coding	SNAP47	ENSG00000143740.14	chr1	-0.496499	5.05137	-3.44367	0.0011646	0.0203109	-1.06141
RP11-707P17.2	gene	antisense	RP11-707P17.2	ENSG00000259668.5	chr15	0.970107	3.12323	3.41439	0.00127083	0.0214135	-1.06207
GPR83	gene	protein_coding	GPR83	ENSG00000123901.8	chr11	-0.965846	3.07205	-3.43782	0.00118513	0.0205002	-1.06293
ZMAT4	gene	protein_coding	ZMAT4	ENSG00000165061.14	chr8	-1.33247	3.33638	-3.44142	0.00117244	0.020386	-1.06307
RP11-148L24.1	gene	lincRNA	RP11-148L24.1	ENSG00000248174.5	chr4	-0.796777	1.28042	-3.38246	0.00139711	0.022778	-1.0636
RP11-4L24.4	gene	TEC	RP11-4L24.4	ENSG00000279561.2	chr9	-0.563365	2.33453	-3.38765	0.00137579	0.0225802	-1.06715
BRE	gene	protein_coding	BRE	ENSG00000158019.20	chr2	-0.465168	5.5389	-3.43977	0.00117826	0.0204079	-1.0684
CPLX2	gene	protein_coding	CPLX2	ENSG00000145920.14	chr5	-1.41451	9.2919	-3.39782	0.00133496	0.0221233	-1.06917
MTMR10	gene	protein_coding	MTMR10	ENSG00000166912.16	chr15	0.752729	6.20798	3.42961	0.0012145	0.0208454	-1.06991
AC092171.4	gene	lincRNA	AC092171.4	ENSG00000230733.2	chr7	-0.791998	5.40275	-3.43988	0.00117785	0.0204079	-1.06992
OLFM1	gene	protein_coding	OLFM1	ENSG00000130558.19	chr9	-1.10105	8.5642	-3.39887	0.00133078	0.0221038	-1.07166
RP11-4O1.2	gene	sense_overlapping	RP11-4O1.2	ENSG00000259953.1	chr9	-0.633177	2.41852	-3.39558	0.00134384	0.0222372	-1.07822
TYW1B	gene	protein_coding	TYW1B	ENSG00000277149.4	chr7	-0.485492	2.92499	-3.41631	0.00126356	0.0213379	-1.08011
AC006946.17	gene	lincRNA	AC006946.17	ENSG00000273442.1	chr22	-0.731938	2.10222	-3.38863	0.00137184	0.0225654	-1.08077
CDR2	gene	protein_coding	CDR2	ENSG00000140743.7	chr16	-0.564541	4.44601	-3.43309	0.00120198	0.020727	-1.08091
SUGP2	gene	protein_coding	SUGP2	ENSG00000064607.16	chr19	-0.472285	6.53591	-3.4211	0.0012457	0.0212325	-1.0861
FAM222A	gene	protein_coding	FAM222A	ENSG00000139438.5	chr12	1.17304	5.27556	3.42379	0.00123575	0.0211282	-1.08975
RP11-134G8.7	gene	antisense	RP11-134G8.7	ENSG00000224536.2	chr1	0.760207	3.71464	3.42338	0.00123727	0.0211378	-1.09273
LINC01529	gene	transcribed_unprocessed_pseudogene	LINC01529	ENSG00000225872.3	chr19	-0.65906	2.21139	-3.37679	0.00142078	0.0230604	-1.09525
VPS26B	gene	protein_coding	VPS26B	ENSG00000151502.10	chr11	-0.488124	6.40372	-3.41736	0.00125964	0.0213379	-1.09636
KIFC2	gene	protein_coding	KIFC2	ENSG00000167702.11	chr8	-1.01756	7.07958	-3.40785	0.00129576	0.0216849	-1.09711
DCLK2	gene	protein_coding	DCLK2	ENSG00000170390.15	chr4	-0.577281	6.58641	-3.41609	0.00126442	0.0213379	-1.09896
TNFSF4	gene	protein_coding	TNFSF4	ENSG00000117586.10	chr1	-0.571746	2.13256	-3.37433	0.00143114	0.0231172	-1.09961
PTMS	gene	protein_coding	PTMS	ENSG00000159335.15	chr12	-0.853599	9.14208	-3.38382	0.00139149	0.0227242	-1.10558
PRPF6	gene	protein_coding	PRPF6	ENSG00000101161.7	chr20	0.282598	6.64098	3.4122	0.00127913	0.0214977	-1.10831
GOLGA7	gene	protein_coding	GOLGA7	ENSG00000147533.16	chr8	0.819885	7.78656	3.40114	0.00132185	0.0219884	-1.1086
RP11-278H7.1	gene	lincRNA	RP11-278H7.1	ENSG00000226828.1	chr1	-0.557525	1.88787	-3.36467	0.00147259	0.0234711	-1.10995
ACRV1	gene	protein_coding	ACRV1	ENSG00000134940.13	chr11	-0.57654	1.75511	-3.36752	0.00146021	0.0234683	-1.11103
KDM5B	gene	protein_coding	KDM5B	ENSG00000117139.16	chr1	-0.339318	3.62216	-3.41632	0.00126353	0.0213379	-1.11184
TBC1D24	gene	protein_coding	TBC1D24	ENSG00000162065.12	chr16	-0.495154	3.95393	-3.41894	0.00125371	0.0212708	-1.11408
CTD-2517M22.14	gene	processed_transcript	CTD-2517M22.14	ENSG00000255182.2	chr8	-0.577176	3.07515	-3.40674	0.00130005	0.0217402	-1.11696
RP4-730K3.3	gene	transcribed_processed_pseudogene	RP4-730K3.3	ENSG00000232450.1	chr1	-0.680075	2.0634	-3.367	0.00146246	0.0234683	-1.11739
FBXO31	gene	protein_coding	FBXO31	ENSG00000103264.17	chr16	-0.57972	5.21974	-3.42034	0.00124853	0.0212534	-1.11994
TMC7	gene	protein_coding	TMC7	ENSG00000170537.12	chr16	0.924526	4.0686	3.41941	0.00125197	0.0212706	-1.11994
TLE1	gene	protein_coding	TLE1	ENSG00000196781.14	chr9	-0.437706	5.6968	-3.42012	0.00124932	0.0212534	-1.1206
MED9	gene	protein_coding	MED9	ENSG00000141026.5	chr17	-0.327162	4.25092	-3.4192	0.00125274	0.0212706	-1.12077
WI2-2118C23.2	gene	processed_pseudogene	WI2-2118C23.2	ENSG00000276520.1	chr1	-1.04697	1.59364	-3.36677	0.00146348	0.0234683	-1.12089
DHX40	gene	protein_coding	DHX40	ENSG00000108406.9	chr17	0.32928	5.23329	3.42226	0.00124139	0.0211917	-1.12208
MBLAC2	gene	protein_coding	MBLAC2	ENSG00000176055.9	chr5	-0.55599	3.58061	-3.41627	0.00126374	0.0213379	-1.12215
SPATC1L	gene	protein_coding	SPATC1L	ENSG00000160284.14	chr21	-0.906818	4.73145	-3.42146	0.00124434	0.0212258	-1.12455
STPG1	gene	protein_coding	STPG1	ENSG00000001460.17	chr1	0.460804	3.16574	3.39046	0.0013644	0.0224598	-1.12558
GALNT7	gene	protein_coding	GALNT7	ENSG00000109586.11	chr4	0.539736	4.05261	3.41629	0.00126367	0.0213379	-1.12868
TMC6	gene	protein_coding	TMC6	ENSG00000141524.15	chr17	1.02743	5.52796	3.41204	0.00127972	0.0214977	-1.12943
ARHGEF28	gene	protein_coding	ARHGEF28	ENSG00000214944.9	chr5	-0.69402	2.4257	-3.37529	0.00142708	0.0230964	-1.13265
CELF3	gene	protein_coding	CELF3	ENSG00000159409.14	chr1	-1.15365	6.67679	-3.39817	0.00133356	0.0221167	-1.13317
PPP4R4	gene	protein_coding	PPP4R4	ENSG00000119698.11	chr14	-0.915867	4.24062	-3.41576	0.00126565	0.0213424	-1.1383
PALM	gene	protein_coding	PALM	ENSG00000099864.17	chr19	-0.649739	8.63883	-3.38536	0.00138519	0.0226672	-1.13854
JADE3	gene	protein_coding	JADE3	ENSG00000102221.13	chrX	0.648732	3.34485	3.39617	0.00134151	0.0222152	-1.14159
UBP1	gene	protein_coding	UBP1	ENSG00000153560.11	chr3	-0.38281	5.52035	-3.41168	0.00128111	0.0215047	-1.14675
CACNA2D1	gene	protein_coding	CACNA2D1	ENSG00000153956.15	chr7	-0.741844	4.86051	-3.41209	0.00127955	0.0214977	-1.14785
PSG8-AS1	gene	lincRNA	PSG8-AS1	ENSG00000225877.1	chr19	1.00228	3.42753	3.38711	0.00137799	0.0225995	-1.15211
MAPK1	gene	protein_coding	MAPK1	ENSG00000100030.14	chr22	-0.643944	6.40434	-3.39306	0.00135392	0.0223538	-1.15464
SPTBN4	gene	protein_coding	SPTBN4	ENSG00000160460.15	chr19	-0.735581	4.92718	-3.40937	0.00128992	0.0216198	-1.15621
ORMDL2	gene	protein_coding	ORMDL2	ENSG00000123353.9	chr12	0.502153	4.47242	3.40589	0.00130334	0.0217624	-1.15948
NECAB3	gene	protein_coding	NECAB3	ENSG00000125967.16	chr20	-0.704235	5.65067	-3.39845	0.00133246	0.022115	-1.16096
CHD7	gene	protein_coding	CHD7	ENSG00000171316.11	chr8	0.628073	3.82715	3.39941	0.00132864	0.0220848	-1.16269
EPN1	gene	protein_coding	EPN1	ENSG00000063245.14	chr19	-0.479907	5.47922	-3.40625	0.00130195	0.0217555	-1.1633
AMPD2	gene	protein_coding	AMPD2	ENSG00000116337.15	chr1	-0.713863	6.44721	-3.39501	0.00134611	0.022258	-1.16476
SNAP25-AS1	gene	antisense	SNAP25-AS1	ENSG00000227906.7	chr20	-0.525664	1.84074	-3.34666	0.0015529	0.0242801	-1.16686
TIMM10B	gene	protein_coding	TIMM10B	ENSG00000132286.11	chr11	0.340787	5.56631	3.40487	0.00130728	0.0218117	-1.16743
PNCK	gene	protein_coding	PNCK	ENSG00000130822.15	chrX	-1.01332	5.59561	-3.39372	0.00135128	0.022327	-1.1698
ATP10B	gene	protein_coding	ATP10B	ENSG00000118322.12	chr5	0.832868	3.28121	3.39268	0.00135546	0.0223625	-1.16989
CARHSP1	gene	protein_coding	CARHSP1	ENSG00000153048.10	chr16	0.590539	5.23323	3.40273	0.00131562	0.0219177	-1.1768
AC005752.10	gene	processed_pseudogene	AC005752.10	ENSG00000277795.1	chr5	-0.640972	1.42646	-3.33627	0.0016011	0.0247193	-1.17807
COL25A1	gene	protein_coding	COL25A1	ENSG00000188517.14	chr4	-0.779165	1.8132	-3.36272	0.00148107	0.0235396	-1.17823
DMRT2	gene	protein_coding	DMRT2	ENSG00000173253.15	chr9	0.791532	2.64592	3.36644	0.00146491	0.0234683	-1.1798
RP11-703I16.3	gene	processed_pseudogene	RP11-703I16.3	ENSG00000266995.1	chr18	-1.48311	1.80682	-3.33643	0.00160032	0.0247193	-1.18025
KIAA1549	gene	protein_coding	KIAA1549	ENSG00000122778.9	chr7	-0.55881	3.01153	-3.37656	0.00142173	0.0230604	-1.1813
SYNE3	gene	protein_coding	SYNE3	ENSG00000176438.12	chr14	0.681077	3.09231	3.36511	0.00147065	0.0234711	-1.18563
RAD9A	gene	protein_coding	RAD9A	ENSG00000172613.7	chr11	-0.432037	4.05446	-3.39107	0.00136192	0.0224357	-1.19026
ZNF233	gene	protein_coding	ZNF233	ENSG00000159915.12	chr19	-0.561699	2.42371	-3.35099	0.00153321	0.0241429	-1.19175
HSD17B4	gene	protein_coding	HSD17B4	ENSG00000133835.14	chr5	0.520104	7.39511	3.37123	0.00144432	0.0232902	-1.19305
MAP3K14	gene	protein_coding	MAP3K14	ENSG00000006062.14	chr17	-0.534401	3.69991	-3.38619	0.00138177	0.0226446	-1.19408
ARHGEF9	gene	protein_coding	ARHGEF9	ENSG00000131089.15	chrX	-0.866375	5.44103	-3.38827	0.00137329	0.0225725	-1.19567
ACTN1	gene	protein_coding	ACTN1	ENSG00000072110.13	chr14	-0.770876	5.49281	-3.39146	0.00136035	0.0224265	-1.19975
PCDH19	gene	protein_coding	PCDH19	ENSG00000165194.15	chrX	-0.705788	3.50322	-3.38555	0.00138441	0.0226672	-1.2024
NPTXR	gene	protein_coding	NPTXR	ENSG00000221890.3	chr22	-1.72659	8.4138	-3.3441	0.00156464	0.0243633	-1.20329
PRRT2	gene	protein_coding	PRRT2	ENSG00000167371.17	chr16	-1.06025	7.00217	-3.36989	0.00145004	0.0233654	-1.20369
ILDR2	gene	protein_coding	ILDR2	ENSG00000143195.12	chr1	-0.46598	3.13735	-3.37317	0.00143604	0.0231736	-1.20564
AQP3	gene	protein_coding	AQP3	ENSG00000165272.14	chr9	-1.03064	2.68446	-3.37898	0.00141157	0.0229798	-1.20598
CTD-3193O13.8	gene	processed_transcript	CTD-3193O13.8	ENSG00000269139.2	chr19	-1.06724	2.87166	-3.34542	0.00155858	0.0243173	-1.20923
PLEKHB1	gene	protein_coding	PLEKHB1	ENSG00000021300.13	chr11	0.802417	10.4274	3.34005	0.00158337	0.0245312	-1.21163
DOHH	gene	protein_coding	DOHH	ENSG00000129932.7	chr19	0.799151	6.04187	3.37424	0.0014315	0.0231172	-1.21846
CHURC1	gene	protein_coding	CHURC1	ENSG00000258289.8	chr14	0.468114	5.66033	3.38377	0.0013917	0.0227242	-1.22164
RP1-151F17.1	gene	antisense	RP1-151F17.1	ENSG00000229931.1	chr6	0.625539	2.43095	3.32481	0.00165591	0.0252207	-1.22228
RP11-953B20.1	gene	lincRNA	RP11-953B20.1	ENSG00000261710.1	chr8	0.96529	3.58279	3.37544	0.00142642	0.0230964	-1.22248
ADAM22	gene	protein_coding	ADAM22	ENSG00000008277.14	chr7	-0.611944	4.60164	-3.38351	0.00139279	0.0227242	-1.22267
MED15	gene	protein_coding	MED15	ENSG00000099917.17	chr22	-0.339514	5.95432	-3.37818	0.00141494	0.0230008	-1.224
TAF12	gene	protein_coding	TAF12	ENSG00000120656.11	chr1	0.287347	4.66822	3.38374	0.00139184	0.0227242	-1.22594
MYRF	gene	protein_coding	MYRF	ENSG00000124920.13	chr11	1.39943	7.49851	3.35	0.00153768	0.0241486	-1.22658
CPOX	gene	protein_coding	CPOX	ENSG00000080819.6	chr3	0.910722	5.55878	3.37684	0.00142056	0.0230604	-1.22665
PHLDB1	gene	protein_coding	PHLDB1	ENSG00000019144.18	chr11	1.01936	6.78579	3.36161	0.00148593	0.0235831	-1.22761
KRR1	gene	protein_coding	KRR1	ENSG00000111615.13	chr12	-0.286173	3.61625	-3.36663	0.00146408	0.0234683	-1.23119
BICDL1	gene	protein_coding	BICDL1	ENSG00000135127.11	chr12	-0.939123	4.518	-3.38183	0.00139973	0.0228039	-1.2314
SAMD3	gene	protein_coding	SAMD3	ENSG00000164483.16	chr6	-0.840691	1.77979	-3.32254	0.00166697	0.0252801	-1.23342
AIFM2	gene	protein_coding	AIFM2	ENSG00000042286.14	chr10	-0.459492	3.67217	-3.35683	0.00150704	0.0238155	-1.23815
STX17	gene	protein_coding	STX17	ENSG00000136874.10	chr9	0.464625	3.93168	3.36246	0.00148221	0.0235409	-1.23816
DPYSL5	gene	protein_coding	DPYSL5	ENSG00000157851.16	chr2	1.18245	5.98936	3.35633	0.00150924	0.0238333	-1.23943
OSBPL9	gene	protein_coding	OSBPL9	ENSG00000117859.18	chr1	0.444784	5.48021	3.37831	0.0014144	0.0230008	-1.24032
PEX11G	gene	protein_coding	PEX11G	ENSG00000104883.7	chr19	0.493295	3.63386	3.36416	0.00147478	0.0234711	-1.24124
CHST12	gene	protein_coding	CHST12	ENSG00000136213.9	chr7	-0.445339	3.28855	-3.36395	0.0014757	0.0234711	-1.24302
[truncated: 20,729 more rows]

## Sheet: Male_olny
type	gene_type	gene_name	gene_id	seqnames	logFC	AveExpr	t	P.Value	adj.P.Val	B
[truncated: 23,419 more rows]

[truncated: 1 more sheets: All_samples_FOLR1]
