# Supplementary material for: Widespread choroid plexus contamination in sampling and profiling of brain tissue
Source: Mol Psychiatry. 2022 Jan 5;27(3):1839–47. doi: 10.1038/s41380-021-01416-3 (PMC9095494; doi:10.1038/s41380-021-01416-3)
Supplement: Supplementary file 6 — Supplementary Table 5 [file 41380_2021_1416_MOESM6_ESM.xls]

## Sheet: Supplemental_Table_5
region.abbrev	cluster.disp	c.id	Ttr_target.sum.per.100k	Folr1_target.sum.per.100k	Prlr_target.sum.per.100k
HC	Choroid_Plexus_Ttr [#12]	94	20315.2	190.892	278.702
CB	Choroid_Plexus_Ttr [#9]	9	19564	78.7191	75.1176
TH	Neuron_Gad2-Ahi1 [#3]	146	131.481	0.353316	9.72097
TH	Astrocyte_Gja1 [#11]	154	55.5799	0.16204	1.89047
CB	GranularNeuron_Gabra6 [#1]	1	5.6662	0.0300435	0.060087
CB	Interneurons_Pvalb [#3]	3	4.2905	0	0
CB	Interneurons_and_Other_Nnat [#4]	4	3.72576	0	0.177417
CB	Microglia_Macrophage_C1qb [#5]	5	4.76243	0	0
CB	BergmannGlia_Gpr37l1 [#7]	7	4.16615	0	0.0359151
CB	Fibroblast-Like_Dcn [#11]	11	3.24712	0	0
CB	Oligodendrocyte_Polydendrocyte_Tfr_Tnr [#6]	6	2.98143	0	0.156917
ENT	Astrocyte_Gja1 [#7]	54	4.0026	0.444734	0.444734
HC	Microglia_Macrophage_C1qb [#10]	92	3.67902	0.0943338	0.283002
HC	Neurogenesis_Sox4 [#13]	95	4.00026	0.076928	0.076928
HC	Mural_Rgs5Acta2 [#16]	98	3.51067	0	0.626906
HC	Fibroblast-Like_Dcn [#17]	99	4.50911	0	0.118661
HC	Polydendrocyte_Tnr [#9]	91	4.04355	0.0400352	0.200176
CB	Endothelial_Flt1 [#10]	10	3.46517	0	0
CB	PurkinjeNeuron_Pcp2 [#2]	2	3.76088	0	0
CB	Astrocyte_Gja1 [#8]	8	3.3231	0.3021	6.6462
ENT	Mural_Fibroblast-Like_Rgs5Acta2-Dcn [#3]	50	3.12949	0	0.16471
ENT	Neuron_Syt1 [#4]	51	6.11846	0.0465282	7.07229
ENT	Oligodendrocyte_Mbp [#8]	55	3.0031	0	0
HC	Ependyma [#11]	93	2.77589	32.4368	0.257027
HC	Neuron_CajalRetzius_Lhx1 [#14]	96	4.11601	0	0
HC	Endothelial_Flt1 [#15]	97	2.87618	0.0323166	0.0807915
HC	Neuron_CA1_Subiculum_Postsubiculum_Entorhinal_Fibcd1-Dcn-Cbln1-Ptgfr-Fezf2 [#5]	87	2.93339	0.0161442	3.80679
HC	Astrocyte_Gja1 [#7]	89	2.50376	0.0160241	0.172259
HC	Oligodendrocyte_Tfr [#8]	90	2.66588	0.0125749	0.314373
ENT	Endothelial_Flt1 [#2]	49	2.26168	0	0.185384
HC	Interneuron_Gad2 [#1]	83	1.7167	0.00581934	2.34519
HC	Neuron_Subiculum_Slc17a6 [#2]	84	1.41339	0.00789601	1.53183
HC	Neuron_Subiculum_Entorhinal_Nxph3 [#3]	85	1.92411	0	0.181195
HC	Neuron_Dentate_C1ql2 [#4]	86	2.02956	0.0188213	0.210171
HC	Neuron_CA2CA3_Pvrl3-Rgs15-Calb2 [#6]	88	1.60172	0.0147193	1.68469
FC	Fibroblast-Like_Dcn [#14]	25	0.83053	0	0.332212
PC	Fibroblast-Like_Dcn [#14]	43	0.924569	NA	0
ENT	Oligodendrocyte_Tfr [#1]	48	1.15085	0.0102754	0.236335
ENT	Polydendrocyte_Tnr [#5]	52	1.01566	0	0
ENT	Polydendrocyte_Cacng4 [#6]	53	1.87297	0	0
TH	Mural_Rgs5Acta2 [#5]	148	0.86992	0	0.457853
TH	Fibroblast-Like_Dcn [#6]	149	0.451689	0	0.903377
TH	Oligodendrocyte_Mbp [#9]	152	0.877124	0.292375	0
FC	Interneuron_CGE_Cplx3-Synpr [#1]	12	0	0	0.201809
FC	Polydendrocyte_Tnr [#10]	21	0	0	0.0571166
FC	Microglia_Macrophage_C1qb [#11]	22	0	0	0
FC	Endothelial_Flt1 [#12]	23	0	0.00914749	0.00914749
FC	Mural_Rgs5Acta2 [#13]	24	0	0.0426271	0.0852542
FC	Interneuron_MGE_Sst-Pvalb [#2]	13	0	0.0107826	0.463652
FC	Neuron_Layer6Subplate_Syt6 [#3]	14	0	0.00804222	0.0134037
FC	Neuron_Layer5b_Fezf2 [#4]	15	0	0	1.62972
FC	Neuron_Claustrum_Nr4a2 [#5]	16	0	0	0.201652
FC	Neuron_Layer23_Nptxr [#6]	17	0.000747865	0.0344018	0.158921
FC	Neuron_Layer5_Parm1 [#7]	18	0	0	0.100705
FC	Astrocyte_Gja1 [#8]	19	0.00960873	0.0192175	0.00960873
FC	Oligodendrocyte_Tfr [#9]	20	0	0	0.182941
PC	Neuron_Layer6Subplate_Syt6 [#1]	30	0	NA	0.052461
PC	Polydendrocyte_Tnr [#10]	39	0.0679757	NA	0.135951
PC	Microglia_Macrophage_Tmem119-Mrc1 [#11]	40	0	NA	0.348622
PC	Endothelial_Flt1 [#12]	41	0	NA	0.0211223
PC	Mural_Rgs5Acta2 [#13]	42	0	NA	0.0891661
PC	Neuron_Layer23_5_6_Subiculum_Calb1-Rorb-Fermt1-Tshz2-Oprk1-Crym-Sema3e [#2]	31	0.000770663	NA	0.504014
PC	Neuron_Layer5_Bcl6 [#3]	32	0	NA	0.128321
PC	Interneuron_CGE_Cplx3-Synpr [#4]	33	0	NA	0.133898
PC	Interneuron_MGE_Sst-Pvalb [#5]	34	0	NA	0.228436
PC	RSG_Tshz2-Shisa8 [#6]	35	0	NA	0.755509
PC	Layer5b_Fezf2 [#7]	36	0	NA	1.11942
PC	Astrocyte_Gja1 [#8]	37	0.0693902	NA	0.0578252
PC	Oligodendrocyte_Tfr [#9]	38	0	NA	0.183595
GP	Neuron_Chat [#1]	65	0	0	0.331174
GP	Oligodendrocyte_Tfr [#10]	74	0.0112014	0	0.255392
GP	Microglia_Macrophage_C1qb [#11]	75	0.136559	0	0.273117
GP	Neuron_Gabra1 [#2]	66	0.0373215	0.00933037	6.70854
GP	Neuron_Ppp1r1b [#3]	67	0.00638152	0	0.491377
GP	Polydendrocyte_Tnr [#4]	68	0	0	0.151165
GP	Astrocyte_Gja1 [#5]	69	0.00872622	0.00872622	0.165798
GP	Ependyma [#6]	70	0	29.7816	0
GP	Endothelial_Flt1 [#7]	71	0	0	0.152541
GP	Mural_Rgs5Acta2 [#8]	72	0	0	0.0442591
GP	Fibroblast-Like_Dcn [#9]	73	0	0.156423	0.156423
TH	Neuron_Habenula_Tac2 [#1]	144	0.0631475	0.0631475	0.694622
TH	Ependyma [#10]	153	0	16.8483	0
TH	Polydendrocyte_Tnr [#12]	155	0.219338	0	0
TH	Neuron_Rora [#2]	145	0.512386	0.00151146	5.00747
TH	Endothelial_Flt1 [#4]	147	0.470317	0.00979828	0.0979828
TH	Microglia_Macrophage_C1qb [#7]	150	0.73188	0	1.46376
TH	Oligodendrocyte_Tfr [#8]	151	0.439485	0.00596586	0.463349
STR	Ependyma [#1]	105	NA	19.2439	0
STR	Neuron_dSPN_Drd1 [#10]	114	NA	0.0126105	0.00756632
STR	Neuron_iSPN_Adora2a [#11]	115	NA	0.0101386	0.00675907
STR	Interneuron_Chat [#12]	116	NA	0	0.122527
STR	Neuron_SPN_BNST_Amygdala_Otof [#13]	117	NA	0	0.658697
STR	Interneuron_Pvalb_Th_Pnoc [#14]	118	NA	0	2.20659
STR	Interneuron_Sst [#15]	119	NA	0	0.595439
STR	Neurogenesis_Sox4 [#2]	106	NA	0	0
STR	Oligodendrocytes_Tfr [#3]	107	NA	0	0.468286
STR	Astrocyte_Gja1 [#4]	108	NA	0.0184577	0.0184577
STR	Polydendrocytes_Tnr [#5]	109	NA	0	0
STR	Microglia_Macrophage_C1qb [#6]	110	NA	0	0.208788
STR	Endothelial_Flt1 [#7]	111	NA	0.0427384	0
STR	Mural_Rgs5Acta2 [#8]	112	NA	0	0
STR	Fibroblast-Like_Dcn [#9]	113	NA	0	0
SN	Neuron_CA3_C1ql3 [#1]	124	NA	0.855125	0
SN	Oligodendrocyte_Tfr [#10]	133	NA	0.00284281	0.335451
SN	Oligodendrocyte_Mbp [#11]	134	NA	0	0
SN	Endothelial_Flt1 [#12]	135	NA	0.0183386	0.12837
SN	Mural_Rgs5Acta2 [#13]	136	NA	0	2.14715
SN	Fibroblast-Like_Dcn [#14]	137	NA	0	0.247927
SN	Neuron_Rora [#2]	125	NA	0	0.737016
SN	Neuron_Gad2 [#3]	126	NA	0.00615334	7.68553
SN	Neuron_Th [#4]	127	NA	0	2.04098
SN	Polydendrocyte_Tnr [#5]	128	NA	0	0.215427
SN	Polydendrocyte_Cacng4 [#6]	129	NA	0	0
SN	Astrocyte_Gja1 [#7]	130	NA	0.750746	0.580122
SN	Ependyma [#8]	131	NA	18.7493	0
SN	Microglia_Macrophage_C1qb [#9]	132	NA	0	0
